# Supplementary material for: Crystal structure and Hirshfeld surface analysis of N-(1H-benzo[d]imidazol-2-yl)acetamide
Source: Acta Crystallogr E Crystallogr Commun. 2026 Apr 29;82(Pt 5):521–4. doi: 10.1107/S2056989026004196 (PMC13148197; doi:10.1107/S2056989026004196)
Supplement: Supplementary file 1 [file e-82-00521-sup1.cif]

##############################################################################
#                                                                            #
# This CIF contains the data in a paper accepted for publication in          #
# Acta Crystallographica Section E. It conforms to the requirements of       #
# Notes for Authors for Acta Crystallographica Section E, and has been       #
# peer reviewed under the auspices of the IUCr Commission on Journals.       #
#                                                                            #
# Full details of the Crystallographic Information File format               #
# are given in the paper "The Crystallographic Information File (CIF):       #
# a New Standard Archive File for Crystallography" by S. R. Hall, F. H.      #
# Allen and I. D. Brown [Acta Cryst. (1991), A47, 655-685].                  #
#                                                                            #
# The current version of the core CIF dictionary is obtainable from          #
# ftp://ftp.iucr.org/pub/cif_core.dic.                                       #
#                                                                            #
# Software is freely available for graphical display of the structure(s)     #
# in this CIF. For information consult the CIF software page                 #
# http://www.iucr.org/resources/cif/software.                                #
#                                                                            #
# This file may be used for bona fide research purposes within the           #
# scientific community so long as proper attribution is given to the journal # 
# article from which it was obtained.                                        #
#                                                                            #
##############################################################################
data_I
_audit_creation_method
;
Olex2 1.5
(compiled 2025.07.13 svn.rb7424aed for OlexSys, GUI svn.r7314)
;
_journal_date_recd_electronic     2026-03-17
_journal_date_accepted     2026-04-21
_journal_name_full     'Acta Crystallographica, Section E'
_journal_year     2026
_journal_volume     82
_journal_issue      1
_journal_page_first     0
_journal_page_last     0
_journal_paper_category     GO
_journal_paper_doi     10.1107/S2056989026004196
_journal_coeditor_code     WM5794
_publ_contact_author_name     'Akmaljon Tojiboev'
_publ_contact_author_address
;
University of Geological Sciences
Olimlar str. 64
Tashkent 100170
Uzbekistan
;
_publ_contact_author_email     'a_tojiboev@yahoo.com'
_publ_contact_author_fax     ?
_publ_contact_author_phone     ?
_publ_section_title
;
Crystal structure and Hirshfeld surface analysis of
<i>N</i>-(1<i>H</i>-benzo[<i>d</i>]imidazol-2-yl)acetamide
;
loop_
    _publ_author_name
    _publ_author_footnote
    _publ_author_address
    'Tojiboev, Akmaljon G.'
;
Branch of the Russian Chemical-Technological University named after D.I.
Mendeleev in Tashkent
Uzbekistan
;
;
University of Geological Sciences
Olimlar str. 64
Tashkent 100170
Uzbekistan
;
    'Okmanov, Rasul' .
;
Institute of the Chemistry of Plant Substances
Uzbekistan Academy of Sciences
Mirzo Ulugbek Str. 77
Tashkent 100170
Uzbekistan
;
    'Abdurazakov, Asqar' .
;
Institute of the Chemistry of Plant Substances
Uzbekistan Academy of Sciences
Mirzo Ulugbek Str. 77
Tashkent 100170
Uzbekistan
;
    'Saidov, Sarvar' .
;
Institute of the Chemistry of Plant Substances
Uzbekistan Academy of Sciences
Mirzo Ulugbek Str. 77
Tashkent 100170
Uzbekistan
;
    'Rakhmatov, Elyor' .
;
Institute of the Chemistry of Plant Substances
Uzbekistan Academy of Sciences
Mirzo Ulugbek Str. 77
Tashkent 100170
Uzbekistan
;
    'Kodirov, Abduakhad' .
;
Karshi State University
Kuchabog str. 17
Karshi 180119
Uzbekistan
;
    'Elmuradov, Burkhon' .
;
Institute of the Chemistry of Plant Substances
Uzbekistan Academy of Sciences
Mirzo Ulugbek Str. 77
Tashkent 100170
Uzbekistan
;
_publ_section_synopsis
;
The crystal structure of
<i>N</i>-(1<i>H</i>-benzo[<i>d</i>]imidazol-2-yl)acetamide, refined using
non-spherical atomic scattering factors, features a pseudocentrosymmetric
dimeric assembly governed by N---H...O and N---H...N hydrogen bonds, with its
supramolecular assembly further stabilized by C---H...\p interactions, as
quantified by Hirshfeld surface analysis.
;
_chemical_name_systematic
;
<i>N</i>-(1<i>H</i>-Benzo[<i>d</i>]imidazol-2-yl)acetamide
;
_chemical_formula_moiety     'C9 H9 N3 O'
_chemical_formula_sum     'C9 H9 N3 O'
_chemical_formula_iupac     'C9 H9 N3 O'
_chemical_formula_weight     175.191
_space_group_crystal_system     orthorhombic
_space_group_name_H-M_alt     'P b c n'
_space_group_name_Hall     '-P 2n 2ab'
loop_
    _space_group_symop_id
    _space_group_symop_operation_xyz
    1 x,y,z
    2 x+1/2,-y+1/2,-z
    3 -x,y,-z+1/2
    4 -x+1/2,-y+1/2,z+1/2
    5 -x,-y,-z
    6 -x-1/2,y-1/2,z
    7 x,-y,z-1/2
    8 x-1/2,y-1/2,-z-1/2
_cell_length_a     23.011(5)
_cell_length_b     10.167(2)
_cell_length_c     14.294(3)
_cell_angle_alpha     90
_cell_angle_beta     90
_cell_angle_gamma     90
_cell_volume     3344.0(12)
_cell_formula_units_Z     16
_cell_measurement_reflns_used     9360
_cell_measurement_theta_min     4.3270
_cell_measurement_theta_max     75.7310
_cell_measurement_temperature     293.00
_exptl_crystal_description     prism
_exptl_crystal_colour     colourless
_exptl_crystal_size_max     0.30
_exptl_crystal_size_mid     0.25
_exptl_crystal_size_min     0.25
_exptl_crystal_density_diffrn     1.392
_exptl_crystal_F_000     1477.168
_exptl_absorpt_coefficient_mu     0.785
_exptl_absorpt_correction_type     multi-scan
_exptl_absorpt_process_details
;
(CrysAlis PRO; Rigaku OD, 2020)
;
_exptl_absorpt_correction_T_min     0.90644
_exptl_absorpt_correction_T_max     1.00000
_diffrn_ambient_temperature     293.00
_diffrn_source     'fine-focus sealed X-ray tube'
_diffrn_radiation_type     'Cu K\a'
_diffrn_radiation_wavelength     1.54184
_diffrn_radiation_monochromator     graphite
_diffrn_measurement_device_type
                         'XtaLAB Synergy, Single source at home/near, HyPix3000'
_diffrn_measurement_device     'four-circle diffractometer'
_diffrn_measurement_method     '\w scans'
_diffrn_detector     'CCD plate'
_diffrn_detector_area_resol_mean     10.2576
loop_
    _diffrn_refln_index_h
    _diffrn_refln_index_k
    _diffrn_refln_index_l
    2 0 0
    3 0 0
    3 0 0
    4 0 0
    4 0 0
    5 0 0
    5 0 0
    6 0 0
    7 0 0
    -7 0 0
    8 0 0
    -8 0 0
    -9 0 0
    9 0 0
    10 0 0
    -10 0 0
    11 0 0
    -11 0 0
    -12 0 0
    12 0 0
    -13 0 0
    -14 0 0
    -15 0 0
    -16 0 0
    17 0 0
    -17 0 0
    18 0 0
    -18 0 0
    19 0 0
    -19 0 0
    20 0 0
    -20 0 0
    -21 0 0
    21 0 0
    -22 0 0
    22 0 0
    -23 0 0
    -23 0 0
    -24 0 0
    -24 0 0
    -25 0 0
    25 0 0
    -25 0 0
    -26 0 0
    26 0 0
    -26 0 0
    -27 0 0
    -27 0 0
    -28 0 0
    -28 0 0
    1 0 -1
    1 0 1
    -1 0 1
    1 0 1
    2 0 -1
    -2 0 1
    2 0 1
    2 0 1
    -3 0 1
    3 0 1
    3 0 1
    3 0 -1
    4 0 1
    -4 0 1
    4 0 -1
    4 0 1
    5 0 -1
    5 0 1
    -5 0 1
    5 0 1
    6 0 1
    6 0 1
    6 0 -1
    -6 0 1
    7 0 -1
    7 0 1
    -7 0 1
    7 0 1
    -8 0 -1
    8 0 1
    8 0 -1
    -8 0 1
    -9 0 1
    9 0 -1
    9 0 1
    -9 0 -1
    10 0 1
    -10 0 -1
    10 0 -1
    -10 0 1
    11 0 -1
    -11 0 -1
    -11 0 1
    12 0 -1
    -12 0 1
    -12 0 -1
    -13 0 1
    -13 0 -1
    13 0 -1
    -14 0 -1
    14 0 -1
    -14 0 1
    -15 0 1
    -15 0 -1
    -16 0 -1
    -16 0 1
    17 0 1
    17 0 -1
    -17 0 1
    -17 0 -1
    18 0 1
    18 0 -1
    -18 0 -1
    -18 0 1
    19 0 -1
    19 0 1
    -19 0 -1
    -19 0 1
    20 0 1
    20 0 -1
    -20 0 1
    -21 0 -1
    -21 0 1
    21 0 1
    21 0 -1
    -21 0 1
    -22 0 1
    -22 0 -1
    22 0 1
    -22 0 1
    -23 0 1
    -23 0 -1
    23 0 1
    -23 0 1
    -24 0 1
    -24 0 -1
    -24 0 -1
    -24 0 1
    -25 0 -1
    25 0 1
    -25 0 1
    -25 0 1
    -25 0 -1
    26 0 1
    -26 0 1
    -26 0 -1
    -26 0 1
    -26 0 -1
    27 0 1
    -27 0 -1
    -27 0 1
    -27 0 1
    -27 0 -1
    -28 0 -1
    -28 0 1
    -28 0 -1
    0 0 2
    0 0 2
    0 0 2
    0 0 2
    -1 0 2
    1 0 -2
    1 0 2
    1 0 2
    -1 0 2
    2 0 2
    -2 0 2
    2 0 -2
    2 0 2
    -2 0 2
    3 0 -2
    -3 0 2
    -3 0 2
    3 0 2
    3 0 2
    4 0 -2
    -4 0 2
    4 0 2
    5 0 2
    -5 0 2
    5 0 -2
    6 0 -2
    -6 0 2
    6 0 2
    -7 0 2
    7 0 2
    7 0 -2
    8 0 2
    -8 0 2
    8 0 -2
    -9 0 2
    -9 0 -2
    9 0 -2
    -10 0 -2
    -10 0 2
    10 0 -2
    11 0 -2
    -11 0 -2
    -11 0 2
    12 0 -2
    -12 0 2
    -12 0 -2
    -13 0 -2
    13 0 -2
    -13 0 2
    -14 0 2
    14 0 -2
    -14 0 -2
    -15 0 2
    -15 0 -2
    -16 0 2
    -16 0 -2
    17 0 2
    17 0 -2
    -17 0 2
    -17 0 -2
    18 0 2
    18 0 -2
    -18 0 2
    -18 0 2
    -18 0 -2
    -18 0 2
    19 0 -2
    -19 0 2
    19 0 2
    -19 0 2
    -19 0 2
    -19 0 -2
    -20 0 2
    20 0 -2
    -20 0 2
    20 0 2
    -20 0 2
    -21 0 2
    -21 0 -2
    -21 0 2
    21 0 2
    -22 0 -2
    -22 0 2
    22 0 2
    -22 0 2
    -23 0 -2
    -23 0 2
    23 0 2
    -23 0 2
    -24 0 2
    -24 0 -2
    24 0 2
    -24 0 2
    25 0 2
    -25 0 2
    -25 0 -2
    -25 0 -2
    -25 0 2
    26 0 2
    -26 0 -2
    -26 0 2
    -26 0 2
    -26 0 -2
    26 0 2
    27 0 2
    -27 0 -2
    -27 0 2
    -27 0 -2
    -27 0 2
    -28 0 2
    -28 0 -2
    0 0 3
    0 0 3
    0 0 3
    -1 0 3
    -1 0 3
    1 0 3
    1 0 -3
    -1 0 3
    1 0 3
    2 0 3
    2 0 3
    2 0 -3
    -2 0 3
    -2 0 3
    3 0 -3
    3 0 3
    -3 0 3
    3 0 3
    -3 0 3
    -4 0 3
    -4 0 3
    4 0 3
    4 0 -3
    4 0 3
    5 0 3
    5 0 -3
    -5 0 3
    -5 0 3
    6 0 3
    -6 0 3
    6 0 -3
    -6 0 3
    7 0 3
    -7 0 3
    7 0 -3
    -8 0 3
    8 0 -3
    8 0 3
    9 0 3
    9 0 -3
    -9 0 3
    -9 0 -3
    10 0 -3
    -10 0 3
    -10 0 -3
    -11 0 -3
    -11 0 3
    11 0 -3
    12 0 -3
    -12 0 3
    -12 0 -3
    -13 0 -3
    13 0 -3
    -13 0 3
    14 0 -3
    -14 0 3
    -14 0 -3
    15 0 -3
    -15 0 -3
    -15 0 3
    -16 0 3
    16 0 -3
    -16 0 -3
    -17 0 -3
    17 0 3
    -17 0 3
    17 0 -3
    -17 0 3
    -18 0 -3
    18 0 -3
    -18 0 3
    18 0 3
    -18 0 3
    -18 0 3
    -19 0 3
    -19 0 -3
    19 0 3
    -19 0 3
    -19 0 3
    -19 0 3
    -20 0 3
    20 0 3
    -20 0 3
    -20 0 3
    -20 0 3
    -21 0 -3
    -21 0 3
    -21 0 3
    -21 0 3
    21 0 3
    21 0 3
    -22 0 3
    -22 0 -3
    -22 0 3
    22 0 3
    -22 0 3
    22 0 3
    -23 0 -3
    23 0 3
    -23 0 3
    23 0 3
    23 0 3
    -23 0 3
    -24 0 3
    24 0 3
    -24 0 -3
    24 0 3
    -24 0 3
    -25 0 -3
    25 0 3
    -25 0 3
    -25 0 3
    -25 0 -3
    25 0 3
    -26 0 3
    26 0 3
    -26 0 -3
    -27 0 -3
    -27 0 3
    27 0 3
    -27 0 -3
    -28 0 3
    -28 0 -3
    0 0 4
    0 0 4
    1 0 4
    3 0 4
    4 0 4
    4 0 -4
    -4 0 4
    -5 0 4
    5 0 -4
    5 0 4
    -6 0 4
    6 0 4
    6 0 -4
    -7 0 4
    7 0 -4
    7 0 4
    -7 0 4
    8 0 -4
    -8 0 -4
    -8 0 4
    8 0 4
    -9 0 4
    -9 0 4
    9 0 -4
    -9 0 -4
    9 0 4
    -10 0 4
    -10 0 4
    -11 0 4
    -11 0 -4
    -11 0 4
    11 0 -4
    -12 0 4
    -12 0 4
    12 0 -4
    13 0 -4
    -13 0 4
    -13 0 4
    -14 0 -4
    14 0 -4
    -15 0 -4
    15 0 -4
    -16 0 -4
    16 0 -4
    -16 0 4
    16 0 4
    -16 0 4
    -17 0 -4
    -17 0 4
    -17 0 4
    17 0 4
    -18 0 4
    -18 0 -4
    -18 0 4
    -18 0 4
    18 0 4
    -18 0 4
    -19 0 4
    -19 0 4
    19 0 4
    -19 0 4
    -20 0 4
    -20 0 -4
    -20 0 4
    20 0 4
    -20 0 4
    -20 0 4
    -21 0 -4
    -21 0 4
    -21 0 4
    21 0 4
    -21 0 4
    -21 0 4
    -22 0 -4
    -22 0 4
    22 0 4
    -22 0 4
    22 0 4
    -22 0 4
    22 0 4
    -23 0 4
    23 0 4
    -23 0 -4
    23 0 4
    -23 0 4
    23 0 4
    -23 0 4
    -24 0 -4
    24 0 4
    -24 0 4
    24 0 4
    24 0 4
    -24 0 4
    24 0 4
    -25 0 4
    25 0 4
    25 0 4
    25 0 4
    26 0 4
    -26 0 4
    -26 0 -4
    26 0 -4
    27 0 4
    -27 0 4
    -27 0 -4
    -28 0 4
    -28 0 -4
    0 0 5
    0 0 -5
    0 0 -5
    0 0 5
    0 0 5
    -1 0 5
    1 0 5
    1 0 -5
    -1 0 5
    1 0 5
    -1 0 5
    1 0 5
    2 0 5
    -2 0 5
    2 0 5
    2 0 5
    -2 0 5
    -2 0 5
    -2 0 5
    2 0 -5
    3 0 5
    3 0 5
    -3 0 5
    -3 0 5
    3 0 -5
    4 0 -5
    -4 0 5
    4 0 5
    4 0 5
    5 0 5
    5 0 -5
    -5 0 5
    5 0 5
    6 0 5
    6 0 -5
    -6 0 5
    7 0 5
    7 0 -5
    -7 0 5
    -7 0 -5
    8 0 -5
    -8 0 5
    8 0 5
    -8 0 -5
    9 0 5
    -9 0 5
    -9 0 -5
    9 0 -5
    10 0 -5
    -10 0 -5
    -10 0 5
    -11 0 5
    -11 0 -5
    11 0 -5
    -12 0 -5
    -12 0 5
    12 0 -5
    -13 0 -5
    -13 0 5
    13 0 -5
    -14 0 -5
    14 0 -5
    -14 0 5
    15 0 -5
    -15 0 -5
    -15 0 5
    -15 0 5
    -16 0 5
    -16 0 -5
    16 0 -5
    -16 0 5
    16 0 5
    -16 0 5
    -16 0 5
    -17 0 5
    -17 0 -5
    17 0 -5
    -17 0 5
    -17 0 5
    17 0 5
    -17 0 5
    -18 0 5
    -18 0 -5
    18 0 5
    -18 0 5
    -18 0 5
    -18 0 5
    -19 0 5
    -19 0 5
    19 0 5
    -19 0 5
    -19 0 5
    -20 0 5
    20 0 5
    20 0 5
    -20 0 5
    -20 0 5
    -20 0 5
    -21 0 5
    21 0 5
    21 0 5
    21 0 5
    21 0 5
    -21 0 5
    -21 0 5
    -21 0 5
    22 0 5
    -22 0 5
    -22 0 5
    -22 0 5
    22 0 5
    22 0 5
    22 0 5
    -23 0 5
    23 0 5
    23 0 5
    23 0 5
    -23 0 5
    23 0 5
    24 0 5
    -24 0 5
    -24 0 5
    24 0 5
    24 0 5
    25 0 5
    -25 0 5
    25 0 5
    26 0 5
    -26 0 5
    26 0 5
    -26 0 -5
    -27 0 5
    27 0 5
    -27 0 -5
    0 0 6
    0 0 6
    1 0 6
    1 0 6
    -1 0 6
    -1 0 6
    -1 0 -6
    -1 0 6
    1 0 6
    1 0 -6
    -2 0 6
    2 0 6
    2 0 6
    -2 0 -6
    2 0 6
    2 0 -6
    -2 0 6
    -3 0 -6
    -3 0 6
    3 0 6
    3 0 6
    3 0 6
    3 0 -6
    -3 0 6
    4 0 6
    -4 0 -6
    -4 0 6
    4 0 6
    4 0 6
    4 0 -6
    -5 0 6
    -5 0 -6
    5 0 6
    5 0 -6
    5 0 6
    -6 0 -6
    6 0 -6
    6 0 6
    -6 0 6
    -7 0 6
    7 0 -6
    7 0 6
    -7 0 -6
    -8 0 6
    8 0 -6
    -8 0 -6
    8 0 6
    -9 0 6
    9 0 -6
    -9 0 -6
    -10 0 6
    -10 0 -6
    10 0 -6
    -11 0 6
    -11 0 -6
    11 0 -6
    -12 0 -6
    12 0 -6
    -12 0 6
    -13 0 -6
    13 0 -6
    -13 0 6
    14 0 -6
    -14 0 -6
    -14 0 6
    -14 0 6
    -15 0 6
    15 0 6
    -15 0 -6
    15 0 -6
    15 0 6
    -15 0 6
    -15 0 6
    15 0 6
    -15 0 6
    -16 0 6
    16 0 -6
    -16 0 -6
    -16 0 6
    16 0 6
    -16 0 6
    -16 0 6
    -17 0 6
    17 0 6
    -17 0 -6
    17 0 6
    17 0 -6
    17 0 6
    -17 0 6
    -17 0 6
    -17 0 6
    18 0 6
    -18 0 6
    18 0 6
    18 0 6
    -18 0 6
    -18 0 6
    -18 0 6
    -19 0 6
    19 0 6
    19 0 6
    19 0 6
    -19 0 6
    19 0 6
    -19 0 6
    -19 0 6
    20 0 6
    -20 0 6
    20 0 6
    20 0 6
    -20 0 6
    -20 0 6
    21 0 6
    -21 0 6
    21 0 6
    21 0 6
    21 0 6
    -21 0 6
    -21 0 6
    22 0 6
    -22 0 6
    -22 0 6
    22 0 6
    22 0 6
    22 0 6
    23 0 6
    -23 0 6
    23 0 6
    -23 0 6
    23 0 6
    23 0 6
    24 0 6
    -24 0 6
    24 0 6
    -24 0 6
    -25 0 6
    25 0 6
    25 0 6
    26 0 6
    -26 0 6
    -26 0 -6
    26 0 6
    -27 0 6
    -27 0 -6
    0 0 7
    0 0 7
    0 0 -7
    1 0 7
    -1 0 -7
    1 0 -7
    -1 0 7
    1 0 7
    -1 0 7
    2 0 7
    -2 0 7
    2 0 7
    2 0 -7
    -3 0 -7
    3 0 7
    3 0 -7
    3 0 7
    3 0 7
    -3 0 7
    4 0 7
    -4 0 7
    4 0 7
    -4 0 -7
    4 0 7
    4 0 -7
    5 0 7
    -5 0 7
    -5 0 -7
    -5 0 7
    5 0 7
    5 0 7
    -6 0 7
    6 0 -7
    -6 0 7
    -6 0 -7
    6 0 7
    6 0 7
    -7 0 -7
    7 0 7
    7 0 -7
    -7 0 7
    -8 0 7
    8 0 -7
    8 0 7
    -8 0 -7
    -9 0 -7
    9 0 7
    -9 0 7
    9 0 -7
    -10 0 -7
    -10 0 7
    10 0 -7
    10 0 7
    11 0 -7
    11 0 7
    -11 0 -7
    -11 0 7
    12 0 7
    12 0 -7
    -12 0 -7
    -12 0 7
    13 0 7
    13 0 7
    -13 0 -7
    13 0 7
    -13 0 7
    13 0 -7
    -13 0 7
    -13 0 7
    14 0 7
    14 0 7
    -14 0 -7
    14 0 7
    14 0 7
    14 0 -7
    -14 0 7
    -14 0 7
    15 0 7
    15 0 7
    -15 0 7
    15 0 7
    -15 0 -7
    15 0 -7
    15 0 7
    -15 0 7
    15 0 7
    -15 0 7
    -16 0 7
    16 0 7
    16 0 7
    -16 0 -7
    16 0 7
    16 0 7
    -16 0 7
    -16 0 7
    -17 0 7
    17 0 7
    17 0 7
    -17 0 7
    17 0 7
    -17 0 7
    18 0 7
    -18 0 7
    18 0 7
    18 0 7
    18 0 7
    -18 0 7
    -19 0 7
    19 0 7
    19 0 7
    19 0 7
    -19 0 7
    -19 0 7
    -20 0 7
    20 0 7
    20 0 7
    -20 0 7
    20 0 7
    20 0 7
    20 0 7
    21 0 7
    -21 0 7
    -21 0 7
    21 0 7
    21 0 7
    21 0 7
    22 0 7
    -22 0 7
    22 0 7
    22 0 7
    -22 0 7
    22 0 7
    23 0 7
    -23 0 7
    -23 0 7
    23 0 7
    23 0 7
    24 0 7
    -24 0 7
    -24 0 7
    24 0 7
    25 0 7
    -25 0 7
    -25 0 7
    25 0 7
    -26 0 7
    26 0 7
    -26 0 -7
    26 0 -7
    0 0 8
    0 0 8
    -1 0 8
    -1 0 8
    1 0 8
    1 0 8
    2 0 8
    -2 0 8
    3 0 8
    3 0 8
    -3 0 8
    -4 0 8
    4 0 8
    5 0 8
    -5 0 8
    5 0 8
    6 0 8
    -6 0 8
    -7 0 8
    -7 0 8
    -8 0 -8
    -8 0 8
    8 0 8
    -8 0 8
    -9 0 -8
    9 0 8
    -9 0 8
    -9 0 8
    -10 0 8
    -10 0 -8
    -10 0 8
    10 0 8
    11 0 8
    11 0 8
    -11 0 8
    -11 0 -8
    -11 0 8
    -11 0 8
    11 0 8
    12 0 8
    12 0 8
    12 0 8
    12 0 8
    12 0 8
    -12 0 -8
    -12 0 8
    -12 0 8
    -12 0 8
    13 0 8
    13 0 8
    13 0 8
    13 0 8
    13 0 8
    -13 0 -8
    -13 0 8
    -13 0 8
    14 0 8
    14 0 8
    14 0 8
    14 0 8
    14 0 8
    -14 0 -8
    -14 0 8
    -14 0 8
    15 0 8
    15 0 8
    -15 0 -8
    15 0 8
    -15 0 8
    -15 0 8
    16 0 8
    16 0 8
    16 0 8
    -16 0 8
    -16 0 8
    17 0 8
    17 0 8
    -17 0 8
    17 0 8
    18 0 8
    18 0 8
    -18 0 8
    18 0 8
    -19 0 8
    19 0 8
    19 0 8
    -19 0 8
    19 0 8
    19 0 8
    19 0 8
    20 0 8
    20 0 8
    -20 0 8
    20 0 8
    20 0 8
    -20 0 8
    20 0 8
    21 0 8
    21 0 8
    -21 0 8
    21 0 8
    -21 0 8
    21 0 8
    22 0 8
    -22 0 8
    -22 0 8
    22 0 8
    22 0 8
    23 0 8
    -23 0 8
    23 0 8
    -23 0 8
    -24 0 8
    24 0 8
    -24 0 8
    25 0 8
    -25 0 8
    0 0 9
    0 0 9
    -1 0 9
    1 0 9
    1 0 9
    2 0 9
    2 0 9
    -2 0 9
    3 0 9
    -3 0 9
    3 0 9
    4 0 9
    -4 0 9
    4 0 9
    5 0 9
    -5 0 9
    5 0 9
    -6 0 9
    6 0 9
    -7 0 9
    7 0 9
    8 0 9
    -8 0 9
    9 0 9
    9 0 9
    9 0 9
    -9 0 9
    -9 0 9
    9 0 9
    10 0 9
    10 0 9
    10 0 9
    10 0 9
    -10 0 9
    10 0 9
    10 0 9
    -10 0 9
    10 0 9
    11 0 9
    11 0 9
    11 0 9
    -11 0 9
    11 0 9
    11 0 9
    11 0 9
    12 0 9
    12 0 9
    12 0 9
    -12 0 9
    12 0 9
    12 0 9
    13 0 9
    13 0 9
    13 0 9
    -13 0 9
    -13 0 9
    13 0 9
    13 0 9
    14 0 9
    14 0 9
    14 0 9
    -14 0 9
    14 0 9
    15 0 9
    15 0 9
    15 0 9
    15 0 9
    -15 0 9
    15 0 9
    16 0 9
    16 0 9
    -16 0 9
    16 0 9
    17 0 9
    17 0 9
    -17 0 9
    17 0 9
    18 0 9
    18 0 9
    18 0 9
    -18 0 9
    18 0 9
    19 0 9
    19 0 9
    19 0 9
    -19 0 9
    19 0 9
    20 0 9
    20 0 9
    20 0 9
    -20 0 9
    21 0 9
    21 0 9
    -21 0 9
    21 0 9
    -21 0 9
    22 0 9
    -22 0 9
    -22 0 9
    22 0 9
    -22 0 9
    -23 0 9
    -23 0 9
    23 0 9
    -24 0 9
    24 0 9
    24 0 9
    25 0 9
    25 0 -9
    0 0 10
    -1 0 10
    1 0 10
    2 0 10
    2 0 10
    -2 0 10
    -3 0 10
    3 0 10
    3 0 10
    4 0 10
    4 0 10
    -4 0 10
    5 0 10
    -5 0 10
    -5 0 10
    -5 0 10
    6 0 10
    6 0 10
    6 0 10
    -6 0 10
    6 0 10
    -6 0 10
    6 0 10
    6 0 10
    -6 0 10
    -6 0 10
    -6 0 10
    -6 0 10
    -6 0 10
    6 0 10
    6 0 10
    7 0 10
    7 0 10
    7 0 10
    -7 0 10
    -7 0 10
    7 0 10
    7 0 10
    -7 0 10
    -7 0 10
    7 0 10
    7 0 10
    -7 0 10
    -7 0 10
    7 0 10
    7 0 10
    -7 0 10
    8 0 10
    8 0 10
    8 0 10
    -8 0 10
    8 0 10
    -8 0 10
    -8 0 10
    8 0 10
    8 0 10
    -8 0 10
    -8 0 10
    -8 0 10
    8 0 10
    9 0 10
    9 0 10
    9 0 10
    9 0 10
    9 0 10
    -9 0 10
    -9 0 10
    9 0 10
    9 0 10
    -9 0 10
    -9 0 10
    -9 0 10
    9 0 10
    -9 0 10
    10 0 10
    10 0 10
    10 0 10
    10 0 10
    -10 0 10
    10 0 10
    10 0 10
    -10 0 10
    10 0 10
    -10 0 10
    11 0 10
    11 0 10
    11 0 10
    11 0 10
    -11 0 10
    11 0 10
    -11 0 10
    -11 0 10
    11 0 10
    12 0 10
    12 0 10
    12 0 10
    12 0 10
    -12 0 10
    -12 0 10
    -12 0 10
    13 0 10
    13 0 10
    13 0 10
    13 0 10
    -13 0 10
    -13 0 10
    -13 0 10
    14 0 10
    14 0 10
    14 0 10
    14 0 10
    -14 0 10
    -14 0 10
    -14 0 10
    15 0 10
    15 0 10
    15 0 10
    15 0 10
    -15 0 10
    -15 0 10
    -15 0 10
    16 0 10
    16 0 10
    16 0 10
    -16 0 10
    16 0 10
    -16 0 10
    17 0 10
    17 0 10
    17 0 10
    -17 0 10
    -17 0 10
    18 0 10
    18 0 10
    18 0 10
    -18 0 10
    -18 0 10
    19 0 10
    -19 0 10
    19 0 10
    -19 0 10
    20 0 10
    -20 0 10
    20 0 10
    -20 0 10
    -20 0 10
    21 0 10
    -21 0 10
    -21 0 10
    21 0 10
    22 0 10
    -22 0 10
    22 0 10
    22 0 10
    -23 0 10
    23 0 10
    23 0 10
    24 0 10
    24 0 10
    24 0 -10
    0 0 11
    0 0 11
    0 0 11
    0 0 11
    0 0 11
    0 0 11
    0 0 11
    0 0 11
    0 0 11
    0 0 11
    -1 0 11
    1 0 11
    1 0 11
    -1 0 11
    -1 0 11
    1 0 11
    -1 0 11
    -1 0 11
    1 0 11
    1 0 11
    -1 0 11
    1 0 11
    -1 0 11
    1 0 11
    -1 0 11
    1 0 11
    1 0 11
    -1 0 11
    -1 0 11
    1 0 11
    -2 0 11
    2 0 11
    2 0 11
    -2 0 11
    2 0 11
    2 0 11
    -2 0 11
    -2 0 11
    2 0 11
    -2 0 11
    2 0 11
    2 0 11
    -2 0 11
    -2 0 11
    2 0 11
    2 0 11
    -2 0 11
    2 0 11
    -2 0 11
    -2 0 11
    2 0 11
    3 0 11
    -3 0 11
    3 0 11
    3 0 11
    3 0 11
    -3 0 11
    3 0 11
    -3 0 11
    3 0 11
    -3 0 11
    -3 0 11
    3 0 11
    -3 0 11
    -3 0 11
    3 0 11
    -3 0 11
    3 0 11
    3 0 11
    3 0 11
    -3 0 11
    4 0 11
    4 0 11
    -4 0 11
    4 0 11
    4 0 11
    -4 0 11
    4 0 11
    -4 0 11
    -4 0 11
    4 0 11
    4 0 11
    -4 0 11
    -4 0 11
    -4 0 11
    -4 0 11
    -4 0 11
    4 0 11
    4 0 11
    4 0 11
    4 0 11
    5 0 11
    5 0 11
    5 0 11
    -5 0 11
    5 0 11
    -5 0 11
    -5 0 11
    5 0 11
    5 0 11
    5 0 11
    -5 0 11
    -5 0 11
    5 0 11
    -5 0 11
    -5 0 11
    5 0 11
    5 0 11
    5 0 11
    -5 0 11
    6 0 11
    6 0 11
    6 0 11
    6 0 11
    -6 0 11
    -6 0 11
    -6 0 11
    -6 0 11
    6 0 11
    6 0 11
    6 0 11
    -6 0 11
    6 0 11
    6 0 11
    6 0 11
    -6 0 11
    -6 0 11
    -6 0 11
    6 0 11
    7 0 11
    7 0 11
    7 0 11
    7 0 11
    -7 0 11
    -7 0 11
    7 0 11
    -7 0 11
    7 0 11
    7 0 11
    -7 0 11
    -7 0 11
    -7 0 11
    7 0 11
    7 0 11
    -7 0 11
    8 0 11
    8 0 11
    8 0 11
    -8 0 11
    8 0 11
    -8 0 11
    -8 0 11
    -8 0 11
    -8 0 11
    8 0 11
    8 0 11
    8 0 11
    -8 0 11
    -8 0 11
    8 0 11
    8 0 11
    9 0 11
    9 0 11
    9 0 11
    -9 0 11
    9 0 11
    9 0 11
    -9 0 11
    9 0 11
    -9 0 11
    9 0 11
    -9 0 11
    -9 0 11
    -9 0 11
    9 0 11
    9 0 11
    10 0 11
    10 0 11
    10 0 11
    -10 0 11
    10 0 11
    -10 0 11
    10 0 11
    -10 0 11
    -10 0 11
    -10 0 11
    -10 0 11
    10 0 11
    11 0 11
    11 0 11
    11 0 11
    -11 0 11
    -11 0 11
    11 0 11
    -11 0 11
    11 0 11
    12 0 11
    12 0 11
    12 0 11
    -12 0 11
    -12 0 11
    -12 0 11
    12 0 11
    12 0 11
    13 0 11
    13 0 11
    13 0 11
    -13 0 11
    13 0 11
    -13 0 11
    -13 0 11
    13 0 11
    14 0 11
    14 0 11
    -14 0 11
    -14 0 11
    -14 0 11
    14 0 11
    14 0 11
    15 0 11
    15 0 11
    -15 0 11
    -15 0 11
    -15 0 11
    15 0 11
    -15 0 11
    15 0 11
    16 0 11
    16 0 11
    -16 0 11
    -16 0 11
    16 0 11
    -16 0 11
    16 0 11
    17 0 11
    -17 0 11
    -17 0 11
    17 0 11
    -17 0 11
    17 0 11
    18 0 11
    -18 0 11
    -18 0 11
    18 0 11
    -18 0 11
    18 0 11
    19 0 11
    -19 0 11
    -19 0 11
    19 0 11
    -19 0 11
    19 0 11
    20 0 11
    -20 0 11
    20 0 11
    20 0 11
    21 0 11
    -21 0 11
    21 0 11
    -21 0 11
    21 0 11
    -22 0 11
    22 0 11
    22 0 11
    0 0 12
    0 0 12
    0 0 12
    0 0 12
    0 0 12
    0 0 12
    0 0 12
    0 0 12
    0 0 12
    0 0 12
    1 0 12
    -1 0 12
    -1 0 12
    1 0 12
    1 0 12
    -1 0 12
    -1 0 12
    1 0 12
    -1 0 12
    1 0 12
    -1 0 12
    1 0 12
    1 0 12
    -1 0 12
    -1 0 12
    -1 0 12
    1 0 12
    1 0 12
    1 0 12
    -1 0 12
    2 0 12
    2 0 12
    -2 0 12
    2 0 12
    -2 0 12
    2 0 12
    -2 0 12
    2 0 12
    -2 0 12
    2 0 12
    -2 0 12
    2 0 12
    2 0 12
    -2 0 12
    2 0 12
    -2 0 12
    2 0 12
    -2 0 12
    2 0 12
    -2 0 12
    2 0 12
    -2 0 12
    3 0 12
    3 0 12
    -3 0 12
    3 0 12
    3 0 12
    -3 0 12
    -3 0 12
    -3 0 12
    -3 0 12
    3 0 12
    3 0 12
    3 0 12
    -3 0 12
    3 0 12
    3 0 12
    3 0 12
    -3 0 12
    -3 0 12
    -3 0 12
    4 0 12
    4 0 12
    4 0 12
    4 0 12
    -4 0 12
    -4 0 12
    -4 0 12
    4 0 12
    4 0 12
    -4 0 12
    -4 0 12
    4 0 12
    4 0 12
    -4 0 12
    4 0 12
    -4 0 12
    -4 0 12
    4 0 12
    4 0 12
    5 0 12
    5 0 12
    5 0 12
    5 0 12
    -5 0 12
    -5 0 12
    -5 0 12
    5 0 12
    5 0 12
    5 0 12
    -5 0 12
    5 0 12
    -5 0 12
    -5 0 12
    5 0 12
    -5 0 12
    5 0 12
    -5 0 12
    5 0 12
    6 0 12
    6 0 12
    6 0 12
    6 0 12
    -6 0 12
    6 0 12
    6 0 12
    6 0 12
    -6 0 12
    6 0 12
    -6 0 12
    6 0 12
    -6 0 12
    -6 0 12
    7 0 12
    7 0 12
    7 0 12
    7 0 12
    -7 0 12
    7 0 12
    -7 0 12
    -7 0 12
    7 0 12
    7 0 12
    7 0 12
    -7 0 12
    -7 0 12
    7 0 12
    8 0 12
    8 0 12
    8 0 12
    -8 0 12
    8 0 12
    -8 0 12
    8 0 12
    8 0 12
    -8 0 12
    8 0 12
    -8 0 12
    -8 0 12
    8 0 12
    9 0 12
    9 0 12
    9 0 12
    -9 0 12
    9 0 12
    9 0 12
    -9 0 12
    9 0 12
    -9 0 12
    -9 0 12
    -9 0 12
    9 0 12
    10 0 12
    10 0 12
    10 0 12
    -10 0 12
    10 0 12
    -10 0 12
    10 0 12
    10 0 12
    -10 0 12
    10 0 12
    -10 0 12
    -10 0 12
    11 0 12
    11 0 12
    11 0 12
    -11 0 12
    11 0 12
    11 0 12
    -11 0 12
    -11 0 12
    -11 0 12
    12 0 12
    12 0 12
    12 0 12
    -12 0 12
    12 0 12
    -12 0 12
    12 0 12
    -12 0 12
    -12 0 12
    13 0 12
    13 0 12
    -13 0 12
    -13 0 12
    -13 0 12
    13 0 12
    13 0 12
    -13 0 12
    14 0 12
    14 0 12
    -14 0 12
    -14 0 12
    -14 0 12
    14 0 12
    14 0 12
    -14 0 12
    15 0 12
    15 0 12
    -15 0 12
    -15 0 12
    15 0 12
    15 0 12
    -15 0 12
    16 0 12
    -16 0 12
    16 0 12
    16 0 12
    -16 0 12
    17 0 12
    17 0 12
    -17 0 12
    17 0 12
    17 0 12
    -17 0 12
    18 0 12
    -18 0 12
    18 0 12
    18 0 12
    -18 0 12
    19 0 12
    -19 0 12
    19 0 12
    -19 0 12
    19 0 12
    -20 0 12
    20 0 12
    20 0 12
    20 0 12
    -21 0 12
    21 0 12
    21 0 12
    0 0 13
    0 0 13
    0 0 13
    0 0 13
    0 0 13
    0 0 13
    0 0 13
    0 0 13
    -1 0 13
    -1 0 13
    1 0 13
    1 0 13
    -1 0 13
    -1 0 13
    -1 0 13
    -1 0 13
    1 0 13
    1 0 13
    -1 0 13
    -1 0 13
    1 0 13
    1 0 13
    -1 0 13
    1 0 13
    2 0 13
    2 0 13
    2 0 13
    2 0 13
    -2 0 13
    -2 0 13
    -2 0 13
    2 0 13
    -2 0 13
    2 0 13
    2 0 13
    -2 0 13
    2 0 13
    -2 0 13
    -2 0 13
    2 0 13
    -2 0 13
    2 0 13
    3 0 13
    3 0 13
    3 0 13
    3 0 13
    -3 0 13
    -3 0 13
    3 0 13
    3 0 13
    3 0 13
    -3 0 13
    -3 0 13
    -3 0 13
    -3 0 13
    3 0 13
    3 0 13
    3 0 13
    -3 0 13
    4 0 13
    4 0 13
    4 0 13
    4 0 13
    -4 0 13
    -4 0 13
    4 0 13
    4 0 13
    4 0 13
    4 0 13
    -4 0 13
    -4 0 13
    -4 0 13
    4 0 13
    4 0 13
    -4 0 13
    5 0 13
    5 0 13
    5 0 13
    5 0 13
    -5 0 13
    -5 0 13
    -5 0 13
    5 0 13
    5 0 13
    5 0 13
    -5 0 13
    5 0 13
    5 0 13
    -5 0 13
    -5 0 13
    6 0 13
    6 0 13
    6 0 13
    6 0 13
    -6 0 13
    6 0 13
    -6 0 13
    6 0 13
    6 0 13
    -6 0 13
    6 0 13
    -6 0 13
    6 0 13
    -6 0 13
    7 0 13
    7 0 13
    7 0 13
    7 0 13
    -7 0 13
    7 0 13
    -7 0 13
    7 0 13
    7 0 13
    -7 0 13
    -7 0 13
    7 0 13
    7 0 13
    -7 0 13
    8 0 13
    8 0 13
    8 0 13
    8 0 13
    -8 0 13
    8 0 13
    -8 0 13
    8 0 13
    8 0 13
    -8 0 13
    8 0 13
    -8 0 13
    -8 0 13
    8 0 13
    9 0 13
    9 0 13
    9 0 13
    9 0 13
    -9 0 13
    -9 0 13
    9 0 13
    9 0 13
    -9 0 13
    -9 0 13
    -9 0 13
    9 0 13
    9 0 13
    10 0 13
    10 0 13
    10 0 13
    -10 0 13
    -10 0 13
    -10 0 13
    10 0 13
    -10 0 13
    10 0 13
    11 0 13
    11 0 13
    11 0 13
    -11 0 13
    -11 0 13
    -11 0 13
    11 0 13
    12 0 13
    12 0 13
    12 0 13
    -12 0 13
    12 0 13
    -12 0 13
    12 0 13
    -12 0 13
    13 0 13
    13 0 13
    13 0 13
    -13 0 13
    13 0 13
    -13 0 13
    13 0 13
    -13 0 13
    14 0 13
    14 0 13
    14 0 13
    -14 0 13
    14 0 13
    -14 0 13
    14 0 13
    -14 0 13
    15 0 13
    15 0 13
    -15 0 13
    -15 0 13
    15 0 13
    15 0 13
    -15 0 13
    16 0 13
    16 0 13
    -16 0 13
    16 0 13
    -16 0 13
    16 0 13
    17 0 13
    -17 0 13
    17 0 13
    17 0 13
    -17 0 13
    18 0 13
    -18 0 13
    18 0 13
    18 0 13
    -18 0 13
    19 0 13
    -19 0 13
    19 0 13
    19 0 13
    0 0 14
    0 0 14
    0 0 14
    0 0 14
    0 0 14
    0 0 14
    1 0 14
    1 0 14
    -1 0 14
    1 0 14
    -1 0 14
    1 0 14
    -1 0 14
    1 0 14
    -1 0 14
    1 0 14
    -1 0 14
    1 0 14
    -1 0 14
    1 0 14
    2 0 14
    -2 0 14
    2 0 14
    2 0 14
    -2 0 14
    2 0 14
    2 0 14
    -2 0 14
    -2 0 14
    2 0 14
    2 0 14
    -2 0 14
    3 0 14
    3 0 14
    3 0 14
    -3 0 14
    -3 0 14
    3 0 14
    3 0 14
    -3 0 14
    -3 0 14
    3 0 14
    3 0 14
    -3 0 14
    3 0 14
    -3 0 14
    4 0 14
    4 0 14
    4 0 14
    -4 0 14
    -4 0 14
    4 0 14
    4 0 14
    -4 0 14
    4 0 14
    -4 0 14
    -4 0 14
    -4 0 14
    4 0 14
    5 0 14
    5 0 14
    5 0 14
    -5 0 14
    -5 0 14
    5 0 14
    5 0 14
    -5 0 14
    5 0 14
    -5 0 14
    5 0 14
    -5 0 14
    6 0 14
    6 0 14
    6 0 14
    -6 0 14
    6 0 14
    6 0 14
    -6 0 14
    -6 0 14
    6 0 14
    -6 0 14
    6 0 14
    -6 0 14
    7 0 14
    7 0 14
    7 0 14
    -7 0 14
    -7 0 14
    7 0 14
    7 0 14
    -7 0 14
    7 0 14
    -7 0 14
    7 0 14
    -7 0 14
    8 0 14
    8 0 14
    8 0 14
    -8 0 14
    8 0 14
    8 0 14
    8 0 14
    -8 0 14
    8 0 14
    -8 0 14
    9 0 14
    9 0 14
    9 0 14
    -9 0 14
    9 0 14
    9 0 14
    -9 0 14
    -9 0 14
    9 0 14
    10 0 14
    10 0 14
    10 0 14
    -10 0 14
    -10 0 14
    10 0 14
    -10 0 14
    11 0 14
    11 0 14
    11 0 14
    -11 0 14
    -11 0 14
    -11 0 14
    11 0 14
    12 0 14
    12 0 14
    12 0 14
    -12 0 14
    -12 0 14
    12 0 14
    -12 0 14
    13 0 14
    13 0 14
    13 0 14
    -13 0 14
    -13 0 14
    13 0 14
    -13 0 14
    14 0 14
    14 0 14
    -14 0 14
    -14 0 14
    -14 0 14
    14 0 14
    15 0 14
    -15 0 14
    15 0 14
    -15 0 14
    16 0 14
    -16 0 14
    16 0 14
    -16 0 14
    17 0 14
    -17 0 14
    17 0 14
    -17 0 14
    18 0 14
    0 0 15
    0 0 15
    0 0 15
    0 0 15
    0 0 15
    1 0 15
    -1 0 15
    -1 0 15
    1 0 15
    1 0 15
    -1 0 15
    -1 0 15
    1 0 15
    1 0 15
    -1 0 15
    2 0 15
    -2 0 15
    2 0 15
    -2 0 15
    -2 0 15
    2 0 15
    2 0 15
    -2 0 15
    -2 0 15
    2 0 15
    3 0 15
    3 0 15
    -3 0 15
    3 0 15
    -3 0 15
    3 0 15
    -3 0 15
    3 0 15
    4 0 15
    4 0 15
    4 0 15
    4 0 15
    -4 0 15
    -4 0 15
    4 0 15
    4 0 15
    4 0 15
    -4 0 15
    5 0 15
    5 0 15
    5 0 15
    -5 0 15
    5 0 15
    5 0 15
    -5 0 15
    5 0 15
    -5 0 15
    5 0 15
    6 0 15
    6 0 15
    6 0 15
    -6 0 15
    6 0 15
    6 0 15
    6 0 15
    -6 0 15
    7 0 15
    7 0 15
    7 0 15
    -7 0 15
    7 0 15
    7 0 15
    -7 0 15
    -7 0 15
    7 0 15
    8 0 15
    8 0 15
    8 0 15
    -8 0 15
    -8 0 15
    -8 0 15
    9 0 15
    9 0 15
    9 0 15
    -9 0 15
    -9 0 15
    -9 0 15
    10 0 15
    10 0 15
    10 0 15
    -10 0 15
    -10 0 15
    -10 0 15
    11 0 15
    11 0 15
    11 0 15
    -11 0 15
    -11 0 15
    -11 0 15
    12 0 15
    -12 0 15
    -12 0 15
    -12 0 15
    13 0 15
    -13 0 15
    -13 0 15
    -13 0 15
    -14 0 15
    14 0 15
    15 0 15
    -15 0 15
    16 0 15
    0 0 16
    0 0 16
    0 0 16
    0 0 16
    -1 0 16
    1 0 16
    -1 0 16
    -1 0 16
    1 0 16
    1 0 16
    1 0 16
    2 0 16
    -2 0 16
    2 0 16
    2 0 16
    -2 0 16
    2 0 16
    -2 0 16
    3 0 16
    3 0 16
    3 0 16
    -3 0 16
    -3 0 16
    -3 0 16
    4 0 16
    -4 0 16
    4 0 16
    -4 0 16
    4 0 16
    -4 0 16
    5 0 16
    -5 0 16
    5 0 16
    -5 0 16
    6 0 16
    6 0 16
    -6 0 16
    -6 0 16
    -6 0 16
    7 0 16
    7 0 16
    -7 0 16
    -7 0 16
    -7 0 16
    8 0 16
    -8 0 16
    -8 0 16
    -8 0 16
    8 0 16
    9 0 16
    -9 0 16
    -9 0 16
    -9 0 16
    -10 0 16
    -10 0 16
    10 0 16
    -11 0 16
    11 0 16
    -11 0 16
    -12 0 16
    12 0 16
    0 0 17
    0 0 17
    1 0 17
    -1 0 17
    -1 0 17
    1 0 17
    -2 0 17
    2 0 17
    -2 0 17
    -3 0 17
    -3 0 17
    -4 0 17
    -4 0 17
    -5 0 17
    -5 0 17
    -6 0 17
    -6 0 17
    -7 0 17
    -8 0 17
    0 -1 0
    1 -1 0
    -1 -1 0
    1 -1 0
    2 -1 0
    2 -1 0
    -3 -1 0
    3 -1 0
    3 -1 0
    4 -1 0
    -4 -1 0
    4 -1 0
    5 -1 0
    -5 -1 0
    5 -1 0
    -6 -1 0
    6 -1 0
    6 -1 0
    7 -1 0
    7 -1 0
    -7 -1 0
    8 -1 0
    -8 -1 0
    8 -1 0
    -9 -1 0
    9 -1 0
    9 -1 0
    10 -1 0
    -10 -1 0
    10 -1 0
    -11 -1 0
    11 -1 0
    -12 -1 0
    12 -1 0
    -12 1 0
    -13 -1 0
    -13 1 0
    13 -1 0
    -14 1 0
    14 -1 0
    15 -1 0
    -15 1 0
    -15 -1 0
    -16 -1 0
    -16 1 0
    17 -1 0
    17 -1 0
    17 1 0
    -17 1 0
    -17 -1 0
    18 -1 0
    -18 -1 0
    -18 -1 0
    -18 1 0
    18 -1 0
    -19 -1 0
    -19 1 0
    -19 -1 0
    19 1 0
    -19 1 0
    19 -1 0
    -19 -1 0
    -20 -1 0
    20 1 0
    20 -1 0
    -20 1 0
    -20 -1 0
    -21 -1 0
    -21 1 0
    21 -1 0
    -21 -1 0
    -22 -1 0
    22 -1 0
    -22 1 0
    -22 -1 0
    23 1 0
    -23 -1 0
    -23 1 0
    -23 -1 0
    -23 1 0
    23 -1 0
    -23 -1 0
    -24 1 0
    -24 -1 0
    -24 -1 0
    -24 1 0
    -25 1 0
    -25 -1 0
    -25 1 0
    -25 -1 0
    -26 1 0
    -26 -1 0
    26 -1 0
    -26 -1 0
    -26 1 0
    -27 1 0
    -27 -1 0
    27 -1 0
    -27 1 0
    -27 -1 0
    -28 1 0
    -28 -1 0
    -28 -1 0
    28 1 0
    0 -1 1
    0 -1 -1
    1 -1 1
    1 -1 -1
    -1 -1 1
    -1 -1 -1
    1 -1 -1
    1 -1 1
    1 -1 1
    1 -1 -1
    -1 -1 1
    2 -1 -1
    2 -1 1
    -2 -1 1
    -2 -1 -1
    -2 -1 1
    2 1 1
    2 -1 -1
    2 1 1
    2 -1 1
    -3 -1 1
    3 -1 -1
    -3 -1 -1
    3 -1 1
    3 1 1
    3 -1 -1
    3 1 -1
    3 -1 1
    4 -1 1
    -4 -1 -1
    4 1 -1
    -4 -1 1
    4 -1 1
    4 -1 -1
    4 -1 -1
    -5 -1 -1
    -5 -1 1
    5 -1 1
    5 -1 -1
    5 1 -1
    5 -1 -1
    5 -1 1
    -6 -1 -1
    -6 -1 1
    6 -1 1
    6 -1 -1
    6 -1 -1
    6 -1 1
    7 -1 -1
    -7 -1 1
    -7 -1 -1
    7 -1 1
    7 1 -1
    7 -1 -1
    7 -1 1
    -8 -1 -1
    8 -1 -1
    8 -1 1
    8 -1 -1
    8 -1 1
    8 1 -1
    -8 -1 1
    9 1 -1
    -9 -1 1
    9 -1 1
    9 -1 -1
    -9 -1 -1
    9 -1 -1
    9 -1 1
    10 1 -1
    10 -1 1
    10 -1 -1
    -10 -1 -1
    10 -1 1
    -10 -1 1
    11 -1 1
    -11 1 1
    11 -1 -1
    -11 -1 1
    11 -1 1
    -11 -1 -1
    -12 1 1
    12 -1 -1
    12 -1 1
    -12 -1 1
    -12 -1 -1
    13 -1 1
    -13 1 -1
    -13 -1 1
    -13 -1 -1
    13 -1 -1
    14 -1 -1
    -14 1 -1
    -14 -1 -1
    -14 -1 1
    -14 1 1
    -15 1 -1
    -15 -1 1
    -15 -1 -1
    -15 1 1
    15 -1 -1
    -16 1 -1
    -16 -1 -1
    -16 -1 1
    -16 1 1
    16 -1 -1
    17 -1 -1
    -17 -1 -1
    -17 -1 1
    -17 1 -1
    -17 1 1
    17 -1 -1
    17 1 1
    17 1 -1
    17 -1 1
    -18 -1 -1
    -18 -1 1
    18 -1 -1
    -18 -1 1
    -18 1 1
    -18 -1 -1
    -18 1 -1
    18 -1 1
    -18 1 1
    18 1 1
    18 1 -1
    18 -1 -1
    -18 -1 1
    -19 -1 -1
    19 -1 -1
    -19 -1 1
    -19 -1 1
    -19 1 -1
    -19 -1 -1
    -19 1 1
    -19 1 1
    19 1 -1
    19 -1 -1
    19 -1 1
    19 1 1
    -19 -1 1
    -20 -1 1
    -20 -1 -1
    20 -1 1
    -20 1 1
    20 -1 -1
    20 1 1
    -20 1 1
    -20 -1 1
    -21 -1 -1
    -21 -1 1
    21 -1 -1
    -21 -1 1
    -21 1 1
    21 -1 1
    -21 1 1
    21 1 1
    -21 -1 1
    -21 -1 -1
    -22 -1 1
    -22 -1 -1
    22 -1 1
    22 -1 -1
    -22 1 1
    -22 1 1
    -22 -1 1
    -22 -1 1
    -22 -1 -1
    -23 -1 1
    -23 1 1
    23 1 1
    -23 -1 -1
    -23 1 -1
    -23 -1 1
    23 -1 1
    -23 1 1
    -23 1 1
    23 -1 -1
    -23 1 -1
    -23 -1 1
    24 1 1
    -24 1 1
    -24 -1 -1
    -24 -1 1
    -24 1 -1
    -24 -1 1
    -24 1 1
    24 -1 1
    -24 -1 -1
    -24 1 -1
    -25 1 -1
    -25 1 1
    -25 -1 -1
    -25 -1 1
    25 1 1
    -25 1 1
    -25 1 -1
    -25 -1 -1
    -25 -1 1
    26 -1 -1
    26 -1 1
    -26 1 1
    -26 -1 1
    -26 1 -1
    -26 -1 -1
    -26 1 1
    -26 -1 1
    -26 1 -1
    -26 -1 -1
    27 -1 1
    -27 -1 1
    -27 1 -1
    -27 1 1
    -27 -1 -1
    -27 -1 1
    -27 1 1
    -27 -1 -1
    -27 1 -1
    -28 1 -1
    -28 1 1
    -28 -1 -1
    -28 -1 1
    -28 1 -1
    -28 -1 -1
    0 -1 -2
    0 -1 2
    0 -1 2
    1 -1 2
    -1 -1 2
    1 -1 -2
    -1 -1 -2
    1 -1 2
    -1 -1 2
    -1 -1 2
    1 -1 -2
    2 -1 2
    2 -1 -2
    2 1 2
    -2 -1 2
    2 1 2
    2 1 -2
    2 -1 -2
    -2 -1 2
    -2 -1 -2
    3 -1 -2
    3 -1 -2
    -3 -1 2
    3 -1 2
    3 1 2
    -3 -1 -2
    3 -1 2
    3 1 2
    4 -1 2
    -4 -1 -2
    4 1 2
    -4 -1 2
    4 -1 -2
    -4 1 2
    4 -1 2
    4 -1 -2
    5 -1 -2
    -5 -1 2
    5 -1 2
    -5 -1 -2
    5 -1 2
    5 -1 -2
    5 1 -2
    6 -1 -2
    -6 -1 2
    6 -1 2
    6 -1 2
    6 1 -2
    -6 -1 -2
    6 -1 -2
    -6 1 2
    7 -1 2
    -7 -1 2
    7 -1 -2
    -7 -1 -2
    7 -1 2
    7 1 -2
    -8 -1 2
    8 -1 2
    8 -1 2
    8 -1 -2
    8 1 -2
    -8 -1 -2
    9 -1 2
    -9 -1 -2
    9 1 -2
    9 -1 2
    9 -1 -2
    -9 -1 2
    10 -1 2
    10 1 -2
    -10 -1 -2
    -10 1 2
    -10 -1 2
    10 -1 -2
    10 -1 2
    -11 1 2
    -11 -1 -2
    11 -1 2
    11 1 -2
    -11 -1 2
    11 -1 -2
    12 1 -2
    12 -1 2
    -12 -1 2
    12 -1 -2
    -12 1 2
    -12 -1 -2
    -13 1 2
    -13 -1 -2
    -13 -1 2
    -13 1 -2
    13 -1 -2
    -14 -1 2
    -14 1 -2
    -14 1 2
    -14 -1 -2
    14 -1 -2
    15 -1 -2
    -15 1 -2
    -15 -1 2
    -15 -1 -2
    -15 1 2
    -16 1 2
    -16 -1 -2
    -16 -1 2
    -16 1 -2
    16 -1 -2
    17 -1 -2
    -17 -1 2
    -17 1 2
    -17 1 -2
    17 -1 -2
    -17 -1 2
    -17 -1 -2
    17 1 2
    17 -1 -2
    -17 1 2
    17 -1 2
    17 1 -2
    -17 1 2
    -17 -1 2
    -18 -1 2
    18 -1 -2
    -18 -1 -2
    -18 -1 -2
    -18 1 -2
    -18 1 2
    -18 -1 2
    18 -1 2
    18 1 2
    18 -1 -2
    -18 1 2
    -18 1 2
    -18 -1 2
    -19 -1 -2
    -19 -1 2
    19 -1 -2
    -19 1 -2
    -19 -1 2
    -19 -1 -2
    -19 1 2
    19 1 2
    19 -1 -2
    19 1 2
    -19 -1 2
    -19 1 2
    19 -1 2
    -19 -1 2
    -20 -1 2
    -20 -1 -2
    20 -1 -2
    -20 -1 2
    -20 1 2
    20 -1 2
    -20 1 2
    20 1 2
    20 1 2
    -20 -1 2
    -21 -1 2
    -21 -1 -2
    -21 1 2
    -21 -1 2
    21 -1 2
    21 -1 -2
    21 1 2
    -21 1 2
    -21 -1 2
    22 1 2
    -22 -1 2
    -22 -1 -2
    -22 1 2
    22 1 2
    -22 1 2
    -22 -1 2
    -22 1 2
    22 -1 2
    -22 -1 2
    -22 -1 -2
    -23 1 2
    -23 -1 -2
    23 1 2
    -23 1 -2
    -23 -1 2
    -23 -1 2
    23 -1 2
    -23 1 2
    -23 1 2
    -23 -1 2
    -24 1 -2
    -24 -1 2
    -24 -1 -2
    24 1 2
    -24 1 2
    -24 1 2
    -24 -1 2
    24 -1 2
    -24 1 2
    -24 1 -2
    -24 -1 2
    24 1 -2
    -25 -1 -2
    25 1 2
    -25 -1 2
    -25 1 -2
    25 -1 2
    -25 1 2
    -25 -1 -2
    -25 1 -2
    -25 1 2
    -25 -1 2
    -26 1 2
    26 -1 2
    -26 -1 2
    -26 -1 -2
    -26 1 -2
    26 1 2
    -26 -1 2
    -26 1 2
    -26 1 -2
    -26 -1 -2
    -27 1 2
    -27 -1 2
    -27 1 -2
    -27 -1 -2
    27 -1 2
    -27 -1 -2
    -27 -1 2
    -27 1 -2
    27 1 2
    28 -1 2
    -28 1 -2
    -28 1 2
    -28 -1 2
    -28 -1 -2
    -28 1 -2
    0 1 3
    0 -1 3
    0 -1 3
    0 -1 -3
    0 1 -3
    0 -1 3
    1 -1 -3
    1 1 3
    1 -1 3
    1 1 3
    -1 -1 -3
    1 -1 3
    -1 -1 3
    1 -1 3
    -1 -1 3
    2 1 -3
    2 1 3
    2 -1 -3
    2 -1 3
    -2 -1 3
    -2 -1 3
    -2 -1 -3
    -2 -1 3
    -2 -1 3
    2 1 3
    2 -1 3
    3 1 -3
    -3 1 3
    3 1 3
    -3 -1 -3
    -3 -1 3
    3 -1 -3
    -3 -1 3
    3 -1 3
    -3 -1 3
    -3 -1 3
    3 1 3
    -4 1 3
    4 1 3
    4 1 3
    -4 -1 3
    4 -1 3
    -4 -1 -3
    4 1 -3
    4 -1 -3
    5 1 -3
    5 1 3
    5 -1 3
    -5 -1 3
    5 -1 -3
    -5 -1 -3
    -5 1 3
    6 1 -3
    -6 -1 3
    -6 1 3
    -6 -1 -3
    6 -1 3
    6 -1 -3
    -7 -1 3
    -7 1 3
    -7 -1 -3
    -7 1 3
    7 -1 3
    7 -1 -3
    7 1 -3
    -8 1 3
    -8 -1 3
    8 1 -3
    -8 1 3
    -8 -1 -3
    8 -1 -3
    8 -1 3
    -9 1 3
    -9 -1 3
    9 -1 3
    -9 1 3
    -9 -1 -3
    9 1 -3
    9 -1 -3
    -10 -1 3
    -10 -1 -3
    10 1 -3
    -10 1 3
    10 -1 3
    10 -1 -3
    -10 1 3
    11 -1 -3
    -11 -1 -3
    11 1 -3
    11 -1 3
    -11 -1 3
    -11 1 3
    -12 -1 -3
    12 -1 3
    12 -1 -3
    -12 -1 3
    -12 1 3
    12 1 -3
    13 -1 -3
    -13 -1 -3
    13 1 -3
    -13 1 3
    -13 -1 3
    -13 1 -3
    -14 -1 3
    -14 1 3
    -14 1 -3
    -14 -1 -3
    14 -1 -3
    -15 1 -3
    -15 1 3
    15 -1 -3
    -15 -1 -3
    -15 -1 3
    16 -1 -3
    -16 -1 -3
    -16 1 -3
    -16 -1 3
    -16 1 3
    -17 -1 3
    17 -1 -3
    -17 -1 -3
    17 -1 -3
    -17 -1 -3
    -17 -1 3
    -17 1 -3
    17 -1 -3
    17 1 3
    -17 1 3
    17 -1 3
    -17 1 3
    -17 -1 3
    -17 -1 3
    -18 -1 3
    -18 -1 -3
    18 -1 -3
    -18 -1 -3
    18 -1 -3
    -18 1 -3
    18 -1 3
    18 -1 -3
    -18 1 3
    -18 -1 3
    -18 1 3
    18 1 3
    -18 -1 3
    -19 -1 3
    19 -1 -3
    -19 -1 -3
    -19 -1 -3
    -19 1 -3
    -19 1 3
    19 1 3
    -19 1 3
    -19 -1 3
    19 -1 -3
    19 -1 3
    19 1 3
    -19 -1 3
    -20 -1 -3
    -20 -1 3
    20 -1 -3
    -20 -1 3
    -20 1 3
    20 -1 -3
    20 1 3
    20 -1 3
    -20 1 3
    20 1 3
    -20 -1 3
    21 1 3
    -21 -1 -3
    -21 -1 3
    21 1 3
    -21 -1 3
    21 1 3
    -21 1 3
    21 -1 3
    -21 1 3
    -21 -1 3
    22 1 3
    -22 -1 3
    -22 -1 -3
    -22 1 3
    -22 -1 3
    22 -1 3
    -22 1 3
    22 1 3
    22 1 3
    -22 1 3
    -22 -1 3
    23 1 3
    -23 1 -3
    -23 -1 3
    -23 1 3
    -23 -1 -3
    -23 1 3
    -23 -1 3
    -23 1 3
    23 -1 3
    23 -1 3
    23 1 3
    -23 -1 3
    -24 1 -3
    -24 -1 -3
    -24 -1 3
    -24 1 3
    24 1 3
    -24 -1 3
    -24 1 3
    -24 1 3
    24 -1 3
    -24 -1 3
    -25 -1 3
    -25 -1 -3
    -25 1 -3
    -25 1 3
    25 -1 3
    25 1 3
    25 -1 3
    -25 1 3
    -25 -1 3
    -25 1 3
    -25 1 -3
    25 1 -3
    -26 -1 -3
    26 -1 3
    -26 1 -3
    -26 1 3
    -26 -1 3
    26 1 3
    26 1 3
    -26 -1 -3
    -26 1 -3
    26 1 -3
    -27 1 3
    -27 -1 3
    -27 1 -3
    27 -1 3
    -27 -1 -3
    -27 1 -3
    27 1 3
    -28 -1 3
    -28 1 3
    28 -1 3
    -28 -1 -3
    -28 1 -3
    0 1 4
    0 -1 4
    0 -1 4
    0 -1 -4
    0 1 -4
    0 -1 4
    1 -1 4
    -1 -1 4
    1 -1 -4
    -1 -1 4
    -1 -1 -4
    1 1 -4
    1 1 4
    1 1 4
    1 -1 4
    -1 -1 4
    -1 -1 4
    1 -1 4
    -2 -1 4
    2 -1 4
    2 -1 4
    2 1 -4
    2 1 4
    2 -1 -4
    -2 -1 -4
    -2 -1 4
    2 1 4
    -2 -1 4
    3 -1 4
    -3 -1 4
    -3 -1 -4
    -3 -1 4
    3 1 -4
    -3 -1 4
    3 1 4
    3 -1 4
    3 -1 -4
    3 1 4
    -3 -1 4
    4 -1 4
    4 1 -4
    -4 -1 4
    4 1 4
    4 -1 -4
    -4 1 4
    -4 -1 -4
    4 1 4
    -4 -1 4
    -4 -1 4
    5 1 4
    -5 -1 4
    5 -1 4
    5 -1 -4
    5 1 4
    -5 -1 -4
    -5 1 4
    -5 -1 4
    5 1 -4
    -5 1 4
    -6 1 4
    6 1 -4
    6 1 4
    6 -1 -4
    -6 -1 4
    -6 -1 4
    -6 1 4
    -6 -1 -4
    6 -1 4
    7 -1 -4
    7 -1 4
    -7 -1 4
    7 1 -4
    -7 -1 4
    -7 1 4
    -7 -1 -4
    -7 1 4
    -8 1 4
    -8 1 4
    -8 -1 -4
    -8 -1 4
    8 1 -4
    8 -1 -4
    -8 -1 4
    8 -1 4
    9 1 -4
    -9 1 4
    -9 -1 -4
    -9 -1 4
    9 -1 4
    -9 1 4
    9 -1 -4
    -10 1 4
    -10 -1 4
    10 -1 4
    10 -1 -4
    -10 1 4
    10 1 -4
    -10 -1 -4
    11 1 -4
    11 -1 -4
    -11 1 4
    -11 -1 -4
    -11 -1 4
    11 -1 4
    -11 1 4
    -12 -1 4
    12 -1 4
    12 -1 -4
    -12 1 4
    -12 1 4
    12 1 -4
    -12 -1 -4
    -13 -1 4
    13 1 -4
    -13 -1 4
    13 -1 -4
    -13 1 -4
    -13 -1 -4
    14 1 -4
    14 -1 -4
    -14 -1 4
    -14 -1 -4
    -14 1 -4
    -14 -1 4
    -15 -1 -4
    -15 1 -4
    15 -1 -4
    -15 -1 4
    -16 -1 4
    16 -1 -4
    -16 1 -4
    -16 -1 -4
    -16 -1 4
    -16 1 4
    -16 -1 4
    16 -1 -4
    16 -1 4
    16 1 4
    -16 1 4
    -16 -1 4
    -17 -1 4
    -17 1 -4
    -17 -1 -4
    17 -1 -4
    -17 -1 4
    -17 1 4
    17 -1 -4
    -17 1 4
    -17 -1 4
    17 1 4
    17 -1 4
    -17 -1 4
    -18 -1 4
    -18 1 -4
    18 -1 -4
    -18 -1 -4
    18 1 4
    18 -1 4
    -18 1 4
    -18 -1 4
    -18 -1 4
    -18 1 4
    -18 -1 4
    19 1 4
    -19 -1 4
    19 -1 4
    -19 1 4
    -19 -1 4
    19 1 4
    19 1 4
    -19 -1 4
    -19 1 4
    -19 -1 4
    -20 -1 4
    -20 -1 -4
    -20 1 4
    20 1 4
    -20 1 4
    -20 1 4
    20 -1 4
    20 1 4
    -20 -1 4
    20 1 4
    -20 -1 4
    -20 -1 4
    -21 1 4
    21 1 4
    -21 -1 -4
    -21 -1 4
    21 -1 4
    -21 1 4
    -21 1 4
    -21 -1 4
    21 1 4
    21 1 4
    -21 -1 4
    -22 1 4
    -22 1 -4
    -22 -1 4
    -22 -1 -4
    22 1 4
    -22 1 4
    22 1 4
    22 -1 4
    -22 -1 4
    -22 1 4
    22 1 4
    -22 -1 4
    -23 -1 4
    -23 1 -4
    -23 1 4
    23 1 4
    23 1 4
    23 -1 4
    -23 1 4
    23 -1 4
    -23 1 4
    -23 -1 4
    -23 -1 4
    -24 1 -4
    -24 -1 4
    -24 1 4
    24 1 4
    24 -1 4
    24 1 4
    -24 -1 4
    24 -1 4
    24 1 4
    -24 1 4
    24 -1 4
    -24 -1 4
    -25 -1 4
    25 -1 4
    -25 1 4
    -25 1 -4
    25 1 4
    25 1 4
    -25 1 4
    -25 1 -4
    25 -1 4
    25 -1 4
    25 1 -4
    -26 -1 4
    26 -1 4
    -26 1 4
    26 1 4
    26 1 4
    -26 1 -4
    -26 -1 -4
    26 1 -4
    -27 1 4
    -27 -1 4
    27 -1 4
    -27 -1 -4
    -27 1 -4
    -28 -1 4
    -28 1 4
    -28 -1 -4
    0 1 5
    0 -1 -5
    0 -1 5
    0 1 5
    0 -1 5
    0 -1 5
    -1 -1 -5
    1 -1 -5
    -1 -1 5
    -1 1 -5
    -1 -1 5
    -1 -1 5
    1 1 -5
    -1 -1 5
    1 -1 5
    1 1 5
    1 1 5
    1 -1 5
    -2 -1 5
    -2 -1 5
    2 1 -5
    -2 -1 5
    2 1 5
    2 -1 -5
    -2 -1 -5
    2 -1 5
    -2 -1 5
    2 1 5
    2 -1 5
    3 1 5
    3 -1 5
    -3 -1 5
    -3 -1 5
    3 1 -5
    -3 -1 5
    3 -1 -5
    3 1 5
    -3 -1 -5
    3 -1 5
    -4 -1 5
    4 -1 5
    4 1 5
    4 -1 -5
    -4 -1 -5
    4 1 -5
    4 1 5
    -4 -1 5
    5 -1 5
    -5 -1 -5
    -5 -1 5
    -5 -1 5
    -5 1 5
    5 1 5
    -5 -1 5
    5 1 -5
    5 -1 -5
    5 1 5
    -6 -1 5
    6 -1 5
    -6 1 5
    6 1 5
    -6 -1 -5
    6 1 -5
    6 1 5
    6 -1 -5
    -6 -1 5
    7 1 -5
    -7 -1 5
    7 1 5
    -7 -1 -5
    7 -1 5
    -7 -1 5
    -7 1 5
    7 -1 -5
    -8 1 5
    8 -1 -5
    8 -1 5
    -8 -1 5
    8 1 -5
    -8 -1 5
    -8 -1 -5
    8 1 5
    9 -1 -5
    9 -1 5
    -9 -1 5
    9 1 -5
    -9 1 5
    9 1 5
    -9 -1 -5
    -9 -1 5
    -10 1 5
    10 1 -5
    10 1 5
    10 -1 -5
    10 -1 5
    -10 -1 -5
    -10 -1 5
    11 1 5
    -11 1 5
    11 1 -5
    11 -1 -5
    -11 -1 5
    -11 -1 -5
    11 -1 5
    12 -1 5
    -12 1 -5
    -12 -1 5
    12 1 -5
    12 1 5
    12 -1 -5
    -12 -1 -5
    -13 1 -5
    -13 -1 5
    13 1 5
    -13 -1 -5
    13 1 -5
    13 -1 -5
    14 -1 -5
    -14 1 -5
    14 1 -5
    -14 -1 -5
    -14 -1 5
    -15 -1 5
    -15 -1 5
    -15 1 -5
    -15 -1 -5
    15 -1 -5
    15 -1 5
    -15 1 5
    -15 -1 5
    -15 1 5
    -15 -1 5
    16 1 5
    -16 -1 5
    -16 -1 5
    16 -1 -5
    -16 1 -5
    -16 -1 -5
    16 1 5
    16 -1 5
    -16 1 5
    -16 -1 5
    -16 -1 5
    -16 1 5
    -16 -1 5
    17 1 5
    -17 -1 5
    -17 1 -5
    -17 -1 -5
    17 -1 -5
    17 1 5
    -17 1 5
    17 -1 5
    -17 -1 5
    -17 -1 5
    -17 1 5
    -17 -1 5
    -18 -1 5
    18 1 5
    18 -1 -5
    -18 -1 -5
    -18 1 -5
    -18 -1 5
    18 1 5
    -18 -1 5
    18 -1 5
    -18 1 5
    -18 1 5
    -18 -1 5
    -19 -1 5
    19 1 5
    -19 1 5
    -19 -1 5
    -19 1 5
    19 -1 5
    -19 -1 5
    19 1 5
    -19 1 5
    19 1 5
    -19 -1 5
    -20 -1 5
    -20 1 5
    20 1 5
    20 -1 5
    20 1 5
    20 1 5
    -20 -1 5
    -20 1 5
    -20 -1 5
    -20 1 5
    -20 -1 5
    21 1 5
    -21 -1 5
    -21 1 5
    -21 1 5
    21 -1 5
    -21 1 5
    21 1 5
    -21 -1 5
    21 1 5
    -21 -1 5
    -21 -1 5
    -22 1 5
    22 -1 5
    22 1 5
    -22 -1 5
    22 1 5
    22 -1 5
    -22 1 5
    -22 -1 5
    22 1 5
    -22 -1 5
    22 1 5
    -22 -1 5
    23 -1 5
    -23 -1 5
    23 1 5
    -23 1 5
    23 1 5
    23 -1 5
    23 1 5
    23 -1 5
    -23 1 5
    -23 -1 5
    -24 -1 5
    -24 1 5
    24 1 5
    24 -1 5
    24 1 5
    24 1 5
    24 -1 5
    -24 1 5
    24 -1 5
    -24 -1 5
    25 -1 5
    -25 -1 5
    25 1 5
    -25 1 5
    25 1 5
    25 -1 5
    25 1 5
    25 -1 5
    -25 1 5
    25 1 -5
    -26 1 5
    -26 -1 5
    26 -1 5
    26 1 5
    -26 -1 -5
    -26 1 -5
    26 -1 5
    -26 1 5
    26 1 -5
    27 -1 5
    -27 1 5
    -27 -1 5
    -27 1 -5
    -27 -1 -5
    0 -1 -6
    0 1 -6
    0 1 6
    0 -1 6
    0 1 6
    0 -1 6
    0 -1 6
    -1 -1 6
    -1 -1 6
    1 1 6
    -1 1 -6
    1 -1 6
    1 -1 6
    1 1 -6
    -1 -1 6
    -1 1 6
    1 -1 -6
    1 1 6
    -1 -1 6
    1 -1 6
    2 1 6
    2 -1 6
    -2 -1 6
    -2 -1 6
    -2 -1 6
    -2 -1 -6
    2 -1 6
    2 1 6
    2 -1 -6
    3 -1 -6
    3 1 6
    3 -1 6
    3 -1 6
    -3 -1 6
    -3 -1 -6
    3 1 -6
    -3 -1 6
    -3 -1 6
    3 1 6
    -3 -1 6
    -4 -1 6
    4 1 6
    4 -1 -6
    4 1 6
    4 -1 6
    -4 -1 -6
    -4 -1 6
    4 1 -6
    4 -1 6
    5 1 6
    -5 -1 6
    5 1 6
    -5 -1 -6
    5 1 -6
    5 -1 -6
    5 -1 6
    -5 -1 6
    -6 -1 6
    6 -1 6
    -6 1 6
    6 -1 -6
    6 1 -6
    -6 -1 6
    6 1 6
    6 1 6
    -7 -1 6
    7 1 -6
    -7 -1 6
    -7 -1 -6
    7 -1 -6
    7 1 6
    -7 1 6
    7 -1 6
    7 1 6
    8 1 6
    -8 -1 -6
    8 -1 -6
    8 1 -6
    8 -1 6
    -8 1 6
    -8 -1 6
    -8 -1 6
    -9 -1 -6
    9 1 -6
    9 -1 -6
    -9 -1 6
    -9 1 6
    9 1 6
    9 -1 6
    10 -1 6
    10 -1 -6
    10 1 -6
    -10 -1 -6
    10 1 6
    -10 1 6
    -10 -1 6
    -11 -1 -6
    -11 -1 6
    11 -1 6
    11 1 -6
    -11 1 6
    -11 1 -6
    11 -1 -6
    11 1 6
    12 1 6
    -12 -1 -6
    12 1 -6
    -12 1 -6
    12 -1 6
    12 -1 -6
    -12 -1 6
    13 -1 -6
    13 1 6
    -13 -1 6
    13 1 -6
    -13 1 -6
    -13 -1 -6
    14 1 6
    -14 1 -6
    -14 -1 6
    -14 -1 -6
    14 1 -6
    14 -1 -6
    -14 1 6
    -14 1 6
    -14 -1 6
    -14 -1 6
    -14 -1 6
    15 -1 6
    15 1 6
    -15 -1 6
    -15 -1 6
    -15 1 -6
    15 -1 -6
    -15 -1 -6
    -15 -1 6
    -15 1 6
    -15 -1 6
    15 -1 6
    -15 1 6
    -15 1 6
    -15 -1 6
    -16 -1 6
    16 1 6
    16 1 6
    -16 1 -6
    16 -1 -6
    -16 -1 -6
    -16 1 6
    -16 -1 6
    -16 1 6
    16 1 6
    16 -1 6
    -16 -1 6
    -16 -1 6
    -16 1 6
    17 1 6
    -17 -1 6
    17 1 6
    -17 1 6
    17 -1 -6
    -17 -1 -6
    -17 1 -6
    -17 1 6
    17 1 6
    -17 -1 6
    17 -1 6
    -17 1 6
    -17 -1 6
    -17 1 6
    -17 -1 6
    -18 1 6
    18 1 6
    -18 -1 6
    -18 -1 6
    18 -1 6
    -18 1 6
    18 1 6
    -18 1 6
    18 1 6
    -18 -1 6
    -18 -1 6
    19 1 6
    -19 -1 6
    -19 1 6
    19 1 6
    19 1 6
    19 1 6
    -19 -1 6
    -19 -1 6
    -19 1 6
    19 -1 6
    -19 -1 6
    20 1 6
    -20 -1 6
    20 -1 6
    -20 1 6
    20 1 6
    -20 1 6
    20 1 6
    20 -1 6
    -20 -1 6
    20 1 6
    -20 -1 6
    21 1 6
    21 -1 6
    -21 -1 6
    -21 1 6
    21 1 6
    -21 1 6
    21 -1 6
    21 1 6
    -21 -1 6
    21 1 6
    -21 -1 6
    22 -1 6
    -22 -1 6
    -22 1 6
    22 1 6
    22 1 6
    22 -1 6
    -22 -1 6
    22 1 6
    -22 1 6
    -22 -1 6
    23 1 6
    -23 -1 6
    23 -1 6
    -23 1 6
    23 1 6
    23 1 6
    23 -1 6
    23 -1 6
    -23 1 6
    -23 -1 6
    -23 -1 6
    -24 -1 6
    24 1 6
    24 -1 6
    -24 1 6
    24 1 6
    24 -1 6
    24 1 6
    -24 1 6
    24 -1 6
    -25 1 6
    25 -1 6
    -25 -1 6
    25 1 6
    25 1 6
    25 1 6
    25 -1 6
    -25 1 6
    25 1 -6
    -26 1 6
    26 -1 6
    -26 -1 6
    26 1 6
    -26 1 -6
    -26 -1 -6
    26 -1 6
    26 1 -6
    -27 1 6
    -27 -1 -6
    0 1 7
    0 -1 7
    0 -1 7
    0 -1 7
    0 -1 -7
    -1 -1 -7
    -1 1 7
    -1 -1 7
    1 1 7
    1 1 7
    1 -1 -7
    1 -1 7
    -1 -1 7
    -1 -1 7
    1 -1 7
    -2 1 7
    2 -1 7
    2 1 7
    -2 -1 7
    2 -1 7
    2 -1 7
    -2 -1 7
    2 1 7
    -2 -1 7
    2 -1 -7
    -3 1 7
    3 -1 7
    -3 -1 7
    3 -1 -7
    3 -1 7
    3 1 7
    -3 -1 7
    3 -1 7
    -3 -1 7
    3 1 7
    4 -1 -7
    4 1 7
    -4 -1 -7
    -4 -1 7
    4 1 7
    4 -1 7
    4 -1 7
    -4 -1 7
    5 1 7
    5 -1 7
    5 -1 -7
    -5 -1 -7
    -5 -1 7
    -5 -1 7
    5 1 7
    -6 -1 7
    6 1 7
    6 -1 -7
    -6 -1 -7
    6 1 7
    6 -1 7
    -6 -1 7
    7 1 7
    7 -1 7
    -7 -1 -7
    -7 -1 7
    -7 -1 7
    7 1 7
    7 -1 -7
    8 -1 7
    8 1 7
    -8 -1 7
    -8 -1 -7
    8 -1 -7
    -8 -1 7
    -9 -1 7
    9 -1 -7
    -9 -1 7
    -9 -1 -7
    -9 1 -7
    9 1 7
    9 -1 7
    -10 -1 7
    10 -1 7
    10 -1 -7
    -10 1 -7
    -10 1 7
    -10 -1 -7
    10 1 7
    11 -1 -7
    -11 -1 7
    -11 1 -7
    11 -1 7
    11 1 7
    -11 -1 -7
    12 1 7
    -12 -1 -7
    -12 1 -7
    12 -1 -7
    -12 -1 7
    13 1 7
    13 1 7
    13 -1 7
    13 1 7
    -13 1 -7
    13 -1 -7
    -13 -1 -7
    13 1 7
    -13 -1 7
    -13 1 7
    -13 -1 7
    -13 -1 7
    14 1 7
    14 1 7
    -14 -1 7
    14 1 7
    14 -1 7
    -14 -1 -7
    -14 1 -7
    14 1 7
    14 -1 -7
    -14 -1 7
    -14 1 7
    14 -1 7
    -14 -1 7
    -14 1 7
    -14 -1 7
    15 1 7
    15 -1 7
    -15 -1 7
    15 1 7
    15 1 7
    -15 -1 -7
    -15 1 -7
    15 -1 -7
    15 -1 7
    -15 -1 7
    -15 1 7
    -15 -1 7
    -15 1 7
    16 -1 7
    -16 -1 7
    16 1 7
    16 -1 7
    16 1 7
    -16 1 7
    -16 -1 -7
    -16 1 -7
    16 -1 -7
    16 1 7
    -16 1 7
    16 -1 7
    -16 -1 7
    -16 -1 7
    17 -1 7
    -17 1 7
    17 1 7
    -17 -1 7
    17 -1 7
    17 1 7
    17 1 7
    17 1 7
    17 -1 7
    -17 -1 7
    -17 1 7
    -17 -1 7
    18 -1 7
    -18 1 7
    18 1 7
    -18 -1 7
    18 1 7
    18 1 7
    -18 1 7
    18 1 7
    -18 -1 7
    18 -1 7
    -18 -1 7
    19 1 7
    19 -1 7
    -19 -1 7
    19 1 7
    -19 1 7
    19 1 7
    -19 1 7
    19 1 7
    19 -1 7
    -19 -1 7
    -19 -1 7
    20 -1 7
    20 -1 7
    -20 -1 7
    -20 1 7
    20 1 7
    20 1 7
    -20 -1 7
    20 1 7
    -20 1 7
    20 1 7
    20 -1 7
    -20 -1 7
    -21 -1 7
    21 -1 7
    -21 1 7
    21 -1 7
    21 1 7
    21 1 7
    21 1 7
    -21 -1 7
    21 -1 7
    -21 1 7
    -21 -1 7
    -22 1 7
    -22 -1 7
    22 -1 7
    22 1 7
    22 -1 7
    22 1 7
    -22 1 7
    -22 -1 7
    22 -1 7
    22 1 7
    -23 1 7
    -23 -1 7
    23 -1 7
    23 1 7
    23 1 7
    -23 -1 7
    23 -1 7
    -23 1 7
    23 -1 7
    23 1 7
    -24 -1 7
    24 -1 7
    24 1 7
    -24 1 7
    24 1 7
    24 1 7
    24 -1 7
    24 -1 7
    -24 1 7
    25 -1 7
    -25 1 7
    -25 -1 7
    25 1 7
    25 -1 7
    -25 1 7
    25 1 -7
    -26 1 7
    -26 -1 7
    -26 1 -7
    -26 -1 -7
    26 1 -7
    0 -1 -8
    0 -1 8
    0 1 8
    1 -1 -8
    -1 -1 -8
    -1 1 8
    1 -1 8
    1 -1 8
    -1 -1 8
    1 1 8
    -1 -1 8
    2 -1 8
    2 1 8
    -2 -1 8
    2 -1 8
    -2 1 8
    -2 -1 -8
    -2 -1 8
    2 -1 -8
    2 1 8
    3 -1 -8
    3 1 8
    3 1 8
    -3 1 8
    3 -1 8
    -3 -1 8
    3 -1 8
    4 -1 8
    4 -1 8
    -4 -1 8
    -4 -1 8
    4 1 8
    -4 1 8
    4 1 8
    4 -1 -8
    5 -1 8
    5 1 8
    5 -1 8
    5 -1 -8
    -5 -1 8
    -5 1 8
    5 1 8
    -5 -1 8
    -6 1 8
    6 1 8
    6 -1 -8
    -6 -1 8
    6 1 8
    6 -1 8
    -6 1 -8
    -6 -1 8
    6 -1 8
    7 -1 8
    7 1 8
    7 -1 -8
    7 -1 8
    -7 -1 8
    -7 1 -8
    -7 -1 8
    -8 -1 8
    8 -1 8
    8 1 8
    8 -1 -8
    -8 1 -8
    -8 -1 8
    9 -1 8
    -9 -1 8
    9 1 8
    -9 1 -8
    -9 -1 -8
    -9 -1 8
    9 -1 -8
    -10 -1 8
    10 -1 8
    10 -1 -8
    10 1 8
    -10 -1 -8
    -10 1 -8
    11 1 8
    11 1 8
    11 1 8
    11 -1 8
    11 1 8
    -11 -1 -8
    11 1 8
    11 -1 -8
    -11 -1 8
    11 1 8
    -11 1 -8
    11 -1 8
    -11 1 8
    -11 -1 8
    -11 -1 8
    12 1 8
    12 -1 8
    12 1 8
    12 -1 8
    12 1 8
    12 1 8
    12 -1 8
    12 1 8
    -12 -1 8
    12 1 8
    12 -1 -8
    -12 -1 -8
    -12 1 -8
    -12 -1 8
    -12 1 8
    -12 -1 8
    13 -1 8
    13 -1 8
    13 -1 8
    13 1 8
    13 1 8
    13 1 8
    13 1 8
    13 -1 -8
    13 -1 8
    -13 -1 8
    13 1 8
    -13 -1 -8
    -13 1 -8
    13 1 8
    -13 -1 8
    -13 1 8
    -13 -1 8
    14 1 8
    14 1 8
    14 -1 8
    14 -1 8
    14 1 8
    14 -1 -8
    14 -1 8
    -14 -1 8
    -14 -1 -8
    -14 1 -8
    14 1 8
    14 -1 8
    -14 -1 8
    -14 1 8
    -14 -1 8
    15 1 8
    15 1 8
    15 -1 8
    15 1 8
    15 -1 8
    -15 1 -8
    15 1 8
    15 -1 8
    -15 1 8
    15 -1 8
    -15 -1 8
    -15 -1 8
    16 -1 8
    16 1 8
    16 -1 8
    16 1 8
    -16 -1 8
    16 1 8
    -16 1 8
    16 1 8
    16 -1 8
    -16 -1 8
    -16 -1 8
    17 1 8
    17 1 8
    -17 -1 8
    17 -1 8
    17 -1 8
    17 1 8
    17 1 8
    -17 1 8
    17 -1 8
    -17 -1 8
    -17 -1 8
    -18 -1 8
    18 1 8
    18 1 8
    18 -1 8
    18 1 8
    18 1 8
    -18 -1 8
    18 -1 8
    -18 1 8
    -18 -1 8
    19 1 8
    19 -1 8
    19 -1 8
    19 1 8
    -19 -1 8
    19 1 8
    -19 -1 8
    19 1 8
    -19 1 8
    19 -1 8
    -19 -1 8
    20 -1 8
    20 1 8
    -20 -1 8
    20 1 8
    20 -1 8
    20 -1 8
    20 1 8
    -20 1 8
    -20 -1 8
    20 1 8
    -21 -1 8
    21 1 8
    21 -1 8
    -21 1 8
    21 -1 8
    -21 -1 8
    -21 1 8
    21 -1 8
    21 1 8
    21 -1 8
    21 1 8
    22 1 8
    22 -1 8
    -22 -1 8
    22 -1 8
    22 1 8
    -22 -1 8
    22 -1 8
    -22 1 8
    22 -1 8
    22 1 8
    -23 -1 8
    23 -1 8
    23 -1 8
    23 1 8
    -23 1 8
    23 -1 8
    23 1 8
    -24 -1 8
    24 -1 8
    -24 -1 8
    -24 1 8
    24 1 8
    24 -1 8
    -24 1 8
    -25 -1 8
    -25 1 8
    25 -1 8
    -25 1 -8
    25 1 8
    -25 1 8
    25 1 -8
    25 1 8
    0 -1 -9
    0 -1 9
    0 -1 9
    0 1 9
    -1 -1 9
    -1 1 9
    1 -1 9
    1 -1 9
    -1 -1 -9
    -1 -1 9
    1 -1 -9
    1 1 9
    -2 1 9
    2 1 9
    2 -1 9
    -2 -1 9
    2 -1 -9
    2 -1 9
    -2 -1 -9
    3 1 9
    3 -1 -9
    3 -1 9
    -3 -1 -9
    -3 -1 9
    -3 1 9
    3 -1 9
    3 1 9
    4 1 9
    4 -1 9
    -4 -1 9
    4 1 9
    -4 1 9
    -5 1 9
    5 -1 9
    5 1 9
    5 1 9
    -5 -1 9
    -6 -1 9
    6 -1 9
    -6 1 9
    6 1 9
    6 1 9
    7 1 9
    -7 -1 9
    -7 -1 9
    7 -1 9
    -7 1 9
    8 1 9
    -8 1 9
    -8 -1 9
    -8 -1 9
    8 -1 9
    9 1 9
    9 1 9
    9 -1 9
    9 1 9
    9 -1 9
    9 1 9
    -9 -1 9
    -9 -1 9
    -9 1 9
    9 -1 9
    9 1 9
    9 1 9
    -9 1 9
    9 -1 9
    9 1 9
    -9 1 9
    9 -1 9
    -9 -1 9
    10 1 9
    10 1 9
    10 -1 9
    10 -1 9
    10 1 9
    10 1 9
    10 -1 9
    10 1 9
    -10 1 9
    10 1 9
    10 -1 9
    -10 -1 9
    10 1 9
    -10 1 9
    -10 -1 9
    10 -1 9
    -10 -1 9
    10 1 9
    11 -1 9
    11 1 9
    11 1 9
    11 -1 9
    11 -1 9
    11 1 9
    11 1 9
    11 1 9
    11 -1 9
    11 1 9
    -11 1 9
    -11 -1 9
    11 -1 9
    -11 1 9
    -11 -1 9
    -11 -1 9
    11 1 9
    12 1 9
    12 -1 9
    12 -1 9
    12 -1 9
    12 1 9
    12 1 9
    12 1 9
    -12 1 9
    -12 -1 9
    -12 1 9
    12 1 9
    12 1 9
    12 -1 9
    12 -1 9
    -12 -1 9
    13 1 9
    13 -1 9
    13 1 9
    13 -1 9
    13 1 9
    13 1 9
    13 -1 9
    -13 -1 9
    13 1 9
    -13 1 9
    13 1 9
    13 1 9
    13 -1 9
    13 -1 9
    -13 -1 9
    14 -1 9
    14 -1 9
    14 1 9
    14 -1 9
    14 1 9
    14 1 9
    -14 1 9
    14 1 9
    -14 -1 9
    14 1 9
    15 1 9
    15 -1 9
    15 -1 9
    15 -1 9
    15 1 9
    15 1 9
    -15 -1 9
    15 1 9
    -15 1 9
    15 1 9
    16 -1 9
    16 1 9
    16 -1 9
    16 1 9
    -16 -1 9
    -16 1 9
    16 1 9
    16 1 9
    17 -1 9
    17 1 9
    17 1 9
    17 -1 9
    -17 -1 9
    17 1 9
    -17 1 9
    17 1 9
    18 1 9
    18 -1 9
    18 1 9
    18 -1 9
    18 -1 9
    -18 -1 9
    -18 1 9
    -18 1 9
    18 1 9
    18 1 9
    19 -1 9
    19 -1 9
    19 1 9
    19 1 9
    -19 1 9
    19 1 9
    19 -1 9
    -19 -1 9
    19 1 9
    20 -1 9
    20 1 9
    20 -1 9
    20 1 9
    20 1 9
    20 -1 9
    -20 -1 9
    -20 1 9
    20 1 9
    21 -1 9
    21 -1 9
    21 1 9
    -21 1 9
    -21 -1 9
    21 -1 9
    21 1 9
    -21 1 9
    -21 -1 9
    21 1 9
    22 -1 9
    22 -1 9
    -22 -1 9
    -22 1 9
    22 1 9
    -22 1 9
    22 -1 9
    -23 -1 9
    -23 1 9
    23 1 9
    23 -1 9
    -23 1 9
    -23 -1 9
    23 1 9
    -24 -1 9
    -24 1 9
    24 1 9
    24 -1 9
    24 -1 9
    -24 1 9
    24 1 9
    24 1 -9
    0 -1 10
    0 1 10
    0 -1 10
    -1 -1 10
    1 1 10
    1 -1 10
    1 -1 10
    2 -1 10
    -2 -1 10
    2 1 10
    2 -1 10
    -2 1 10
    3 -1 10
    3 1 10
    -3 1 10
    -3 -1 10
    -4 -1 10
    4 1 10
    -4 1 10
    5 1 10
    -5 1 10
    -5 1 10
    5 -1 10
    5 1 10
    5 1 10
    5 -1 10
    -5 -1 10
    -5 1 10
    5 -1 10
    -5 1 10
    -5 -1 10
    -5 -1 10
    5 1 10
    -5 -1 10
    5 1 10
    -5 1 10
    -5 1 10
    -5 1 10
    6 -1 10
    6 1 10
    6 1 10
    6 1 10
    -6 -1 10
    6 1 10
    -6 -1 10
    6 1 10
    6 -1 10
    -6 1 10
    -6 1 10
    6 -1 10
    -6 -1 10
    -6 -1 10
    6 -1 10
    6 1 10
    6 -1 10
    -6 -1 10
    6 1 10
    -6 1 10
    -6 1 10
    6 1 10
    -6 1 10
    6 1 10
    -6 -1 10
    -6 1 10
    -6 1 10
    7 -1 10
    7 1 10
    7 1 10
    7 1 10
    7 -1 10
    -7 -1 10
    -7 -1 10
    7 -1 10
    -7 -1 10
    -7 1 10
    -7 1 10
    7 1 10
    7 1 10
    7 1 10
    7 -1 10
    7 -1 10
    7 1 10
    -7 1 10
    -7 1 10
    -7 -1 10
    -7 -1 10
    -7 -1 10
    7 -1 10
    -7 1 10
    -7 1 10
    7 1 10
    -7 -1 10
    -7 1 10
    7 1 10
    -7 1 10
    8 1 10
    8 -1 10
    8 -1 10
    8 1 10
    8 1 10
    -8 -1 10
    -8 -1 10
    8 -1 10
    -8 1 10
    8 1 10
    -8 1 10
    -8 -1 10
    -8 1 10
    8 1 10
    8 -1 10
    -8 1 10
    8 1 10
    8 -1 10
    -8 -1 10
    8 1 10
    -8 -1 10
    -8 1 10
    8 1 10
    -8 1 10
    8 1 10
    -8 1 10
    -8 1 10
    -8 -1 10
    9 1 10
    9 -1 10
    9 1 10
    9 1 10
    9 -1 10
    9 -1 10
    -9 -1 10
    -9 1 10
    -9 -1 10
    9 -1 10
    -9 1 10
    9 1 10
    -9 -1 10
    9 1 10
    -9 1 10
    9 1 10
    9 -1 10
    -9 -1 10
    9 -1 10
    9 1 10
    -9 1 10
    -9 -1 10
    9 1 10
    -9 1 10
    -9 1 10
    10 1 10
    10 -1 10
    10 -1 10
    10 1 10
    10 1 10
    10 -1 10
    10 -1 10
    -10 -1 10
    10 1 10
    -10 -1 10
    -10 1 10
    -10 1 10
    10 1 10
    10 1 10
    -10 -1 10
    -10 -1 10
    -10 1 10
    10 -1 10
    -10 -1 10
    10 1 10
    -10 1 10
    11 1 10
    11 -1 10
    11 1 10
    11 -1 10
    11 1 10
    11 -1 10
    -11 -1 10
    11 1 10
    -11 -1 10
    -11 1 10
    -11 1 10
    11 1 10
    11 -1 10
    11 1 10
    11 -1 10
    -11 -1 10
    -11 -1 10
    -11 1 10
    11 1 10
    12 1 10
    12 1 10
    12 -1 10
    12 -1 10
    12 1 10
    12 -1 10
    -12 -1 10
    -12 -1 10
    -12 1 10
    12 1 10
    -12 1 10
    12 1 10
    -12 -1 10
    -12 -1 10
    12 1 10
    13 1 10
    13 -1 10
    13 -1 10
    13 -1 10
    13 1 10
    -13 1 10
    -13 1 10
    -13 -1 10
    13 1 10
    -13 -1 10
    13 1 10
    -13 1 10
    -13 -1 10
    14 -1 10
    14 -1 10
    14 -1 10
    14 1 10
    14 1 10
    -14 1 10
    -14 -1 10
    -14 1 10
    14 1 10
    -14 1 10
    -14 -1 10
    14 1 10
    -14 -1 10
    15 -1 10
    15 -1 10
    15 -1 10
    15 1 10
    15 1 10
    -15 1 10
    -15 -1 10
    15 1 10
    -15 -1 10
    15 1 10
    -15 1 10
    -15 -1 10
    -15 1 10
    16 -1 10
    16 -1 10
    16 1 10
    16 -1 10
    16 -1 10
    -16 -1 10
    16 1 10
    -16 1 10
    -16 -1 10
    -16 1 10
    16 1 10
    -16 -1 10
    -16 1 10
    -16 1 10
    17 -1 10
    17 -1 10
    17 1 10
    -17 1 10
    -17 -1 10
    -17 1 10
    -17 -1 10
    -17 1 10
    17 1 10
    -17 1 10
    18 1 10
    18 -1 10
    18 -1 10
    -18 -1 10
    -18 1 10
    -18 -1 10
    18 -1 10
    18 1 10
    -18 1 10
    -18 1 10
    -18 1 10
    19 1 10
    19 -1 10
    19 -1 10
    -19 -1 10
    -19 1 10
    19 1 10
    -19 -1 10
    -19 1 10
    19 -1 10
    -19 1 10
    20 -1 10
    20 -1 10
    20 1 10
    -20 1 10
    -20 -1 10
    20 -1 10
    20 1 10
    -20 1 10
    21 1 10
    21 -1 10
    -21 -1 10
    -21 1 10
    21 -1 10
    21 1 10
    -21 1 10
    -21 -1 10
    21 1 10
    22 -1 10
    -22 -1 10
    -22 1 10
    22 -1 10
    22 1 10
    -22 1 10
    22 1 10
    22 -1 10
    -22 -1 10
    -23 -1 10
    -23 1 10
    23 1 10
    23 -1 10
    23 1 10
    23 -1 10
    0 -1 11
    0 1 11
    0 1 11
    0 -1 11
    0 1 11
    0 -1 11
    0 1 11
    0 -1 11
    0 -1 11
    0 1 11
    0 1 11
    0 -1 11
    0 1 11
    0 1 11
    0 -1 11
    0 -1 11
    0 1 11
    0 -1 11
    -1 1 11
    -1 1 11
    -1 -1 11
    1 -1 11
    1 -1 11
    1 1 11
    1 1 11
    1 1 11
    -1 -1 11
    1 -1 11
    1 1 11
    1 -1 11
    -1 -1 11
    1 -1 11
    -1 1 11
    -1 -1 11
    1 1 11
    -1 1 11
    1 -1 11
    1 1 11
    -1 1 11
    -1 -1 11
    1 1 11
    1 -1 11
    1 1 11
    -1 -1 11
    1 -1 11
    -1 1 11
    1 -1 11
    -1 1 11
    1 -1 11
    1 1 11
    -1 -1 11
    -1 -1 11
    -1 1 11
    1 -1 11
    1 1 11
    -1 -1 11
    -1 1 11
    1 -1 11
    1 1 11
    2 1 11
    2 1 11
    2 -1 11
    -2 -1 11
    2 -1 11
    2 1 11
    2 1 11
    -2 1 11
    -2 1 11
    -2 -1 11
    -2 -1 11
    2 -1 11
    -2 -1 11
    2 1 11
    2 -1 11
    -2 1 11
    2 1 11
    2 1 11
    2 -1 11
    -2 1 11
    -2 -1 11
    -2 -1 11
    2 -1 11
    -2 1 11
    2 1 11
    -2 1 11
    2 1 11
    2 -1 11
    2 -1 11
    2 -1 11
    2 -1 11
    -2 -1 11
    2 1 11
    -2 1 11
    -2 -1 11
    2 1 11
    -2 -1 11
    3 1 11
    -3 1 11
    3 -1 11
    3 1 11
    3 1 11
    3 -1 11
    3 -1 11
    3 1 11
    -3 1 11
    -3 -1 11
    -3 -1 11
    3 1 11
    -3 -1 11
    3 -1 11
    -3 1 11
    3 -1 11
    -3 1 11
    -3 -1 11
    3 -1 11
    -3 -1 11
    3 -1 11
    3 1 11
    3 1 11
    -3 1 11
    3 1 11
    3 1 11
    -3 1 11
    3 -1 11
    3 -1 11
    3 -1 11
    3 1 11
    3 1 11
    3 -1 11
    -3 -1 11
    -3 -1 11
    -3 1 11
    -3 -1 11
    4 -1 11
    4 1 11
    4 -1 11
    4 1 11
    -4 1 11
    4 -1 11
    4 -1 11
    4 1 11
    -4 -1 11
    4 -1 11
    4 -1 11
    -4 1 11
    -4 1 11
    -4 -1 11
    -4 -1 11
    4 1 11
    4 -1 11
    4 1 11
    -4 -1 11
    4 1 11
    4 -1 11
    -4 1 11
    4 -1 11
    4 1 11
    -4 -1 11
    -4 1 11
    4 1 11
    -4 -1 11
    -4 1 11
    4 1 11
    4 -1 11
    -4 -1 11
    -4 1 11
    4 1 11
    4 -1 11
    -4 -1 11
    4 -1 11
    5 -1 11
    5 1 11
    5 -1 11
    5 1 11
    5 -1 11
    5 1 11
    5 -1 11
    -5 1 11
    -5 -1 11
    5 -1 11
    -5 -1 11
    5 1 11
    -5 1 11
    -5 -1 11
    5 -1 11
    5 1 11
    5 1 11
    -5 -1 11
    -5 -1 11
    -5 1 11
    5 -1 11
    5 -1 11
    5 -1 11
    5 1 11
    -5 1 11
    5 1 11
    5 -1 11
    -5 1 11
    -5 -1 11
    5 1 11
    -5 -1 11
    -5 1 11
    -5 1 11
    5 1 11
    5 -1 11
    6 -1 11
    6 -1 11
    6 -1 11
    6 1 11
    6 1 11
    6 1 11
    6 -1 11
    -6 -1 11
    6 -1 11
    -6 -1 11
    -6 1 11
    -6 1 11
    -6 -1 11
    -6 1 11
    6 -1 11
    6 1 11
    -6 1 11
    -6 1 11
    6 1 11
    6 -1 11
    6 -1 11
    -6 -1 11
    -6 1 11
    -6 -1 11
    6 1 11
    6 1 11
    -6 -1 11
    6 -1 11
    6 -1 11
    6 -1 11
    -6 1 11
    6 1 11
    -6 1 11
    7 1 11
    7 1 11
    7 -1 11
    7 -1 11
    7 1 11
    7 -1 11
    -7 1 11
    -7 -1 11
    -7 -1 11
    7 -1 11
    -7 1 11
    -7 1 11
    7 1 11
    7 1 11
    7 -1 11
    -7 -1 11
    -7 1 11
    -7 1 11
    7 -1 11
    -7 -1 11
    7 -1 11
    -7 1 11
    7 -1 11
    7 1 11
    7 1 11
    -7 -1 11
    7 1 11
    -7 1 11
    -7 1 11
    7 -1 11
    8 1 11
    8 -1 11
    8 -1 11
    8 1 11
    8 1 11
    -8 1 11
    -8 -1 11
    -8 1 11
    8 -1 11
    -8 -1 11
    8 -1 11
    8 -1 11
    8 1 11
    -8 -1 11
    -8 1 11
    8 1 11
    -8 1 11
    -8 -1 11
    -8 1 11
    -8 1 11
    -8 -1 11
    8 1 11
    -8 1 11
    8 1 11
    8 1 11
    8 -1 11
    9 -1 11
    9 1 11
    9 -1 11
    -9 -1 11
    -9 -1 11
    -9 1 11
    -9 1 11
    9 -1 11
    9 1 11
    -9 1 11
    -9 1 11
    -9 -1 11
    -9 -1 11
    -9 -1 11
    9 -1 11
    9 1 11
    -9 1 11
    9 1 11
    9 -1 11
    -9 1 11
    -9 -1 11
    9 1 11
    -9 1 11
    10 1 11
    10 -1 11
    10 1 11
    10 1 11
    10 -1 11
    -10 -1 11
    -10 1 11
    -10 -1 11
    -10 -1 11
    -10 1 11
    10 1 11
    10 1 11
    -10 -1 11
    -10 1 11
    10 -1 11
    -10 1 11
    10 -1 11
    10 1 11
    -10 1 11
    -10 1 11
    10 1 11
    11 1 11
    11 -1 11
    11 -1 11
    11 -1 11
    11 1 11
    -11 -1 11
    -11 -1 11
    -11 1 11
    -11 1 11
    -11 -1 11
    -11 -1 11
    -11 1 11
    11 -1 11
    11 1 11
    11 1 11
    11 -1 11
    11 1 11
    -11 1 11
    -11 1 11
    12 1 11
    12 -1 11
    12 -1 11
    12 1 11
    12 -1 11
    -12 1 11
    -12 -1 11
    -12 -1 11
    -12 -1 11
    -12 -1 11
    -12 1 11
    -12 1 11
    12 1 11
    -12 1 11
    12 1 11
    12 1 11
    12 -1 11
    13 1 11
    13 -1 11
    13 -1 11
    13 -1 11
    13 1 11
    -13 -1 11
    -13 -1 11
    -13 1 11
    -13 -1 11
    13 1 11
    -13 1 11
    13 1 11
    -13 1 11
    -13 -1 11
    -13 1 11
    14 -1 11
    14 1 11
    14 1 11
    14 -1 11
    14 -1 11
    -14 -1 11
    -14 -1 11
    -14 1 11
    14 1 11
    -14 -1 11
    14 1 11
    -14 1 11
    -14 1 11
    -14 1 11
    15 1 11
    15 -1 11
    15 -1 11
    15 -1 11
    -15 1 11
    -15 -1 11
    -15 -1 11
    -15 1 11
    -15 1 11
    15 1 11
    -15 -1 11
    15 1 11
    -15 1 11
    16 -1 11
    16 1 11
    16 -1 11
    -16 -1 11
    -16 1 11
    -16 1 11
    -16 -1 11
    16 1 11
    16 -1 11
    -16 1 11
    16 1 11
    -16 1 11
    17 1 11
    17 -1 11
    -17 -1 11
    -17 1 11
    17 -1 11
    17 1 11
    -17 1 11
    -17 1 11
    17 1 11
    -17 1 11
    17 -1 11
    18 -1 11
    18 1 11
    -18 1 11
    -18 -1 11
    18 1 11
    -18 1 11
    18 -1 11
    -18 1 11
    18 1 11
    18 -1 11
    19 -1 11
    19 1 11
    -19 1 11
    -19 -1 11
    -19 1 11
    19 -1 11
    19 1 11
    19 -1 11
    -19 1 11
    -19 -1 11
    19 1 11
    20 -1 11
    20 1 11
    -20 1 11
    -20 -1 11
    20 1 11
    20 -1 11
    -20 1 11
    20 1 11
    20 -1 11
    -20 -1 11
    21 -1 11
    21 1 11
    -21 -1 11
    -21 1 11
    21 1 11
    21 -1 11
    21 -1 11
    -21 -1 11
    21 1 11
    -22 -1 11
    -22 1 11
    22 1 11
    22 -1 11
    22 1 11
    22 -1 11
    0 -1 12
    0 1 12
    0 -1 12
    0 1 12
    0 1 12
    0 1 12
    0 -1 12
    0 -1 12
    0 1 12
    0 1 12
    0 -1 12
    0 -1 12
    0 1 12
    0 1 12
    0 -1 12
    0 -1 12
    0 -1 12
    0 1 12
    1 -1 12
    -1 -1 12
    -1 -1 12
    1 1 12
    -1 1 12
    -1 1 12
    1 -1 12
    1 1 12
    1 -1 12
    1 1 12
    1 -1 12
    -1 1 12
    -1 -1 12
    -1 -1 12
    -1 1 12
    1 1 12
    -1 -1 12
    -1 -1 12
    1 -1 12
    -1 -1 12
    1 1 12
    1 -1 12
    -1 1 12
    1 1 12
    1 1 12
    1 -1 12
    1 -1 12
    -1 1 12
    -1 1 12
    1 1 12
    -1 1 12
    -1 -1 12
    -1 -1 12
    1 -1 12
    -1 -1 12
    2 -1 12
    2 1 12
    2 -1 12
    -2 1 12
    -2 1 12
    2 -1 12
    2 1 12
    -2 -1 12
    2 1 12
    -2 -1 12
    2 -1 12
    -2 1 12
    2 1 12
    -2 1 12
    -2 -1 12
    -2 -1 12
    -2 -1 12
    2 1 12
    2 1 12
    2 -1 12
    2 -1 12
    -2 -1 12
    -2 1 12
    -2 -1 12
    2 1 12
    -2 1 12
    2 1 12
    -2 -1 12
    2 1 12
    2 -1 12
    2 -1 12
    -2 1 12
    2 -1 12
    -2 -1 12
    -2 1 12
    3 1 12
    3 -1 12
    3 -1 12
    3 1 12
    -3 -1 12
    3 -1 12
    3 1 12
    -3 1 12
    3 -1 12
    3 -1 12
    -3 -1 12
    -3 1 12
    -3 -1 12
    -3 -1 12
    -3 1 12
    3 1 12
    3 -1 12
    3 1 12
    3 1 12
    -3 -1 12
    3 -1 12
    3 1 12
    3 -1 12
    -3 1 12
    -3 1 12
    -3 -1 12
    3 1 12
    3 -1 12
    3 -1 12
    -3 -1 12
    -3 1 12
    -3 1 12
    -3 -1 12
    3 1 12
    -3 -1 12
    3 1 12
    -3 1 12
    4 1 12
    4 1 12
    4 -1 12
    4 -1 12
    4 -1 12
    4 1 12
    4 -1 12
    -4 1 12
    -4 -1 12
    -4 -1 12
    4 -1 12
    4 1 12
    -4 1 12
    4 -1 12
    -4 1 12
    4 -1 12
    4 1 12
    -4 -1 12
    4 -1 12
    4 1 12
    -4 1 12
    4 1 12
    -4 -1 12
    4 -1 12
    -4 1 12
    -4 1 12
    4 1 12
    -4 1 12
    -4 -1 12
    4 -1 12
    4 1 12
    4 -1 12
    4 1 12
    -4 -1 12
    5 -1 12
    5 -1 12
    5 1 12
    5 1 12
    5 -1 12
    5 1 12
    5 -1 12
    5 1 12
    -5 1 12
    -5 -1 12
    -5 -1 12
    -5 -1 12
    5 -1 12
    -5 1 12
    5 1 12
    5 -1 12
    5 1 12
    5 1 12
    5 -1 12
    -5 -1 12
    -5 1 12
    5 -1 12
    -5 1 12
    -5 1 12
    5 -1 12
    5 -1 12
    5 1 12
    -5 -1 12
    5 1 12
    -5 -1 12
    -5 1 12
    6 -1 12
    6 -1 12
    6 1 12
    6 1 12
    6 -1 12
    6 1 12
    6 -1 12
    -6 -1 12
    -6 1 12
    -6 -1 12
    6 1 12
    6 1 12
    6 -1 12
    -6 -1 12
    6 -1 12
    -6 1 12
    6 -1 12
    -6 -1 12
    -6 1 12
    6 1 12
    6 -1 12
    -6 -1 12
    -6 1 12
    6 1 12
    -6 -1 12
    -6 1 12
    -6 1 12
    6 -1 12
    6 1 12
    7 1 12
    7 -1 12
    7 -1 12
    7 -1 12
    7 1 12
    7 -1 12
    -7 -1 12
    -7 -1 12
    -7 1 12
    7 1 12
    -7 -1 12
    7 -1 12
    -7 1 12
    -7 1 12
    7 1 12
    7 -1 12
    7 -1 12
    7 1 12
    -7 -1 12
    7 -1 12
    7 1 12
    -7 -1 12
    7 -1 12
    -7 -1 12
    7 1 12
    -7 1 12
    7 1 12
    -7 1 12
    8 -1 12
    8 1 12
    8 1 12
    8 -1 12
    8 -1 12
    8 -1 12
    -8 -1 12
    -8 1 12
    -8 -1 12
    -8 -1 12
    8 1 12
    8 -1 12
    8 -1 12
    -8 1 12
    -8 -1 12
    8 1 12
    -8 1 12
    8 -1 12
    8 1 12
    -8 1 12
    8 -1 12
    8 1 12
    -8 -1 12
    8 -1 12
    -8 1 12
    -8 1 12
    8 1 12
    -8 -1 12
    9 1 12
    9 -1 12
    9 -1 12
    9 -1 12
    9 1 12
    9 -1 12
    -9 -1 12
    -9 -1 12
    -9 1 12
    -9 -1 12
    -9 1 12
    -9 1 12
    9 1 12
    9 1 12
    9 -1 12
    9 -1 12
    -9 1 12
    9 1 12
    9 1 12
    -9 1 12
    -9 -1 12
    9 1 12
    -9 1 12
    10 -1 12
    10 -1 12
    10 -1 12
    10 1 12
    10 -1 12
    10 1 12
    -10 1 12
    -10 -1 12
    -10 -1 12
    -10 -1 12
    -10 1 12
    10 1 12
    10 -1 12
    -10 1 12
    10 -1 12
    -10 1 12
    10 1 12
    10 -1 12
    -10 -1 12
    -10 1 12
    -10 1 12
    10 1 12
    11 -1 12
    11 1 12
    11 -1 12
    11 -1 12
    11 1 12
    11 -1 12
    -11 -1 12
    -11 1 12
    -11 -1 12
    -11 1 12
    11 -1 12
    11 1 12
    -11 1 12
    -11 -1 12
    11 1 12
    -11 1 12
    11 1 12
    -11 -1 12
    11 -1 12
    -11 1 12
    12 1 12
    12 -1 12
    12 -1 12
    12 -1 12
    12 -1 12
    12 1 12
    -12 1 12
    -12 -1 12
    -12 -1 12
    -12 1 12
    12 -1 12
    -12 1 12
    -12 -1 12
    12 1 12
    -12 -1 12
    12 1 12
    12 1 12
    12 -1 12
    -12 1 12
    13 1 12
    13 1 12
    13 -1 12
    13 -1 12
    13 -1 12
    -13 -1 12
    -13 1 12
    -13 -1 12
    -13 -1 12
    -13 1 12
    13 1 12
    13 -1 12
    -13 1 12
    13 1 12
    13 -1 12
    -13 1 12
    -13 -1 12
    14 -1 12
    14 -1 12
    14 -1 12
    14 1 12
    14 1 12
    -14 1 12
    -14 -1 12
    -14 1 12
    14 1 12
    14 -1 12
    -14 1 12
    14 -1 12
    14 1 12
    -14 1 12
    -14 -1 12
    15 1 12
    15 -1 12
    15 -1 12
    -15 1 12
    -15 -1 12
    15 -1 12
    -15 1 12
    -15 1 12
    15 1 12
    15 -1 12
    -15 1 12
    15 1 12
    -15 -1 12
    16 -1 12
    16 -1 12
    16 1 12
    -16 1 12
    -16 -1 12
    16 1 12
    -16 1 12
    -16 1 12
    16 -1 12
    16 -1 12
    -16 -1 12
    -16 1 12
    16 1 12
    17 1 12
    17 -1 12
    -17 -1 12
    -17 1 12
    -17 1 12
    -17 1 12
    17 1 12
    17 -1 12
    -17 1 12
    17 -1 12
    -17 -1 12
    17 1 12
    18 1 12
    18 -1 12
    -18 -1 12
    -18 1 12
    18 -1 12
    18 1 12
    18 -1 12
    -18 -1 12
    -18 1 12
    18 1 12
    19 -1 12
    19 1 12
    19 1 12
    -19 1 12
    -19 -1 12
    19 1 12
    19 -1 12
    19 -1 12
    19 1 12
    -19 -1 12
    20 -1 12
    20 1 12
    -20 -1 12
    -20 1 12
    20 -1 12
    20 1 12
    -20 -1 12
    20 -1 12
    20 1 12
    -21 1 12
    21 -1 12
    21 1 12
    21 -1 12
    21 1 12
    21 1 -12
    0 1 13
    0 -1 13
    0 1 13
    0 -1 13
    0 -1 13
    0 1 13
    0 1 13
    0 -1 13
    0 -1 13
    0 -1 13
    0 1 13
    0 -1 13
    0 1 13
    0 1 13
    -1 1 13
    1 1 13
    1 -1 13
    -1 1 13
    -1 -1 13
    1 -1 13
    1 1 13
    1 1 13
    1 -1 13
    -1 1 13
    -1 -1 13
    1 -1 13
    1 1 13
    1 1 13
    -1 -1 13
    1 1 13
    -1 1 13
    1 -1 13
    -1 -1 13
    1 -1 13
    -1 1 13
    -1 1 13
    1 -1 13
    -1 1 13
    -1 1 13
    -1 -1 13
    -1 -1 13
    1 1 13
    1 1 13
    -1 -1 13
    1 1 13
    1 -1 13
    2 1 13
    2 -1 13
    2 1 13
    -2 1 13
    -2 1 13
    2 -1 13
    2 -1 13
    2 1 13
    -2 -1 13
    -2 -1 13
    -2 -1 13
    2 -1 13
    -2 1 13
    2 -1 13
    -2 -1 13
    2 1 13
    2 1 13
    2 1 13
    2 -1 13
    -2 1 13
    -2 -1 13
    -2 1 13
    2 1 13
    -2 1 13
    2 -1 13
    -2 -1 13
    2 1 13
    2 1 13
    -2 -1 13
    -2 1 13
    2 -1 13
    -2 1 13
    3 1 13
    3 1 13
    3 -1 13
    3 -1 13
    3 1 13
    -3 -1 13
    3 -1 13
    3 -1 13
    -3 1 13
    -3 -1 13
    -3 -1 13
    3 1 13
    3 -1 13
    3 -1 13
    3 1 13
    -3 1 13
    3 -1 13
    -3 1 13
    -3 -1 13
    3 1 13
    -3 -1 13
    3 -1 13
    -3 -1 13
    3 1 13
    3 -1 13
    -3 1 13
    -3 1 13
    -3 1 13
    -3 -1 13
    3 1 13
    3 1 13
    4 1 13
    4 -1 13
    4 1 13
    4 1 13
    4 -1 13
    4 -1 13
    4 -1 13
    -4 1 13
    -4 -1 13
    -4 -1 13
    4 -1 13
    4 1 13
    4 -1 13
    -4 1 13
    -4 1 13
    4 -1 13
    4 1 13
    -4 -1 13
    4 1 13
    -4 -1 13
    4 1 13
    4 -1 13
    -4 1 13
    4 -1 13
    -4 -1 13
    -4 -1 13
    -4 1 13
    -4 1 13
    4 1 13
    5 -1 13
    5 1 13
    5 -1 13
    5 -1 13
    5 1 13
    5 1 13
    5 -1 13
    -5 -1 13
    -5 1 13
    -5 -1 13
    5 1 13
    -5 -1 13
    5 1 13
    5 -1 13
    -5 -1 13
    5 -1 13
    5 -1 13
    5 -1 13
    5 1 13
    -5 1 13
    -5 1 13
    5 1 13
    5 -1 13
    -5 1 13
    -5 1 13
    -5 -1 13
    -5 -1 13
    5 1 13
    5 1 13
    -5 1 13
    6 -1 13
    6 -1 13
    6 -1 13
    6 1 13
    6 -1 13
    6 1 13
    6 1 13
    -6 -1 13
    -6 1 13
    -6 -1 13
    6 -1 13
    6 -1 13
    -6 1 13
    -6 -1 13
    -6 1 13
    6 -1 13
    6 1 13
    6 -1 13
    6 1 13
    -6 -1 13
    6 1 13
    6 1 13
    6 1 13
    -6 1 13
    -6 -1 13
    6 1 13
    6 -1 13
    -6 1 13
    7 -1 13
    7 -1 13
    7 1 13
    7 1 13
    7 -1 13
    7 1 13
    7 -1 13
    -7 -1 13
    -7 -1 13
    -7 1 13
    7 -1 13
    7 1 13
    7 -1 13
    -7 1 13
    7 1 13
    7 1 13
    -7 -1 13
    -7 -1 13
    7 -1 13
    -7 1 13
    7 -1 13
    7 1 13
    -7 -1 13
    7 -1 13
    -7 1 13
    -7 1 13
    7 1 13
    8 1 13
    8 -1 13
    8 -1 13
    8 -1 13
    8 1 13
    8 1 13
    8 -1 13
    -8 -1 13
    -8 -1 13
    -8 1 13
    8 1 13
    8 -1 13
    8 1 13
    -8 1 13
    8 -1 13
    -8 -1 13
    -8 1 13
    8 1 13
    -8 1 13
    8 1 13
    8 1 13
    -8 1 13
    8 -1 13
    -8 -1 13
    8 -1 13
    9 1 13
    9 -1 13
    9 -1 13
    9 1 13
    9 -1 13
    9 1 13
    9 -1 13
    -9 -1 13
    -9 1 13
    -9 -1 13
    -9 1 13
    -9 1 13
    9 1 13
    -9 -1 13
    9 -1 13
    9 1 13
    -9 -1 13
    -9 1 13
    -9 1 13
    9 -1 13
    9 1 13
    10 -1 13
    10 -1 13
    10 1 13
    10 1 13
    10 -1 13
    10 -1 13
    10 1 13
    -10 -1 13
    -10 -1 13
    -10 1 13
    -10 -1 13
    -10 1 13
    -10 1 13
    -10 1 13
    10 -1 13
    10 1 13
    -10 -1 13
    -10 1 13
    10 1 13
    11 -1 13
    11 -1 13
    11 -1 13
    11 -1 13
    11 1 13
    11 1 13
    11 1 13
    -11 -1 13
    -11 -1 13
    -11 1 13
    -11 1 13
    -11 -1 13
    11 -1 13
    -11 -1 13
    11 1 13
    -11 1 13
    11 1 13
    -11 1 13
    12 1 13
    12 -1 13
    12 1 13
    12 -1 13
    12 1 13
    12 -1 13
    -12 -1 13
    -12 1 13
    -12 1 13
    12 -1 13
    12 1 13
    -12 -1 13
    12 1 13
    -12 -1 13
    12 1 13
    12 -1 13
    -12 1 13
    13 1 13
    13 1 13
    13 -1 13
    13 1 13
    13 -1 13
    -13 1 13
    -13 -1 13
    -13 1 13
    13 -1 13
    13 1 13
    -13 -1 13
    13 -1 13
    13 1 13
    -13 1 13
    -13 -1 13
    14 -1 13
    14 1 13
    14 -1 13
    14 1 13
    -14 -1 13
    -14 1 13
    -14 1 13
    14 1 13
    14 -1 13
    -14 1 13
    14 -1 13
    14 1 13
    -14 -1 13
    15 1 13
    15 -1 13
    15 -1 13
    15 1 13
    -15 -1 13
    -15 1 13
    15 1 13
    -15 1 13
    15 -1 13
    -15 -1 13
    -15 1 13
    15 1 13
    15 -1 13
    16 -1 13
    16 1 13
    16 1 13
    -16 1 13
    -16 -1 13
    16 1 13
    16 -1 13
    -16 1 13
    16 1 13
    -16 -1 13
    16 -1 13
    -16 1 13
    17 1 13
    17 -1 13
    17 1 13
    -17 1 13
    -17 -1 13
    -17 1 13
    17 -1 13
    17 1 13
    17 -1 13
    -17 -1 13
    17 1 13
    -17 1 13
    18 1 13
    18 -1 13
    18 1 13
    -18 -1 13
    -18 1 13
    18 1 13
    18 -1 13
    18 -1 13
    18 1 13
    -18 -1 13
    -18 1 13
    19 -1 13
    19 1 13
    -19 1 13
    19 1 13
    19 -1 13
    19 -1 13
    -19 -1 13
    19 1 13
    0 1 14
    0 1 14
    0 -1 14
    0 -1 14
    0 1 14
    0 -1 14
    0 1 14
    0 1 14
    0 1 14
    0 1 14
    0 1 14
    0 -1 14
    1 1 14
    -1 1 14
    -1 -1 14
    1 -1 14
    1 1 14
    -1 -1 14
    -1 -1 14
    -1 1 14
    -1 -1 14
    1 1 14
    1 -1 14
    1 -1 14
    1 1 14
    1 -1 14
    1 1 14
    -1 1 14
    -1 1 14
    1 1 14
    -1 1 14
    1 -1 14
    1 1 14
    -1 -1 14
    -1 1 14
    1 1 14
    -1 1 14
    2 -1 14
    2 1 14
    2 1 14
    2 1 14
    -2 1 14
    2 -1 14
    -2 -1 14
    -2 -1 14
    -2 1 14
    2 -1 14
    2 1 14
    -2 1 14
    -2 -1 14
    2 1 14
    -2 -1 14
    2 -1 14
    2 1 14
    2 -1 14
    2 1 14
    -2 1 14
    -2 1 14
    2 -1 14
    -2 1 14
    -2 -1 14
    2 1 14
    2 1 14
    3 -1 14
    -3 -1 14
    3 -1 14
    3 1 14
    3 1 14
    3 1 14
    3 -1 14
    -3 -1 14
    -3 1 14
    -3 -1 14
    3 -1 14
    -3 -1 14
    3 -1 14
    -3 1 14
    3 1 14
    3 1 14
    3 1 14
    3 -1 14
    -3 1 14
    -3 -1 14
    3 -1 14
    -3 1 14
    -3 1 14
    3 -1 14
    3 1 14
    3 1 14
    -3 1 14
    4 -1 14
    4 -1 14
    4 1 14
    4 -1 14
    4 -1 14
    4 1 14
    4 1 14
    -4 -1 14
    -4 1 14
    -4 -1 14
    4 -1 14
    4 1 14
    4 -1 14
    4 -1 14
    -4 -1 14
    4 1 14
    -4 1 14
    4 1 14
    -4 -1 14
    -4 1 14
    -4 -1 14
    -4 1 14
    4 -1 14
    4 1 14
    -4 1 14
    4 1 14
    5 1 14
    5 -1 14
    5 -1 14
    5 1 14
    5 -1 14
    5 -1 14
    5 1 14
    -5 -1 14
    -5 1 14
    -5 -1 14
    5 1 14
    -5 -1 14
    -5 -1 14
    -5 1 14
    5 -1 14
    5 -1 14
    5 -1 14
    5 1 14
    -5 1 14
    5 1 14
    -5 1 14
    5 1 14
    -5 1 14
    -5 -1 14
    5 -1 14
    -6 -1 14
    6 1 14
    6 -1 14
    6 -1 14
    6 1 14
    6 -1 14
    -6 1 14
    6 -1 14
    -6 -1 14
    -6 -1 14
    6 1 14
    6 -1 14
    6 1 14
    -6 1 14
    6 -1 14
    6 -1 14
    6 1 14
    -6 1 14
    -6 1 14
    6 1 14
    6 -1 14
    -6 -1 14
    6 1 14
    -6 1 14
    7 -1 14
    7 -1 14
    7 1 14
    7 -1 14
    7 -1 14
    7 1 14
    7 1 14
    -7 1 14
    -7 -1 14
    -7 -1 14
    -7 -1 14
    7 1 14
    7 1 14
    7 1 14
    -7 1 14
    7 -1 14
    -7 1 14
    7 -1 14
    -7 -1 14
    -7 1 14
    -7 1 14
    7 1 14
    8 -1 14
    8 1 14
    8 1 14
    8 -1 14
    8 1 14
    8 -1 14
    8 -1 14
    -8 1 14
    -8 -1 14
    -8 -1 14
    -8 1 14
    -8 1 14
    -8 -1 14
    8 -1 14
    8 -1 14
    8 1 14
    8 1 14
    -8 1 14
    -8 -1 14
    8 1 14
    -8 1 14
    9 1 14
    9 -1 14
    9 -1 14
    9 1 14
    9 -1 14
    -9 -1 14
    9 -1 14
    9 1 14
    -9 -1 14
    -9 1 14
    9 1 14
    -9 -1 14
    -9 1 14
    9 1 14
    9 -1 14
    9 -1 14
    -9 1 14
    -9 1 14
    -9 1 14
    -9 -1 14
    9 1 14
    10 1 14
    10 1 14
    10 -1 14
    10 -1 14
    10 1 14
    10 -1 14
    -10 1 14
    -10 -1 14
    -10 -1 14
    10 1 14
    10 -1 14
    -10 1 14
    -10 1 14
    -10 1 14
    -10 -1 14
    10 1 14
    11 1 14
    11 -1 14
    11 -1 14
    11 1 14
    11 1 14
    -11 -1 14
    -11 1 14
    -11 1 14
    -11 -1 14
    11 1 14
    11 -1 14
    -11 -1 14
    11 1 14
    -11 1 14
    12 -1 14
    12 -1 14
    12 1 14
    12 1 14
    -12 1 14
    -12 -1 14
    12 -1 14
    12 1 14
    -12 1 14
    -12 -1 14
    -12 1 14
    -12 -1 14
    13 -1 14
    13 -1 14
    13 1 14
    13 1 14
    -13 -1 14
    -13 1 14
    -13 -1 14
    13 -1 14
    -13 1 14
    13 1 14
    -13 -1 14
    -13 1 14
    14 -1 14
    14 1 14
    14 1 14
    14 -1 14
    -14 -1 14
    -14 1 14
    14 -1 14
    14 1 14
    -14 1 14
    -14 1 14
    -14 -1 14
    15 1 14
    15 -1 14
    15 1 14
    -15 1 14
    -15 -1 14
    -15 1 14
    15 1 14
    15 -1 14
    -15 1 14
    -15 -1 14
    16 1 14
    16 -1 14
    -16 1 14
    -16 -1 14
    16 1 14
    16 -1 14
    16 1 14
    -16 1 14
    -16 -1 14
    -17 1 14
    17 1 14
    17 -1 14
    -17 -1 14
    18 -1 14
    0 1 15
    0 -1 15
    0 -1 15
    0 1 15
    0 1 15
    0 -1 15
    0 -1 15
    0 1 15
    0 1 15
    0 1 15
    0 -1 15
    0 1 15
    1 1 15
    -1 -1 15
    1 -1 15
    -1 1 15
    -1 1 15
    1 -1 15
    1 1 15
    -1 -1 15
    1 -1 15
    1 1 15
    1 1 15
    -1 -1 15
    1 -1 15
    -1 1 15
    -1 1 15
    -1 1 15
    -1 1 15
    1 1 15
    1 -1 15
    -1 -1 15
    -1 1 15
    -2 -1 15
    2 -1 15
    2 1 15
    2 1 15
    2 1 15
    -2 -1 15
    2 1 15
    2 -1 15
    2 -1 15
    2 -1 15
    2 1 15
    -2 1 15
    -2 1 15
    -2 1 15
    -2 1 15
    2 1 15
    -2 1 15
    -2 -1 15
    3 -1 15
    3 1 15
    3 1 15
    3 1 15
    -3 -1 15
    3 1 15
    -3 1 15
    3 1 15
    3 -1 15
    -3 1 15
    3 1 15
    -3 1 15
    3 -1 15
    -3 1 15
    3 1 15
    -3 1 15
    -3 -1 15
    4 1 15
    4 1 15
    4 1 15
    4 -1 15
    4 -1 15
    4 -1 15
    -4 1 15
    -4 -1 15
    -4 1 15
    4 1 15
    -4 1 15
    4 1 15
    4 1 15
    -4 1 15
    -4 -1 15
    4 1 15
    -4 1 15
    5 1 15
    5 -1 15
    5 1 15
    5 1 15
    5 -1 15
    -5 -1 15
    -5 1 15
    -5 1 15
    -5 -1 15
    5 1 15
    5 -1 15
    5 -1 15
    -5 1 15
    5 1 15
    5 1 15
    -5 -1 15
    5 1 15
    -5 1 15
    -5 1 15
    6 -1 15
    6 -1 15
    6 1 15
    6 1 15
    6 1 15
    -6 1 15
    -6 -1 15
    6 1 15
    6 -1 15
    -6 -1 15
    6 1 15
    -6 1 15
    -6 1 15
    6 1 15
    -6 1 15
    -6 1 15
    -6 -1 15
    6 1 15
    7 1 15
    7 -1 15
    7 1 15
    7 1 15
    7 -1 15
    -7 1 15
    -7 -1 15
    7 -1 15
    -7 1 15
    7 1 15
    -7 1 15
    -7 -1 15
    -7 -1 15
    -7 1 15
    -7 1 15
    7 1 15
    8 1 15
    8 -1 15
    8 1 15
    8 -1 15
    8 1 15
    -8 1 15
    -8 1 15
    8 1 15
    -8 -1 15
    8 1 15
    -8 1 15
    -8 -1 15
    9 -1 15
    9 1 15
    9 1 15
    9 -1 15
    9 1 15
    -9 1 15
    -9 -1 15
    9 1 15
    -9 1 15
    -9 1 15
    -9 -1 15
    9 1 15
    10 1 15
    -10 1 15
    -10 -1 15
    10 -1 15
    10 -1 15
    -10 -1 15
    -10 1 15
    -10 -1 15
    10 1 15
    10 1 15
    -10 1 15
    11 1 15
    11 -1 15
    11 -1 15
    11 1 15
    -11 1 15
    -11 -1 15
    -11 1 15
    -11 -1 15
    -11 1 15
    -11 -1 15
    -12 -1 15
    12 1 15
    12 -1 15
    12 -1 15
    -12 1 15
    -12 1 15
    -12 -1 15
    -12 -1 15
    -12 1 15
    12 1 15
    13 -1 15
    13 1 15
    13 1 15
    -13 1 15
    -13 1 15
    -13 -1 15
    -13 1 15
    14 1 15
    14 -1 15
    14 1 15
    -14 1 15
    -14 1 15
    -14 -1 15
    -14 1 15
    -15 1 15
    15 1 15
    15 -1 15
    -15 -1 15
    0 -1 16
    0 1 16
    0 -1 16
    0 -1 16
    0 1 16
    0 1 16
    -1 -1 16
    1 -1 16
    -1 -1 16
    -1 1 16
    1 1 16
    -1 1 16
    -1 1 16
    1 -1 16
    1 -1 16
    -1 -1 16
    1 1 16
    1 1 16
    -1 -1 16
    2 -1 16
    2 -1 16
    -2 1 16
    -2 1 16
    2 1 16
    -2 -1 16
    2 -1 16
    -2 1 16
    2 1 16
    -2 -1 16
    2 1 16
    -2 -1 16
    3 -1 16
    -3 1 16
    3 1 16
    3 1 16
    -3 -1 16
    3 -1 16
    -3 -1 16
    3 1 16
    -3 1 16
    3 -1 16
    -3 1 16
    -3 1 16
    -3 -1 16
    4 -1 16
    -4 1 16
    4 1 16
    -4 1 16
    -4 1 16
    4 -1 16
    -4 -1 16
    -4 -1 16
    4 1 16
    -4 1 16
    -4 -1 16
    5 1 16
    5 -1 16
    -5 1 16
    -5 -1 16
    5 1 16
    -5 1 16
    -5 -1 16
    5 -1 16
    -5 1 16
    -5 -1 16
    6 -1 16
    6 -1 16
    -6 1 16
    -6 1 16
    6 1 16
    -6 -1 16
    -6 -1 16
    -6 1 16
    6 1 16
    7 1 16
    7 -1 16
    7 -1 16
    -7 1 16
    -7 -1 16
    -7 1 16
    -7 -1 16
    -7 1 16
    8 1 16
    8 -1 16
    -8 -1 16
    -8 1 16
    8 -1 16
    -8 1 16
    8 1 16
    -8 -1 16
    9 1 16
    9 -1 16
    9 1 16
    9 -1 16
    -9 -1 16
    -9 1 16
    -9 -1 16
    -9 1 16
    10 -1 16
    -10 -1 16
    -10 1 16
    10 -1 16
    -10 1 16
    -10 -1 16
    10 1 16
    11 1 16
    11 -1 16
    -11 1 16
    -11 1 16
    -11 -1 16
    12 -1 16
    12 1 16
    -12 1 16
    -12 -1 16
    -12 1 16
    -13 -1 16
    0 -1 17
    0 1 17
    1 -1 17
    -1 -1 17
    -1 1 17
    -1 1 17
    -1 -1 17
    1 1 17
    1 -1 17
    2 -1 17
    2 1 17
    -2 1 17
    -2 -1 17
    -2 -1 17
    -2 1 17
    2 -1 17
    3 -1 17
    -3 -1 17
    -3 1 17
    -3 -1 17
    3 -1 17
    -3 1 17
    4 -1 17
    -4 1 17
    -4 -1 17
    -4 -1 17
    5 -1 17
    -5 -1 17
    -5 -1 17
    -5 1 17
    6 -1 17
    -6 -1 17
    -6 -1 17
    -6 1 17
    -7 -1 17
    -7 1 17
    -7 -1 17
    -7 -1 17
    -8 1 17
    -8 -1 17
    0 -2 0
    1 -2 0
    -1 -2 0
    1 -2 0
    2 -2 0
    2 -2 0
    -2 -2 0
    -3 -2 0
    3 -2 0
    3 -2 0
    4 -2 0
    4 -2 0
    -4 -2 0
    5 -2 0
    -5 -2 0
    5 -2 0
    6 -2 0
    -6 -2 0
    6 -2 0
    -7 -2 0
    7 -2 0
    7 -2 0
    8 -2 0
    8 -2 0
    -8 -2 0
    9 -2 0
    9 -2 0
    -9 -2 0
    10 -2 0
    -10 -2 0
    10 -2 0
    11 -2 0
    -11 -2 0
    11 -2 0
    -12 -2 0
    12 -2 0
    12 -2 0
    13 -2 0
    -13 -2 0
    13 -2 0
    -14 -2 0
    14 -2 0
    -15 -2 0
    -15 2 0
    15 -2 0
    -16 -2 0
    -16 2 0
    16 -2 0
    17 -2 0
    -17 -2 0
    17 -2 0
    -17 -2 0
    -17 2 0
    17 2 0
    17 -2 0
    -17 2 0
    18 -2 0
    -18 -2 0
    18 -2 0
    -18 -2 0
    -18 2 0
    -19 -2 0
    19 -2 0
    -19 -2 0
    -19 2 0
    19 -2 0
    -20 -2 0
    -20 2 0
    20 -2 0
    -20 2 0
    20 2 0
    -20 -2 0
    -21 -2 0
    -21 2 0
    -21 2 0
    21 -2 0
    21 2 0
    -21 -2 0
    -22 -2 0
    -22 2 0
    -22 2 0
    22 -2 0
    22 2 0
    -22 -2 0
    -23 -2 0
    -23 2 0
    -23 2 0
    23 -2 0
    -23 -2 0
    -23 -2 0
    -24 2 0
    -24 -2 0
    -24 -2 0
    -24 2 0
    -24 2 0
    24 -2 0
    -24 -2 0
    -25 -2 0
    -25 2 0
    -25 -2 0
    -25 2 0
    -25 -2 0
    -26 2 0
    -26 -2 0
    -26 -2 0
    -26 2 0
    27 -2 0
    -27 -2 0
    -27 2 0
    -27 2 0
    -27 -2 0
    -28 -2 0
    -28 2 0
    28 2 0
    -28 -2 0
    0 -2 1
    0 -2 -1
    1 -2 1
    -1 -2 -1
    1 -2 1
    1 -2 -1
    -1 -2 1
    1 -2 1
    -2 -2 -1
    -2 -2 1
    2 -2 1
    2 -2 -1
    2 -2 1
    2 -2 -1
    3 -2 -1
    3 -2 1
    3 -2 1
    -3 -2 1
    -3 -2 -1
    3 -2 -1
    3 2 1
    4 -2 -1
    4 -2 1
    4 -2 1
    4 -2 -1
    4 2 1
    -4 -2 1
    -4 -2 -1
    -5 -2 1
    5 -2 1
    5 -2 -1
    -5 -2 -1
    5 -2 1
    5 -2 -1
    6 -2 -1
    6 -2 1
    -6 -2 1
    6 -2 -1
    6 -2 1
    -6 -2 -1
    -7 -2 1
    7 -2 -1
    7 -2 -1
    -7 -2 -1
    7 -2 1
    7 -2 1
    7 2 1
    8 -2 -1
    -8 -2 -1
    8 -2 1
    -8 -2 1
    8 -2 1
    8 -2 -1
    8 2 1
    9 -2 1
    9 -2 -1
    -9 -2 1
    -9 -2 -1
    9 -2 -1
    9 -2 1
    9 2 1
    10 -2 -1
    -10 -2 -1
    -10 -2 1
    10 -2 1
    10 -2 -1
    -11 -2 1
    -11 -2 -1
    11 -2 1
    11 -2 -1
    11 -2 1
    11 -2 -1
    12 -2 -1
    -12 -2 1
    -12 -2 -1
    12 -2 1
    12 -2 1
    12 -2 -1
    13 -2 1
    13 -2 1
    13 -2 -1
    -13 -2 1
    -13 -2 -1
    14 -2 1
    -14 -2 1
    14 -2 1
    -14 2 1
    14 -2 -1
    -14 -2 -1
    -15 2 -1
    -15 -2 1
    -15 -2 -1
    -15 2 1
    15 -2 1
    15 -2 -1
    16 -2 -1
    -16 2 1
    -16 -2 1
    -16 2 -1
    -16 -2 -1
    17 -2 1
    17 -2 -1
    -17 -2 -1
    -17 -2 1
    -17 -2 1
    -17 -2 -1
    -17 2 1
    -17 2 -1
    17 -2 -1
    17 -2 -1
    17 -2 1
    17 2 1
    -17 2 -1
    -17 2 1
    -18 -2 -1
    18 -2 1
    18 -2 -1
    -18 -2 1
    -18 -2 -1
    -18 2 1
    -18 2 -1
    18 -2 -1
    -18 -2 1
    -18 2 1
    18 -2 1
    18 2 1
    18 -2 -1
    -18 -2 1
    -18 2 -1
    -19 -2 1
    -19 -2 -1
    19 -2 -1
    -19 -2 1
    -19 -2 -1
    -19 2 1
    -19 2 -1
    -19 2 1
    19 -2 -1
    -19 2 1
    19 -2 1
    -19 -2 1
    20 2 1
    20 -2 -1
    -20 -2 -1
    -20 -2 1
    -20 2 1
    20 -2 -1
    -20 2 1
    20 -2 1
    -20 -2 1
    -21 -2 -1
    21 2 1
    -21 -2 1
    -21 2 1
    21 -2 -1
    21 -2 1
    -21 2 -1
    -21 2 1
    -21 -2 1
    -21 -2 1
    -21 -2 -1
    -22 -2 -1
    22 2 1
    -22 -2 1
    -22 2 -1
    -22 2 1
    22 -2 -1
    22 -2 1
    -22 2 -1
    -22 2 1
    -22 -2 1
    22 2 -1
    -22 -2 1
    -22 -2 -1
    -23 -2 -1
    -23 -2 1
    -23 2 1
    -23 2 -1
    -23 2 1
    -23 2 -1
    23 -2 1
    23 -2 -1
    -23 -2 1
    -23 -2 1
    23 2 -1
    -23 -2 -1
    -24 2 1
    -24 -2 -1
    -24 2 -1
    -24 -2 1
    -24 2 1
    -24 -2 -1
    -24 2 -1
    -24 -2 1
    -24 2 1
    24 -2 1
    -24 -2 1
    -24 -2 -1
    24 2 -1
    -25 2 -1
    -25 -2 -1
    -25 -2 1
    -25 2 1
    -25 -2 1
    -25 2 1
    -25 2 1
    -25 -2 -1
    -25 2 -1
    25 -2 1
    -25 -2 -1
    -25 -2 1
    -26 2 1
    -26 -2 -1
    -26 2 -1
    -26 -2 1
    -26 2 -1
    -26 -2 -1
    -26 2 1
    -26 -2 1
    -26 -2 1
    27 -2 -1
    -27 -2 1
    27 -2 1
    -27 -2 -1
    -27 2 1
    -27 2 -1
    -27 2 -1
    -27 -2 1
    -27 -2 -1
    -28 2 -1
    -28 -2 1
    -28 2 1
    -28 -2 -1
    0 -2 -2
    0 -2 2
    0 -2 2
    1 -2 -2
    1 -2 -2
    1 -2 2
    -1 -2 -2
    1 -2 2
    -1 -2 2
    2 -2 -2
    -2 -2 2
    2 -2 -2
    2 -2 2
    -2 -2 -2
    2 -2 2
    2 -2 2
    3 -2 2
    -3 -2 -2
    -3 -2 2
    3 2 2
    3 -2 2
    3 -2 -2
    3 -2 -2
    4 2 2
    4 -2 2
    -4 -2 2
    -4 -2 2
    -4 -2 -2
    4 -2 -2
    4 -2 -2
    -4 -2 2
    4 -2 2
    5 -2 -2
    5 -2 2
    5 -2 2
    -5 -2 -2
    5 2 2
    -5 -2 2
    5 -2 -2
    5 2 2
    6 -2 -2
    -6 -2 -2
    6 -2 2
    -6 -2 2
    6 -2 -2
    6 2 2
    6 -2 2
    7 -2 -2
    7 -2 2
    7 2 2
    -7 -2 2
    7 -2 -2
    -7 -2 -2
    7 -2 2
    8 -2 -2
    -8 -2 -2
    8 -2 2
    8 2 2
    8 -2 2
    -8 -2 2
    8 -2 -2
    9 -2 2
    9 2 2
    -9 -2 2
    -9 -2 -2
    9 -2 2
    9 -2 -2
    9 -2 -2
    10 2 2
    10 -2 2
    10 -2 2
    10 -2 -2
    10 -2 -2
    -10 -2 -2
    -10 -2 2
    11 -2 2
    -11 -2 2
    -11 -2 -2
    11 -2 2
    11 -2 -2
    12 -2 2
    12 -2 -2
    12 -2 2
    -12 -2 2
    -12 -2 -2
    -13 -2 2
    -13 -2 -2
    13 -2 2
    -13 2 2
    13 -2 -2
    13 -2 2
    14 -2 2
    -14 -2 2
    -14 -2 -2
    -14 2 2
    14 -2 -2
    -15 -2 -2
    -15 -2 2
    -15 2 2
    -15 2 -2
    15 -2 -2
    16 -2 2
    -16 -2 2
    -16 -2 2
    -16 -2 -2
    -16 2 2
    -16 2 -2
    16 -2 -2
    16 -2 2
    -16 2 2
    17 -2 2
    -17 -2 2
    17 -2 -2
    -17 -2 -2
    -17 2 -2
    -17 -2 -2
    17 -2 -2
    -17 2 2
    -17 -2 2
    17 -2 -2
    -17 2 2
    17 -2 2
    -17 2 2
    17 2 2
    17 2 2
    -17 -2 2
    -17 2 -2
    18 2 2
    18 -2 -2
    -18 -2 -2
    -18 -2 2
    -18 -2 2
    18 -2 -2
    -18 -2 -2
    -18 2 -2
    18 -2 2
    18 -2 -2
    18 2 2
    -18 2 2
    -18 2 2
    18 2 2
    -18 2 -2
    -18 -2 2
    -19 -2 -2
    19 -2 -2
    19 2 2
    -19 -2 2
    -19 -2 2
    19 -2 -2
    -19 -2 -2
    -19 2 -2
    19 -2 2
    19 -2 -2
    19 2 2
    -19 2 2
    -19 2 2
    19 2 2
    -19 -2 2
    -19 -2 2
    20 -2 -2
    -20 -2 -2
    20 2 2
    -20 -2 2
    -20 -2 2
    20 -2 -2
    20 -2 2
    -20 2 2
    -20 2 2
    -20 -2 2
    -21 -2 2
    -21 -2 -2
    21 2 2
    -21 2 2
    -21 2 2
    -21 -2 2
    21 -2 2
    21 -2 -2
    -21 -2 2
    -22 -2 2
    -22 -2 -2
    22 2 2
    -22 -2 2
    -22 2 -2
    -22 2 2
    22 -2 2
    22 -2 -2
    -22 2 2
    -22 -2 2
    -22 -2 -2
    -23 -2 2
    23 2 2
    -23 -2 -2
    23 -2 2
    -23 -2 2
    -23 2 2
    -23 2 2
    -23 2 -2
    -23 -2 -2
    23 2 -2
    -23 -2 2
    -24 2 -2
    24 2 2
    -24 -2 2
    -24 2 2
    -24 -2 -2
    24 -2 2
    -24 2 2
    -24 2 2
    -24 2 -2
    -24 -2 2
    24 2 -2
    -24 -2 -2
    -24 -2 2
    -25 -2 -2
    -25 2 2
    -25 -2 2
    -25 2 -2
    -25 2 2
    -25 2 2
    -25 2 -2
    -25 -2 2
    -25 -2 -2
    25 -2 2
    -25 -2 2
    -25 -2 -2
    25 2 -2
    -26 2 -2
    26 -2 2
    -26 -2 -2
    -26 -2 2
    -26 2 2
    -26 2 2
    -26 2 -2
    -26 -2 -2
    -26 -2 2
    -26 -2 2
    27 -2 2
    -27 2 2
    -27 2 -2
    -27 -2 2
    -27 -2 -2
    -27 -2 -2
    -27 2 -2
    27 2 2
    28 -2 2
    -28 2 2
    -28 -2 2
    -28 -2 -2
    0 -2 3
    0 -2 -3
    0 -2 3
    -1 -2 -3
    -1 -2 3
    1 -2 -3
    1 -2 3
    -1 -2 3
    1 -2 3
    1 -2 -3
    2 -2 -3
    2 2 3
    -2 -2 3
    2 -2 -3
    -2 -2 -3
    -2 -2 3
    2 -2 3
    2 -2 3
    -2 -2 3
    3 -2 -3
    -3 -2 3
    -3 -2 -3
    3 2 3
    3 -2 -3
    3 -2 3
    4 -2 -3
    -4 -2 -3
    4 2 3
    4 -2 -3
    4 -2 3
    -4 -2 3
    -4 -2 3
    4 -2 3
    4 2 3
    -4 -2 3
    -5 -2 -3
    5 -2 3
    5 2 3
    5 -2 -3
    -5 -2 3
    5 -2 3
    -5 -2 3
    5 2 3
    5 -2 -3
    6 -2 -3
    -6 -2 3
    6 -2 3
    6 -2 -3
    -6 -2 -3
    -6 -2 3
    6 -2 3
    6 2 3
    6 2 3
    7 -2 -3
    7 -2 3
    7 2 3
    -7 -2 3
    7 -2 3
    -7 -2 -3
    -7 -2 3
    -7 2 3
    7 -2 -3
    8 2 3
    8 -2 -3
    -8 -2 -3
    8 -2 3
    -8 2 3
    8 -2 -3
    8 -2 3
    -8 -2 3
    9 -2 3
    9 2 3
    9 -2 -3
    -9 -2 3
    -9 -2 -3
    -10 -2 3
    10 -2 3
    -10 -2 -3
    10 -2 -3
    -11 -2 3
    -11 -2 -3
    -11 2 3
    11 -2 -3
    11 -2 3
    12 -2 3
    -12 -2 -3
    -12 2 3
    12 -2 -3
    -12 -2 3
    -13 -2 3
    -13 -2 -3
    13 -2 -3
    13 -2 3
    14 -2 -3
    14 -2 3
    -14 -2 -3
    -14 2 3
    -14 -2 3
    -15 -2 -3
    -15 2 -3
    15 -2 -3
    -15 -2 3
    -16 -2 3
    16 2 3
    16 -2 -3
    -16 -2 -3
    -16 -2 3
    16 -2 -3
    -16 2 -3
    16 2 3
    16 -2 3
    -16 -2 3
    -16 2 3
    -16 2 3
    -16 -2 3
    -16 2 -3
    17 2 3
    -17 -2 3
    17 -2 -3
    -17 -2 -3
    17 -2 -3
    -17 -2 3
    -17 2 -3
    -17 -2 -3
    -17 -2 3
    17 -2 3
    17 2 3
    -17 2 3
    -17 2 3
    17 2 3
    17 -2 -3
    -17 2 -3
    -17 -2 3
    -18 -2 -3
    18 2 3
    18 -2 -3
    -18 -2 3
    18 -2 -3
    -18 -2 -3
    -18 2 -3
    18 -2 3
    18 2 3
    18 -2 -3
    18 2 3
    -18 2 3
    -18 2 3
    -18 -2 3
    -18 -2 3
    19 2 3
    -19 -2 3
    -19 -2 -3
    19 -2 -3
    -19 -2 3
    19 -2 -3
    19 2 3
    -19 2 3
    19 -2 3
    -19 2 3
    19 2 3
    -19 -2 3
    20 2 3
    20 -2 -3
    -20 -2 -3
    -20 -2 3
    -20 2 3
    -20 -2 3
    20 2 3
    20 -2 -3
    -20 2 3
    20 -2 3
    -20 -2 3
    21 -2 -3
    21 2 3
    -21 -2 3
    -21 -2 -3
    -21 2 3
    21 2 3
    21 -2 -3
    21 -2 3
    -21 2 3
    -21 -2 3
    -21 -2 3
    -22 -2 3
    22 2 3
    -22 -2 -3
    -22 -2 3
    22 -2 3
    -22 2 3
    -22 2 3
    22 2 3
    -22 -2 3
    23 2 3
    -23 -2 3
    -23 2 3
    -23 -2 -3
    23 -2 3
    -23 -2 3
    -23 2 3
    -23 2 3
    23 2 -3
    -23 -2 3
    -23 -2 -3
    -24 2 -3
    -24 -2 3
    24 2 3
    -24 -2 -3
    -24 2 3
    24 -2 3
    -24 -2 3
    -24 2 -3
    24 -2 3
    -24 2 3
    -24 2 3
    -24 -2 3
    -24 -2 -3
    24 2 -3
    25 2 3
    -25 2 -3
    -25 -2 3
    -25 2 3
    -25 -2 -3
    -25 2 3
    -25 -2 3
    -25 -2 -3
    25 -2 3
    -25 2 -3
    25 2 -3
    -25 -2 -3
    -25 -2 3
    26 -2 3
    -26 2 3
    -26 -2 3
    -26 2 -3
    26 2 3
    -26 2 3
    -26 2 -3
    -26 -2 -3
    -26 -2 3
    26 2 -3
    -27 2 3
    -27 -2 3
    -27 2 -3
    27 -2 3
    -27 2 -3
    -27 -2 -3
    27 2 3
    -28 -2 3
    -28 2 3
    -28 -2 -3
    0 -2 -4
    0 -2 4
    0 -2 4
    0 -2 4
    1 -2 -4
    1 -2 4
    1 -2 -4
    -1 -2 4
    1 -2 4
    -1 -2 4
    -1 -2 -4
    -2 -2 4
    2 -2 4
    2 2 4
    -2 -2 -4
    2 -2 -4
    2 -2 4
    -2 -2 4
    -3 -2 4
    -3 -2 4
    3 -2 4
    3 -2 -4
    -3 -2 4
    -3 -2 4
    3 2 4
    3 2 4
    -3 -2 -4
    4 2 4
    -4 -2 4
    -4 -2 4
    4 -2 -4
    4 -2 4
    -4 -2 4
    4 2 4
    -4 -2 -4
    -4 -2 4
    5 -2 4
    -5 -2 4
    -5 -2 4
    -5 -2 -4
    5 2 4
    -5 -2 4
    5 -2 -4
    5 2 4
    6 -2 4
    6 2 4
    6 2 4
    -6 -2 4
    6 -2 -4
    -6 -2 -4
    -6 -2 4
    7 -2 4
    7 2 4
    7 -2 -4
    -7 -2 4
    -7 -2 -4
    -7 -2 4
    7 2 4
    8 -2 -4
    -8 -2 4
    -8 -2 -4
    8 2 4
    -9 -2 4
    9 -2 4
    9 2 4
    9 -2 -4
    -9 2 4
    -9 -2 -4
    10 -2 4
    10 2 4
    -10 -2 4
    -10 -2 -4
    -10 2 4
    10 -2 -4
    11 -2 4
    -11 -2 4
    -11 -2 -4
    11 -2 -4
    -12 -2 4
    -12 -2 -4
    12 -2 -4
    12 -2 4
    13 -2 4
    -13 -2 4
    -13 -2 -4
    13 -2 -4
    14 -2 4
    -14 -2 4
    -14 -2 -4
    14 -2 -4
    15 -2 -4
    -15 -2 4
    -15 2 -4
    -15 -2 -4
    15 -2 4
    -15 2 4
    16 -2 -4
    -16 -2 4
    16 2 4
    16 -2 -4
    -16 -2 -4
    -16 2 -4
    -16 -2 4
    -16 2 4
    16 -2 4
    16 2 4
    -16 2 4
    16 2 4
    -16 -2 4
    -16 -2 4
    -16 2 -4
    17 -2 -4
    17 2 4
    -17 -2 4
    -17 2 -4
    17 -2 -4
    -17 -2 -4
    -17 -2 4
    -17 2 4
    17 -2 -4
    17 2 4
    17 2 4
    -17 -2 4
    17 -2 4
    -17 2 4
    -17 -2 4
    -17 2 -4
    18 -2 -4
    -18 -2 4
    18 2 4
    -18 -2 -4
    -18 2 -4
    18 -2 -4
    -18 -2 4
    18 -2 4
    18 2 4
    -18 2 4
    18 2 4
    -18 2 4
    -18 -2 4
    18 -2 -4
    -18 -2 4
    19 2 4
    19 -2 -4
    -19 -2 4
    19 -2 4
    19 2 4
    -19 2 4
    -19 2 4
    19 2 4
    19 -2 -4
    -19 -2 4
    -19 -2 4
    -20 -2 4
    20 -2 -4
    20 2 4
    20 -2 4
    20 2 4
    -20 2 4
    -20 -2 4
    -20 2 4
    -20 -2 4
    21 2 4
    21 -2 -4
    -21 -2 4
    -21 2 4
    21 -2 4
    21 2 4
    -21 -2 4
    -21 2 4
    -21 -2 4
    -22 -2 4
    -22 2 4
    22 2 4
    22 2 4
    -22 2 4
    22 -2 4
    -22 2 4
    -22 -2 4
    -22 -2 4
    -23 2 4
    -23 -2 4
    23 2 4
    -23 2 -4
    23 2 4
    -23 2 4
    23 -2 4
    -23 -2 4
    -23 -2 -4
    -23 -2 4
    24 2 4
    -24 2 4
    -24 -2 4
    -24 2 -4
    24 2 4
    24 -2 4
    24 2 4
    24 -2 4
    -24 2 -4
    -24 2 4
    -24 -2 4
    -24 -2 4
    -24 -2 -4
    24 2 -4
    -25 -2 4
    25 2 4
    -25 2 4
    -25 2 -4
    25 -2 4
    25 2 4
    -25 2 -4
    -25 2 4
    25 -2 4
    25 -2 4
    -25 -2 4
    25 2 -4
    -26 2 -4
    -26 -2 4
    26 -2 4
    -26 2 4
    26 2 4
    -26 -2 -4
    -26 2 -4
    -26 2 4
    -26 -2 4
    26 2 -4
    -27 2 4
    27 -2 4
    -27 -2 4
    27 2 4
    -27 2 -4
    -27 -2 -4
    0 -2 5
    0 -2 5
    0 -2 5
    0 -2 -5
    -1 -2 -5
    1 -2 -5
    -1 -2 5
    -1 -2 5
    1 2 5
    1 -2 5
    -1 -2 5
    1 -2 5
    2 -2 -5
    -2 -2 5
    2 -2 5
    -2 -2 -5
    -2 -2 5
    2 2 5
    -2 -2 5
    -3 -2 5
    -3 -2 5
    3 -2 5
    -3 -2 5
    -3 -2 -5
    3 2 5
    3 2 5
    3 -2 -5
    -4 -2 5
    -4 -2 -5
    -4 -2 5
    -4 -2 5
    4 2 5
    -4 -2 5
    4 2 5
    4 -2 5
    5 -2 5
    5 2 5
    5 2 5
    -5 -2 5
    5 -2 -5
    -5 -2 5
    -5 -2 -5
    -5 -2 5
    6 2 5
    6 -2 5
    6 -2 -5
    -6 -2 5
    -6 -2 -5
    -6 -2 5
    -6 -2 5
    6 2 5
    7 2 5
    -7 -2 5
    -7 -2 5
    7 -2 5
    -7 -2 -5
    7 2 5
    -7 -2 5
    7 -2 -5
    -8 -2 5
    8 -2 5
    8 2 5
    -8 -2 -5
    8 -2 -5
    -8 -2 5
    9 -2 5
    -9 -2 5
    -9 -2 -5
    -9 -2 5
    9 -2 -5
    9 2 5
    10 -2 5
    -10 -2 -5
    -10 -2 5
    10 2 5
    10 -2 -5
    -10 -2 5
    11 -2 5
    11 2 5
    -11 -2 5
    -11 -2 -5
    11 -2 -5
    -11 -2 5
    -12 -2 -5
    12 -2 -5
    12 -2 5
    13 -2 5
    13 -2 -5
    -13 -2 5
    14 -2 5
    -14 -2 -5
    14 -2 -5
    -14 -2 5
    15 2 5
    -15 2 5
    -15 -2 5
    -15 -2 5
    15 -2 -5
    -15 -2 -5
    -15 2 -5
    15 -2 5
    -15 2 5
    15 2 5
    -15 -2 5
    -15 2 5
    -15 -2 5
    16 -2 -5
    16 2 5
    -16 2 5
    -16 -2 5
    16 -2 -5
    -16 -2 -5
    -16 2 -5
    -16 -2 5
    -16 2 5
    -16 2 5
    16 -2 5
    16 2 5
    -16 -2 5
    -16 -2 5
    -16 -2 5
    17 -2 -5
    17 2 5
    -17 -2 5
    -17 2 5
    17 -2 -5
    -17 -2 5
    -17 -2 -5
    -17 2 -5
    -17 -2 5
    -17 -2 5
    17 -2 5
    -17 2 5
    17 2 5
    -17 2 5
    17 2 5
    -17 -2 5
    18 2 5
    18 -2 -5
    -18 -2 5
    -18 2 5
    18 2 5
    18 2 5
    -18 -2 5
    18 -2 5
    -18 2 5
    -18 -2 5
    19 2 5
    -19 -2 5
    19 -2 -5
    -19 2 5
    19 -2 5
    19 2 5
    -19 2 5
    -19 -2 5
    19 2 5
    -19 -2 5
    20 -2 -5
    20 2 5
    -20 -2 5
    20 2 5
    -20 2 5
    20 -2 5
    -20 -2 5
    -20 2 5
    -20 -2 5
    21 -2 -5
    -21 -2 5
    -21 2 5
    21 2 5
    21 -2 5
    21 2 5
    -21 -2 5
    -21 2 5
    -21 -2 5
    -22 2 5
    22 2 5
    -22 -2 5
    22 2 5
    -22 2 5
    22 2 5
    22 -2 5
    -22 -2 5
    -22 -2 5
    -23 2 -5
    -23 -2 5
    23 2 5
    23 -2 5
    -23 2 5
    23 2 5
    -23 2 5
    23 -2 5
    23 2 5
    -23 -2 5
    -24 2 5
    24 -2 5
    -24 -2 5
    24 2 5
    24 2 5
    -24 2 5
    24 2 5
    24 -2 5
    24 -2 5
    -24 -2 -5
    -24 -2 5
    24 2 -5
    -25 -2 5
    -25 2 5
    25 -2 5
    25 2 5
    -25 2 5
    25 2 5
    25 -2 5
    25 -2 5
    -25 2 -5
    25 2 -5
    -25 -2 5
    -26 2 5
    -26 -2 5
    26 -2 5
    26 2 5
    -26 2 5
    -26 2 -5
    -26 -2 -5
    26 2 -5
    -27 -2 5
    -27 2 5
    27 -2 5
    -27 -2 -5
    0 -2 -6
    0 2 6
    0 -2 6
    0 -2 6
    0 -2 6
    1 -2 -6
    1 -2 6
    -1 -2 6
    -1 -2 6
    1 2 6
    -1 -2 6
    1 -2 6
    -1 -2 6
    -2 -2 -6
    2 -2 6
    -2 -2 6
    -2 -2 6
    -2 -2 6
    2 2 6
    2 -2 -6
    -2 -2 6
    -3 -2 -6
    3 2 6
    3 -2 6
    -3 -2 6
    -3 -2 6
    -3 -2 6
    -3 -2 6
    3 -2 -6
    4 -2 6
    4 -2 -6
    -4 -2 -6
    4 2 6
    -4 -2 6
    -4 -2 6
    4 2 6
    -5 -2 6
    5 2 6
    -5 -2 -6
    5 -2 -6
    5 2 6
    -5 -2 6
    5 -2 6
    6 -2 6
    6 2 6
    6 -2 -6
    -6 -2 -6
    6 2 6
    -6 -2 6
    -6 -2 6
    7 2 6
    7 2 6
    7 -2 -6
    -7 -2 6
    -7 -2 -6
    -7 -2 6
    -8 -2 6
    -8 -2 -6
    8 -2 6
    8 2 6
    8 -2 -6
    9 2 6
    9 -2 -6
    9 -2 6
    -9 -2 6
    10 -2 6
    -10 -2 -6
    10 2 6
    10 -2 -6
    -10 -2 6
    11 2 6
    11 -2 6
    -11 -2 -6
    11 -2 -6
    -11 -2 6
    12 -2 6
    -12 -2 -6
    12 -2 -6
    -12 -2 6
    12 2 6
    -13 -2 -6
    13 -2 -6
    -13 -2 6
    13 -2 6
    14 2 6
    -14 2 6
    14 -2 6
    -14 -2 6
    14 2 6
    -14 -2 6
    14 -2 -6
    -14 -2 -6
    -14 2 -6
    14 -2 6
    -14 2 6
    -14 -2 6
    14 -2 6
    14 2 6
    -14 -2 6
    -14 -2 6
    -15 -2 6
    15 2 6
    -15 2 6
    15 2 6
    15 -2 6
    -15 -2 6
    -15 -2 -6
    -15 2 -6
    15 -2 -6
    -15 -2 6
    15 -2 6
    15 2 6
    -15 2 6
    -15 -2 6
    -15 -2 6
    16 2 6
    -16 -2 6
    16 -2 -6
    -16 2 6
    16 2 6
    -16 -2 -6
    16 -2 -6
    -16 -2 6
    -16 2 -6
    16 -2 6
    -16 -2 6
    -16 2 6
    -16 -2 6
    16 2 6
    -16 -2 6
    17 2 6
    17 -2 -6
    -17 2 6
    -17 -2 6
    -17 2 6
    17 2 6
    -17 -2 6
    -17 -2 6
    17 -2 6
    -17 -2 6
    18 2 6
    -18 -2 6
    -18 2 6
    -18 -2 6
    18 -2 6
    18 2 6
    -18 -2 6
    -18 -2 6
    -19 2 6
    -19 -2 6
    19 2 6
    19 2 6
    -19 2 6
    19 2 6
    19 -2 6
    -19 -2 6
    -19 -2 6
    20 2 6
    -20 -2 6
    -20 2 6
    20 2 6
    -20 -2 6
    20 2 6
    -20 2 6
    20 -2 6
    -20 -2 6
    21 -2 6
    -21 -2 6
    -21 2 6
    21 2 6
    21 2 6
    21 -2 6
    -21 2 6
    21 2 6
    -21 -2 6
    22 -2 6
    -22 -2 6
    22 2 6
    -22 2 6
    22 2 6
    22 2 6
    22 -2 6
    -22 2 6
    -22 -2 6
    -23 -2 6
    23 -2 6
    23 2 6
    -23 2 6
    23 2 6
    -23 2 6
    23 -2 6
    23 2 6
    -23 -2 6
    -24 2 6
    -24 -2 6
    24 -2 6
    24 2 6
    24 -2 6
    -24 2 6
    24 2 6
    24 -2 6
    -24 -2 6
    24 2 -6
    -25 2 6
    -25 -2 6
    25 -2 6
    25 2 6
    25 -2 6
    25 2 6
    25 -2 6
    -25 2 -6
    -25 2 6
    25 2 -6
    -26 2 6
    26 -2 6
    -26 -2 6
    26 2 6
    -26 2 6
    -26 2 6
    26 -2 6
    -26 -2 -6
    26 2 -6
    0 -2 7
    0 -2 -7
    0 -2 7
    0 -2 7
    -1 -2 7
    1 -2 7
    1 -2 7
    1 2 7
    -1 2 7
    1 -2 7
    -1 -2 7
    -1 -2 7
    1 -2 -7
    -1 -2 7
    2 -2 7
    -2 -2 7
    -2 -2 7
    -2 2 7
    -2 -2 7
    -2 -2 7
    2 2 7
    3 -2 -7
    -3 -2 7
    3 -2 7
    -3 -2 7
    -3 -2 7
    -3 -2 7
    3 2 7
    4 -2 -7
    4 2 7
    -4 -2 7
    4 -2 7
    4 2 7
    -4 -2 7
    -4 -2 7
    5 -2 -7
    5 2 7
    -5 -2 7
    -5 -2 -7
    5 -2 7
    -5 -2 7
    5 2 7
    -5 -2 7
    6 2 7
    -6 -2 -7
    6 -2 -7
    6 -2 7
    -6 -2 7
    6 2 7
    7 -2 7
    -7 -2 -7
    -7 -2 7
    7 2 7
    -7 -2 7
    7 2 7
    7 -2 -7
    8 -2 7
    -8 -2 -7
    8 2 7
    -8 -2 7
    8 -2 -7
    9 -2 7
    -9 -2 -7
    9 -2 -7
    -9 -2 7
    9 2 7
    10 2 7
    -10 -2 7
    10 -2 7
    10 -2 -7
    -10 -2 -7
    11 -2 7
    11 2 7
    -11 -2 7
    -11 -2 -7
    11 -2 -7
    12 -2 7
    12 2 7
    -12 2 7
    12 2 7
    12 -2 7
    -12 -2 -7
    12 2 7
    12 -2 -7
    -12 -2 7
    12 2 7
    -12 -2 7
    -12 2 7
    12 2 7
    -12 -2 7
    13 2 7
    -13 2 7
    13 -2 7
    13 2 7
    -13 -2 7
    13 2 7
    13 -2 7
    13 2 7
    -13 2 -7
    -13 -2 -7
    13 -2 -7
    -13 -2 7
    -13 2 7
    13 2 7
    13 -2 7
    -13 -2 7
    -13 -2 7
    13 2 7
    -14 2 7
    14 2 7
    -14 -2 7
    14 2 7
    14 -2 7
    -14 -2 -7
    14 -2 -7
    14 2 7
    -14 2 -7
    -14 -2 7
    -14 -2 7
    -14 2 7
    14 -2 7
    14 2 7
    -14 -2 7
    15 2 7
    15 -2 7
    -15 2 7
    15 2 7
    -15 -2 7
    15 2 7
    -15 -2 7
    -15 -2 -7
    -15 2 -7
    15 -2 -7
    -15 -2 7
    15 -2 7
    15 2 7
    -15 2 7
    -15 -2 7
    16 2 7
    16 2 7
    16 -2 7
    -16 -2 7
    16 2 7
    16 2 7
    16 -2 7
    -16 2 7
    -16 -2 7
    -16 -2 7
    -17 2 7
    17 -2 7
    -17 -2 7
    17 2 7
    17 2 7
    17 2 7
    17 -2 7
    -17 -2 7
    17 2 7
    -17 2 7
    -17 -2 7
    18 2 7
    18 2 7
    -18 -2 7
    -18 2 7
    18 2 7
    18 -2 7
    18 2 7
    -18 -2 7
    -18 2 7
    -18 -2 7
    19 -2 7
    19 2 7
    -19 -2 7
    -19 2 7
    19 2 7
    19 -2 7
    -19 2 7
    19 2 7
    -19 -2 7
    -19 -2 7
    -20 -2 7
    20 -2 7
    20 2 7
    -20 2 7
    20 2 7
    20 2 7
    20 -2 7
    -20 2 7
    -20 -2 7
    -20 -2 7
    21 2 7
    21 -2 7
    -21 2 7
    -21 -2 7
    21 2 7
    21 -2 7
    21 2 7
    -21 -2 7
    -21 2 7
    -21 -2 7
    22 -2 7
    22 -2 7
    22 2 7
    -22 -2 7
    -22 2 7
    22 2 7
    22 2 7
    22 -2 7
    -22 2 7
    -22 -2 7
    -23 -2 7
    23 -2 7
    -23 2 7
    23 2 7
    -23 2 7
    23 2 7
    23 -2 7
    23 -2 7
    24 -2 7
    -24 -2 7
    -24 2 7
    24 2 7
    24 -2 7
    -24 2 7
    24 2 7
    24 -2 7
    24 2 -7
    25 -2 7
    -25 -2 7
    -25 2 7
    -25 -2 7
    25 2 7
    25 -2 7
    -25 2 7
    25 2 7
    -25 2 -7
    25 2 -7
    26 -2 7
    -26 2 7
    26 2 -7
    0 -2 8
    0 -2 8
    0 -2 -8
    0 -2 8
    1 -2 8
    1 -2 -8
    -1 -2 8
    -1 -2 8
    -1 2 8
    1 2 8
    1 -2 8
    -1 -2 -8
    1 -2 8
    2 -2 -8
    2 -2 8
    2 2 8
    -2 2 8
    -2 -2 8
    2 -2 8
    -2 -2 8
    3 -2 8
    3 2 8
    -3 2 8
    3 -2 8
    -3 -2 8
    -3 -2 8
    3 -2 -8
    4 2 8
    -4 2 8
    -4 -2 8
    4 -2 8
    -4 -2 8
    4 -2 -8
    5 -2 8
    5 2 8
    -5 -2 8
    -5 -2 8
    5 -2 -8
    6 -2 8
    6 2 8
    6 -2 -8
    -6 -2 8
    6 2 8
    -6 -2 8
    -7 -2 8
    7 -2 8
    7 2 8
    7 2 8
    7 -2 -8
    -8 -2 8
    8 -2 8
    8 -2 -8
    8 2 8
    9 -2 8
    -9 -2 8
    9 -2 -8
    9 2 8
    10 2 8
    10 2 8
    10 -2 8
    10 -2 8
    10 2 8
    10 -2 -8
    -10 -2 8
    10 2 8
    -10 -2 8
    -10 -2 8
    11 2 8
    11 2 8
    11 -2 8
    11 2 8
    11 2 8
    -11 -2 8
    11 2 8
    11 -2 8
    11 -2 -8
    -11 2 -8
    -11 2 8
    -11 -2 8
    11 2 8
    11 -2 8
    -11 -2 8
    11 2 8
    12 2 8
    12 -2 8
    12 2 8
    12 2 8
    12 -2 8
    12 -2 8
    12 -2 8
    12 -2 -8
    -12 2 -8
    12 2 8
    12 2 8
    -12 -2 8
    -12 2 8
    12 -2 8
    12 2 8
    -12 -2 8
    -12 -2 8
    12 2 8
    13 -2 8
    13 2 8
    13 2 8
    13 -2 8
    13 2 8
    13 -2 8
    13 2 8
    13 -2 -8
    -13 2 -8
    -13 -2 8
    -13 -2 8
    -13 2 8
    13 -2 8
    13 2 8
    13 2 8
    -13 -2 8
    14 2 8
    14 -2 8
    14 -2 8
    14 2 8
    14 2 8
    -14 2 -8
    14 -2 -8
    -14 -2 8
    14 -2 8
    14 2 8
    -14 -2 8
    -14 2 8
    14 2 8
    -14 -2 8
    15 -2 8
    15 -2 8
    15 2 8
    -15 -2 8
    15 2 8
    15 2 8
    -15 -2 8
    -15 2 8
    15 2 8
    15 -2 8
    -15 -2 8
    16 2 8
    16 -2 8
    -16 -2 8
    16 -2 8
    16 2 8
    16 2 8
    -16 2 8
    16 2 8
    16 -2 8
    -16 -2 8
    -16 -2 8
    17 -2 8
    17 2 8
    17 2 8
    -17 -2 8
    17 -2 8
    17 2 8
    17 -2 8
    -17 -2 8
    -17 2 8
    17 2 8
    -17 -2 8
    18 2 8
    18 -2 8
    18 -2 8
    -18 -2 8
    18 2 8
    18 2 8
    18 -2 8
    18 2 8
    -18 -2 8
    -18 2 8
    -18 -2 8
    19 2 8
    19 -2 8
    -19 -2 8
    19 2 8
    19 2 8
    -19 2 8
    -19 -2 8
    19 -2 8
    19 2 8
    -19 -2 8
    20 -2 8
    -20 -2 8
    20 2 8
    20 -2 8
    -20 -2 8
    20 2 8
    -20 2 8
    -20 -2 8
    21 -2 8
    -21 -2 8
    21 -2 8
    -21 2 8
    21 -2 8
    21 2 8
    21 2 8
    22 -2 8
    22 -2 8
    -22 -2 8
    22 2 8
    -22 2 8
    22 -2 8
    22 -2 8
    22 2 8
    23 -2 8
    23 -2 8
    -23 -2 8
    -23 -2 8
    -23 -2 8
    23 2 8
    -23 2 8
    23 2 8
    -23 2 8
    23 -2 8
    23 -2 8
    -24 -2 8
    24 -2 8
    -24 -2 8
    -24 2 8
    24 -2 8
    -24 2 8
    24 -2 8
    24 2 8
    -24 2 -8
    24 2 -8
    24 2 8
    -25 2 8
    -25 2 8
    25 2 8
    25 -2 8
    25 2 8
    25 2 -8
    0 -2 -9
    0 -2 9
    0 -2 9
    0 2 9
    1 -2 9
    -1 -2 9
    -1 -2 -9
    -1 -2 9
    1 -2 -9
    -1 2 9
    1 2 9
    2 2 9
    -2 -2 9
    -2 2 9
    2 -2 9
    2 -2 -9
    -2 -2 -9
    3 -2 9
    -3 -2 9
    3 -2 -9
    -3 2 9
    3 2 9
    -3 -2 -9
    4 -2 9
    4 2 9
    4 -2 -9
    -4 2 9
    5 -2 -9
    -5 -2 9
    5 2 9
    -5 2 9
    5 -2 9
    -5 -2 9
    -6 -2 9
    6 -2 9
    6 -2 -9
    -6 2 9
    6 2 9
    7 -2 9
    -7 2 9
    7 2 9
    -7 -2 9
    7 -2 -9
    8 2 9
    8 -2 9
    8 2 9
    8 -2 9
    8 2 9
    -8 2 9
    -8 -2 9
    8 -2 -9
    -8 2 9
    8 -2 9
    8 -2 9
    -8 -2 9
    8 2 9
    9 2 9
    9 2 9
    9 -2 9
    9 2 9
    -9 -2 9
    9 -2 -9
    -9 -2 9
    -9 2 9
    -9 2 9
    9 2 9
    9 2 9
    -9 -2 9
    9 -2 9
    9 2 9
    -9 -2 9
    -9 2 9
    -9 2 9
    10 2 9
    10 -2 9
    10 2 9
    -10 2 9
    10 2 9
    10 -2 -9
    -10 -2 9
    -10 -2 9
    10 -2 9
    -10 2 9
    -10 -2 9
    10 2 9
    10 2 9
    -10 2 9
    -10 2 9
    -10 -2 9
    11 -2 9
    11 -2 9
    11 2 9
    11 2 9
    11 -2 9
    -11 2 9
    11 2 9
    11 -2 -9
    11 -2 9
    -11 -2 9
    -11 2 9
    11 -2 9
    11 2 9
    -11 -2 9
    11 -2 9
    -11 2 9
    -11 2 9
    -11 -2 9
    11 2 9
    12 2 9
    12 2 9
    12 -2 9
    12 -2 9
    12 -2 9
    -12 -2 9
    12 -2 9
    12 2 9
    12 -2 -9
    -12 -2 9
    12 2 9
    -12 2 9
    12 -2 9
    12 2 9
    -12 -2 9
    -12 2 9
    13 2 9
    13 -2 9
    13 2 9
    13 -2 9
    13 2 9
    13 -2 9
    13 2 9
    -13 -2 9
    -13 2 9
    -13 -2 9
    13 -2 9
    13 2 9
    13 2 9
    -13 -2 9
    -13 2 9
    14 2 9
    14 2 9
    14 -2 9
    14 -2 9
    14 -2 9
    14 2 9
    14 -2 9
    -14 -2 9
    -14 2 9
    14 2 9
    -14 2 9
    -14 -2 9
    14 2 9
    15 -2 9
    15 2 9
    15 2 9
    15 -2 9
    15 2 9
    15 2 9
    15 -2 9
    -15 -2 9
    -15 2 9
    -15 -2 9
    -15 2 9
    16 -2 9
    16 -2 9
    16 2 9
    16 2 9
    -16 -2 9
    -16 2 9
    16 2 9
    16 -2 9
    -16 -2 9
    17 -2 9
    17 -2 9
    17 2 9
    17 2 9
    -17 -2 9
    -17 2 9
    17 2 9
    17 -2 9
    -17 -2 9
    18 2 9
    18 -2 9
    18 -2 9
    -18 -2 9
    -18 2 9
    18 -2 9
    18 2 9
    18 2 9
    19 -2 9
    19 2 9
    -19 2 9
    19 -2 9
    19 2 9
    -19 2 9
    19 2 9
    20 -2 9
    20 -2 9
    20 2 9
    -20 2 9
    -20 2 9
    20 -2 9
    20 2 9
    -20 2 9
    20 2 9
    -20 -2 9
    21 -2 9
    21 -2 9
    -21 -2 9
    -21 -2 9
    21 2 9
    -21 2 9
    21 -2 9
    21 2 9
    -21 2 9
    21 -2 9
    22 -2 9
    22 -2 9
    -22 -2 9
    -22 2 9
    -22 2 9
    22 -2 9
    22 2 9
    22 -2 9
    22 2 9
    23 -2 9
    23 -2 9
    -23 -2 9
    -23 2 9
    -23 2 9
    23 2 9
    23 -2 9
    23 2 -9
    23 2 9
    -24 2 9
    24 2 9
    24 -2 9
    -24 2 9
    24 2 -9
    24 -2 9
    24 2 9
    0 -2 10
    0 2 10
    -1 -2 10
    -1 -2 10
    1 2 10
    -1 2 10
    1 -2 10
    2 2 10
    2 -2 10
    -2 -2 10
    -2 2 10
    2 2 10
    -2 -2 10
    2 -2 10
    2 2 10
    2 2 10
    -2 2 10
    -3 2 10
    3 -2 10
    3 -2 10
    3 2 10
    -3 2 10
    -3 -2 10
    -3 2 10
    -3 2 10
    -3 -2 10
    -3 2 10
    3 2 10
    3 2 10
    3 -2 10
    3 2 10
    -3 2 10
    -3 -2 10
    -3 2 10
    3 2 10
    3 2 10
    -3 2 10
    4 2 10
    4 -2 10
    -4 2 10
    4 2 10
    4 2 10
    -4 -2 10
    -4 2 10
    -4 2 10
    -4 -2 10
    4 -2 10
    4 -2 10
    -4 -2 10
    -4 -2 10
    -4 2 10
    4 -2 10
    -4 2 10
    4 2 10
    -4 2 10
    4 2 10
    4 2 10
    -4 -2 10
    -4 2 10
    4 2 10
    4 2 10
    -4 2 10
    5 2 10
    -5 2 10
    5 -2 10
    5 2 10
    5 -2 10
    5 -2 10
    5 2 10
    -5 2 10
    -5 2 10
    -5 -2 10
    5 -2 10
    -5 -2 10
    5 2 10
    -5 2 10
    5 -2 10
    -5 2 10
    5 2 10
    -5 -2 10
    5 2 10
    5 2 10
    -5 2 10
    -5 2 10
    5 2 10
    -5 -2 10
    -5 2 10
    5 2 10
    6 2 10
    6 -2 10
    6 2 10
    6 -2 10
    -6 -2 10
    -6 2 10
    6 2 10
    6 -2 10
    -6 2 10
    -6 -2 10
    6 -2 10
    6 2 10
    -6 2 10
    6 -2 10
    6 -2 10
    -6 2 10
    6 2 10
    6 2 10
    -6 -2 10
    6 2 10
    6 -2 10
    -6 2 10
    6 2 10
    -6 2 10
    -6 2 10
    6 2 10
    -6 -2 10
    7 2 10
    7 2 10
    7 -2 10
    -7 2 10
    -7 -2 10
    -7 -2 10
    -7 2 10
    7 -2 10
    7 -2 10
    -7 -2 10
    -7 -2 10
    7 2 10
    7 2 10
    7 2 10
    -7 2 10
    7 -2 10
    -7 2 10
    7 2 10
    -7 2 10
    7 -2 10
    7 2 10
    7 2 10
    -7 2 10
    -7 -2 10
    -7 2 10
    8 2 10
    8 -2 10
    8 2 10
    -8 -2 10
    -8 2 10
    -8 -2 10
    -8 2 10
    8 -2 10
    8 2 10
    -8 2 10
    -8 -2 10
    8 -2 10
    8 -2 10
    -8 2 10
    8 2 10
    8 2 10
    8 2 10
    8 2 10
    -8 2 10
    -8 2 10
    8 -2 10
    -8 2 10
    9 -2 10
    9 2 10
    9 -2 10
    9 2 10
    -9 -2 10
    -9 2 10
    -9 -2 10
    9 -2 10
    -9 2 10
    -9 -2 10
    -9 2 10
    9 -2 10
    9 2 10
    9 2 10
    9 2 10
    -9 2 10
    -9 2 10
    9 2 10
    10 -2 10
    10 2 10
    10 2 10
    10 -2 10
    -10 -2 10
    -10 2 10
    -10 -2 10
    10 2 10
    -10 2 10
    10 -2 10
    -10 -2 10
    -10 2 10
    10 2 10
    10 -2 10
    10 2 10
    -10 -2 10
    10 2 10
    -10 2 10
    -10 2 10
    11 2 10
    11 -2 10
    11 -2 10
    11 2 10
    -11 -2 10
    11 2 10
    -11 -2 10
    -11 -2 10
    -11 2 10
    -11 -2 10
    -11 2 10
    11 2 10
    11 -2 10
    -11 2 10
    11 2 10
    11 2 10
    -11 2 10
    12 2 10
    12 -2 10
    12 -2 10
    12 2 10
    12 -2 10
    12 2 10
    -12 -2 10
    -12 -2 10
    -12 2 10
    12 2 10
    -12 2 10
    -12 -2 10
    12 2 10
    -12 2 10
    13 -2 10
    13 2 10
    13 -2 10
    13 -2 10
    13 2 10
    -13 -2 10
    -13 -2 10
    -13 2 10
    13 2 10
    -13 -2 10
    -13 2 10
    13 2 10
    13 2 10
    -13 2 10
    14 -2 10
    14 -2 10
    14 -2 10
    14 2 10
    -14 2 10
    -14 -2 10
    14 2 10
    -14 -2 10
    -14 2 10
    -14 -2 10
    14 2 10
    -14 2 10
    14 2 10
    15 -2 10
    15 -2 10
    15 -2 10
    15 2 10
    -15 -2 10
    -15 2 10
    -15 -2 10
    15 2 10
    -15 -2 10
    -15 2 10
    15 2 10
    -15 2 10
    16 2 10
    16 -2 10
    16 -2 10
    -16 2 10
    -16 -2 10
    -16 -2 10
    16 2 10
    16 -2 10
    -16 2 10
    16 2 10
    -16 2 10
    17 -2 10
    17 -2 10
    17 2 10
    -17 -2 10
    -17 2 10
    -17 -2 10
    17 2 10
    17 -2 10
    -17 2 10
    -17 2 10
    17 2 10
    18 -2 10
    18 -2 10
    18 2 10
    -18 -2 10
    -18 2 10
    -18 -2 10
    18 2 10
    -18 2 10
    18 2 10
    -18 2 10
    18 2 10
    19 -2 10
    19 2 10
    19 -2 10
    -19 2 10
    -19 -2 10
    -19 -2 10
    19 2 10
    -19 2 10
    -19 2 10
    19 2 10
    20 2 10
    20 -2 10
    20 -2 10
    -20 -2 10
    -20 2 10
    -20 -2 10
    -20 2 10
    20 2 10
    20 -2 10
    20 2 10
    21 -2 10
    -21 -2 10
    -21 2 10
    21 -2 10
    21 2 10
    -21 2 10
    21 -2 10
    21 2 10
    22 -2 10
    -22 2 10
    -22 -2 10
    22 2 10
    -22 2 10
    22 -2 10
    22 -2 10
    22 2 -10
    -22 -2 10
    22 2 10
    -23 2 10
    23 2 10
    23 -2 10
    -23 2 10
    23 2 -10
    23 -2 10
    23 2 10
    0 2 11
    0 -2 11
    0 2 11
    0 2 11
    0 -2 11
    0 2 11
    0 2 11
    0 -2 11
    0 -2 11
    0 -2 11
    0 -2 11
    0 -2 11
    0 2 11
    0 2 11
    0 2 11
    0 -2 11
    0 -2 11
    0 2 11
    0 2 11
    1 -2 11
    -1 2 11
    -1 2 11
    -1 2 11
    1 2 11
    1 2 11
    1 2 11
    1 -2 11
    -1 -2 11
    1 -2 11
    -1 -2 11
    1 2 11
    1 2 11
    -1 2 11
    1 -2 11
    -1 -2 11
    -1 -2 11
    1 -2 11
    -1 2 11
    1 2 11
    -1 2 11
    1 2 11
    -1 2 11
    -1 -2 11
    -1 -2 11
    1 -2 11
    -1 2 11
    1 2 11
    -1 2 11
    1 2 11
    1 2 11
    1 -2 11
    2 2 11
    -2 2 11
    2 -2 11
    2 2 11
    2 2 11
    2 -2 11
    -2 2 11
    -2 -2 11
    -2 -2 11
    2 -2 11
    2 -2 11
    2 2 11
    -2 2 11
    -2 -2 11
    -2 -2 11
    2 2 11
    2 2 11
    2 -2 11
    -2 2 11
    2 -2 11
    -2 2 11
    2 2 11
    2 2 11
    -2 -2 11
    2 2 11
    -2 2 11
    -2 2 11
    2 -2 11
    2 2 11
    2 -2 11
    2 2 11
    -2 2 11
    3 -2 11
    -3 2 11
    3 2 11
    3 -2 11
    3 -2 11
    3 2 11
    -3 -2 11
    3 -2 11
    3 -2 11
    -3 -2 11
    3 2 11
    -3 2 11
    -3 -2 11
    -3 2 11
    -3 -2 11
    -3 -2 11
    3 -2 11
    3 2 11
    3 2 11
    3 -2 11
    -3 2 11
    -3 2 11
    3 2 11
    3 2 11
    3 -2 11
    3 2 11
    -3 2 11
    -3 -2 11
    3 -2 11
    3 2 11
    -3 2 11
    3 -2 11
    -3 -2 11
    3 2 11
    -3 2 11
    4 2 11
    4 2 11
    -4 2 11
    4 -2 11
    -4 -2 11
    -4 2 11
    4 -2 11
    -4 2 11
    -4 -2 11
    4 2 11
    4 -2 11
    -4 2 11
    -4 -2 11
    -4 2 11
    4 -2 11
    4 -2 11
    4 2 11
    4 2 11
    -4 2 11
    4 2 11
    -4 -2 11
    4 -2 11
    -4 2 11
    4 2 11
    4 2 11
    -4 -2 11
    4 2 11
    4 -2 11
    -4 2 11
    -4 2 11
    4 -2 11
    4 2 11
    -5 2 11
    5 2 11
    5 -2 11
    5 2 11
    5 -2 11
    -5 -2 11
    -5 -2 11
    -5 2 11
    5 -2 11
    5 2 11
    -5 2 11
    -5 -2 11
    -5 2 11
    5 -2 11
    -5 -2 11
    5 -2 11
    5 2 11
    5 -2 11
    -5 2 11
    -5 2 11
    5 2 11
    5 2 11
    5 -2 11
    5 2 11
    5 2 11
    -5 2 11
    5 -2 11
    5 2 11
    -5 2 11
    -5 -2 11
    -5 2 11
    6 -2 11
    6 2 11
    6 2 11
    6 -2 11
    -6 2 11
    6 2 11
    -6 -2 11
    -6 2 11
    -6 -2 11
    6 -2 11
    -6 2 11
    6 -2 11
    -6 -2 11
    6 2 11
    6 -2 11
    -6 2 11
    6 2 11
    6 -2 11
    -6 -2 11
    -6 2 11
    6 2 11
    6 2 11
    6 2 11
    -6 2 11
    6 2 11
    -6 2 11
    -6 2 11
    7 -2 11
    7 2 11
    7 2 11
    7 -2 11
    -7 -2 11
    -7 -2 11
    -7 2 11
    -7 2 11
    -7 -2 11
    7 -2 11
    7 -2 11
    7 -2 11
    -7 2 11
    7 2 11
    7 -2 11
    -7 2 11
    7 2 11
    7 2 11
    -7 2 11
    -7 2 11
    7 2 11
    -7 2 11
    7 2 11
    8 -2 11
    8 2 11
    8 -2 11
    8 2 11
    -8 -2 11
    -8 -2 11
    -8 2 11
    -8 -2 11
    -8 2 11
    -8 2 11
    8 2 11
    8 -2 11
    8 2 11
    8 -2 11
    8 -2 11
    8 2 11
    -8 2 11
    -8 2 11
    -8 2 11
    -8 2 11
    8 2 11
    9 2 11
    9 -2 11
    9 2 11
    9 -2 11
    -9 -2 11
    -9 2 11
    -9 -2 11
    9 -2 11
    -9 2 11
    -9 -2 11
    -9 2 11
    9 2 11
    -9 2 11
    9 2 11
    9 -2 11
    -9 2 11
    9 2 11
    -9 2 11
    10 -2 11
    10 2 11
    10 -2 11
    10 2 11
    -10 2 11
    -10 -2 11
    -10 -2 11
    -10 2 11
    -10 2 11
    -10 -2 11
    10 2 11
    10 -2 11
    10 2 11
    10 2 11
    10 -2 11
    -10 2 11
    -10 2 11
    11 -2 11
    11 2 11
    11 2 11
    11 -2 11
    -11 2 11
    -11 -2 11
    -11 -2 11
    -11 2 11
    -11 2 11
    11 2 11
    11 -2 11
    11 2 11
    -11 2 11
    -11 2 11
    11 -2 11
    11 2 11
    12 2 11
    12 -2 11
    12 2 11
    12 -2 11
    -12 2 11
    -12 -2 11
    -12 -2 11
    12 2 11
    -12 2 11
    -12 2 11
    12 -2 11
    12 2 11
    12 2 11
    -12 2 11
    -12 2 11
    13 2 11
    13 -2 11
    13 -2 11
    -13 2 11
    -13 -2 11
    -13 -2 11
    -13 2 11
    13 2 11
    -13 2 11
    13 2 11
    13 -2 11
    -13 2 11
    13 2 11
    14 -2 11
    14 -2 11
    14 2 11
    -14 2 11
    -14 -2 11
    -14 -2 11
    -14 2 11
    14 2 11
    14 2 11
    14 -2 11
    -14 2 11
    -14 2 11
    14 2 11
    15 -2 11
    15 -2 11
    15 2 11
    -15 2 11
    -15 -2 11
    -15 -2 11
    -15 2 11
    15 2 11
    -15 2 11
    15 -2 11
    15 2 11
    -15 2 11
    16 -2 11
    16 -2 11
    16 -2 11
    16 2 11
    -16 -2 11
    -16 -2 11
    -16 2 11
    16 2 11
    -16 2 11
    -16 2 11
    -16 2 11
    16 2 11
    16 -2 11
    17 -2 11
    17 2 11
    -17 2 11
    -17 -2 11
    -17 -2 11
    -17 2 11
    -17 2 11
    17 2 11
    17 -2 11
    17 2 11
    18 -2 11
    18 2 11
    -18 2 11
    -18 -2 11
    -18 -2 11
    -18 2 11
    -18 2 11
    18 -2 11
    18 2 11
    18 -2 11
    18 2 11
    19 -2 11
    19 2 11
    -19 2 11
    -19 -2 11
    -19 2 11
    -19 2 11
    19 2 11
    19 -2 11
    19 -2 11
    19 2 11
    20 -2 11
    20 2 11
    -20 2 11
    -20 -2 11
    -20 2 11
    20 2 11
    20 -2 11
    20 2 11
    20 -2 11
    -20 -2 11
    21 -2 11
    -21 2 11
    -21 2 11
    21 2 11
    21 -2 11
    -21 -2 11
    21 -2 11
    21 2 11
    21 2 -11
    -22 2 11
    22 2 11
    22 -2 11
    22 2 -11
    22 2 11
    0 2 12
    0 2 12
    0 2 12
    0 2 12
    0 -2 12
    0 2 12
    0 2 12
    0 -2 12
    0 2 12
    0 -2 12
    0 2 12
    0 2 12
    0 2 12
    0 2 12
    0 -2 12
    1 2 12
    1 -2 12
    1 2 12
    -1 2 12
    1 2 12
    -1 2 12
    1 -2 12
    -1 2 12
    1 -2 12
    -1 2 12
    -1 2 12
    1 2 12
    -1 -2 12
    -1 2 12
    1 -2 12
    1 2 12
    -1 -2 12
    1 2 12
    1 -2 12
    -1 -2 12
    -1 2 12
    1 2 12
    -1 -2 12
    1 2 12
    1 2 12
    1 -2 12
    -1 2 12
    -1 2 12
    -1 2 12
    1 2 12
    1 -2 12
    2 -2 12
    -2 2 12
    2 2 12
    2 2 12
    2 2 12
    2 -2 12
    2 -2 12
    -2 -2 12
    -2 2 12
    2 2 12
    2 -2 12
    -2 -2 12
    -2 2 12
    -2 -2 12
    -2 -2 12
    2 -2 12
    2 2 12
    2 -2 12
    -2 2 12
    2 2 12
    2 2 12
    2 2 12
    2 2 12
    2 -2 12
    2 -2 12
    -2 2 12
    -2 2 12
    2 2 12
    -2 -2 12
    -2 2 12
    3 -2 12
    3 -2 12
    3 2 12
    -3 2 12
    3 2 12
    3 2 12
    -3 -2 12
    -3 2 12
    3 -2 12
    -3 -2 12
    -3 -2 12
    3 -2 12
    -3 -2 12
    3 2 12
    3 2 12
    3 2 12
    -3 2 12
    3 2 12
    -3 2 12
    3 -2 12
    -3 2 12
    3 2 12
    3 2 12
    3 -2 12
    3 -2 12
    -3 -2 12
    -3 2 12
    -3 2 12
    3 2 12
    4 -2 12
    -4 2 12
    4 -2 12
    4 2 12
    4 2 12
    4 -2 12
    4 2 12
    -4 -2 12
    -4 -2 12
    4 -2 12
    -4 2 12
    4 -2 12
    4 2 12
    -4 -2 12
    4 2 12
    4 -2 12
    4 -2 12
    4 -2 12
    -4 -2 12
    -4 2 12
    4 2 12
    -4 2 12
    -4 2 12
    4 2 12
    4 -2 12
    4 2 12
    4 -2 12
    -4 -2 12
    -4 2 12
    5 -2 12
    5 2 12
    5 2 12
    5 -2 12
    5 2 12
    5 -2 12
    -5 -2 12
    -5 -2 12
    -5 2 12
    -5 2 12
    5 2 12
    5 -2 12
    -5 -2 12
    5 2 12
    5 -2 12
    5 -2 12
    -5 -2 12
    5 -2 12
    5 2 12
    5 2 12
    -5 -2 12
    5 -2 12
    -5 2 12
    -5 2 12
    -5 2 12
    5 2 12
    5 -2 12
    6 -2 12
    6 -2 12
    6 -2 12
    6 2 12
    6 2 12
    -6 -2 12
    -6 2 12
    -6 -2 12
    6 -2 12
    -6 -2 12
    6 2 12
    6 -2 12
    -6 2 12
    -6 2 12
    6 -2 12
    6 2 12
    -6 2 12
    -6 -2 12
    6 2 12
    -6 2 12
    6 2 12
    6 2 12
    -6 2 12
    6 -2 12
    7 2 12
    7 -2 12
    7 -2 12
    7 -2 12
    7 2 12
    -7 -2 12
    -7 -2 12
    -7 2 12
    7 -2 12
    -7 2 12
    7 2 12
    7 -2 12
    7 -2 12
    -7 2 12
    -7 -2 12
    -7 2 12
    7 2 12
    -7 2 12
    7 2 12
    -7 2 12
    -7 -2 12
    -7 2 12
    7 -2 12
    7 2 12
    7 2 12
    8 -2 12
    8 2 12
    8 -2 12
    8 2 12
    8 -2 12
    -8 -2 12
    -8 2 12
    -8 -2 12
    -8 2 12
    -8 -2 12
    8 -2 12
    -8 2 12
    8 2 12
    -8 2 12
    8 2 12
    8 -2 12
    8 2 12
    -8 -2 12
    -8 2 12
    8 2 12
    -8 2 12
    8 2 12
    9 -2 12
    9 -2 12
    9 -2 12
    9 2 12
    9 2 12
    -9 -2 12
    -9 -2 12
    -9 2 12
    -9 -2 12
    -9 2 12
    -9 2 12
    9 -2 12
    -9 2 12
    -9 2 12
    9 2 12
    -9 2 12
    -9 -2 12
    9 2 12
    9 -2 12
    10 -2 12
    10 -2 12
    10 2 12
    10 2 12
    10 -2 12
    -10 -2 12
    -10 2 12
    -10 -2 12
    -10 -2 12
    -10 2 12
    -10 2 12
    -10 2 12
    10 2 12
    10 2 12
    10 -2 12
    10 2 12
    -10 -2 12
    10 -2 12
    -10 2 12
    -10 2 12
    10 2 12
    11 -2 12
    11 2 12
    11 2 12
    11 -2 12
    11 -2 12
    -11 2 12
    -11 -2 12
    -11 -2 12
    -11 2 12
    -11 -2 12
    11 2 12
    -11 2 12
    11 2 12
    11 2 12
    11 -2 12
    -11 2 12
    -11 2 12
    12 -2 12
    12 -2 12
    12 -2 12
    12 2 12
    12 2 12
    -12 -2 12
    -12 2 12
    -12 -2 12
    -12 2 12
    -12 2 12
    12 2 12
    -12 2 12
    12 2 12
    12 2 12
    -12 2 12
    12 -2 12
    13 -2 12
    13 -2 12
    13 -2 12
    13 2 12
    -13 2 12
    -13 -2 12
    -13 -2 12
    -13 2 12
    -13 2 12
    13 2 12
    13 2 12
    13 -2 12
    -13 2 12
    13 2 12
    14 -2 12
    14 -2 12
    14 -2 12
    14 2 12
    -14 -2 12
    -14 2 12
    -14 -2 12
    -14 2 12
    -14 2 12
    14 2 12
    -14 2 12
    14 2 12
    14 2 12
    14 -2 12
    15 -2 12
    15 -2 12
    15 2 12
    15 -2 12
    -15 -2 12
    -15 -2 12
    -15 2 12
    15 -2 12
    15 2 12
    15 2 12
    -15 2 12
    15 -2 12
    -15 2 12
    -15 2 12
    -15 -2 12
    16 -2 12
    16 2 12
    16 -2 12
    -16 -2 12
    -16 2 12
    -16 -2 12
    -16 2 12
    -16 2 12
    16 2 12
    16 -2 12
    -16 -2 12
    16 -2 12
    16 2 12
    -16 2 12
    17 -2 12
    17 2 12
    -17 -2 12
    -17 -2 12
    -17 2 12
    -17 2 12
    -17 2 12
    17 2 12
    17 -2 12
    -17 -2 12
    17 -2 12
    17 2 12
    18 2 12
    18 -2 12
    -18 2 12
    -18 -2 12
    -18 2 12
    18 2 12
    18 -2 12
    -18 2 12
    -18 -2 12
    18 -2 12
    18 2 12
    19 -2 12
    19 2 12
    -19 -2 12
    -19 2 12
    19 -2 12
    19 2 12
    19 2 -12
    19 2 12
    19 -2 12
    -19 -2 12
    20 -2 12
    20 2 12
    -20 2 12
    20 2 12
    20 -2 12
    20 2 -12
    20 -2 12
    -20 -2 12
    20 2 12
    -21 2 12
    0 2 13
    0 2 13
    0 -2 13
    0 2 13
    0 -2 13
    0 -2 13
    0 2 13
    0 2 13
    0 -2 13
    0 2 13
    0 2 13
    0 2 13
    0 -2 13
    -1 2 13
    1 2 13
    1 -2 13
    -1 -2 13
    1 -2 13
    1 2 13
    1 2 13
    -1 2 13
    -1 -2 13
    -1 2 13
    1 -2 13
    1 -2 13
    -1 2 13
    -1 2 13
    -1 -2 13
    -1 -2 13
    1 -2 13
    1 2 13
    1 2 13
    1 2 13
    1 2 13
    1 -2 13
    -1 2 13
    -1 2 13
    -1 2 13
    1 2 13
    -1 -2 13
    2 -2 13
    -2 2 13
    2 2 13
    2 2 13
    -2 -2 13
    -2 2 13
    2 -2 13
    -2 -2 13
    2 -2 13
    2 2 13
    -2 2 13
    -2 -2 13
    -2 -2 13
    2 2 13
    2 -2 13
    2 -2 13
    2 2 13
    -2 2 13
    -2 2 13
    2 2 13
    2 -2 13
    2 2 13
    -2 -2 13
    -2 2 13
    2 2 13
    3 2 13
    3 -2 13
    -3 2 13
    3 -2 13
    -3 -2 13
    3 -2 13
    3 2 13
    3 2 13
    -3 2 13
    -3 -2 13
    3 -2 13
    3 -2 13
    -3 -2 13
    3 2 13
    -3 2 13
    3 -2 13
    -3 -2 13
    3 -2 13
    3 2 13
    -3 2 13
    3 2 13
    -3 2 13
    3 -2 13
    -3 2 13
    -3 2 13
    -3 -2 13
    3 2 13
    4 -2 13
    4 -2 13
    -4 -2 13
    4 2 13
    4 -2 13
    4 2 13
    4 2 13
    4 -2 13
    -4 -2 13
    -4 -2 13
    -4 2 13
    4 -2 13
    -4 2 13
    4 2 13
    -4 -2 13
    4 2 13
    4 -2 13
    -4 2 13
    4 -2 13
    4 -2 13
    -4 -2 13
    4 2 13
    -4 2 13
    -4 2 13
    4 2 13
    -4 2 13
    5 2 13
    5 2 13
    5 -2 13
    -5 -2 13
    5 -2 13
    5 -2 13
    5 2 13
    -5 2 13
    -5 -2 13
    -5 2 13
    -5 -2 13
    -5 2 13
    5 -2 13
    5 -2 13
    5 2 13
    5 2 13
    5 2 13
    5 2 13
    -5 2 13
    -5 2 13
    -5 2 13
    -5 -2 13
    6 -2 13
    6 -2 13
    6 -2 13
    6 2 13
    6 2 13
    -6 -2 13
    -6 -2 13
    -6 2 13
    6 2 13
    6 -2 13
    -6 2 13
    -6 2 13
    6 -2 13
    6 -2 13
    6 2 13
    -6 -2 13
    6 2 13
    6 2 13
    -6 2 13
    -6 2 13
    6 2 13
    6 2 13
    -6 -2 13
    -6 2 13
    7 -2 13
    -7 -2 13
    7 2 13
    7 2 13
    7 2 13
    7 -2 13
    7 -2 13
    -7 -2 13
    -7 2 13
    -7 2 13
    -7 2 13
    7 2 13
    7 -2 13
    7 2 13
    7 -2 13
    7 2 13
    7 2 13
    -7 -2 13
    7 2 13
    7 2 13
    -7 2 13
    -7 2 13
    -7 -2 13
    8 2 13
    8 2 13
    8 2 13
    8 -2 13
    8 -2 13
    8 -2 13
    -8 -2 13
    -8 2 13
    -8 -2 13
    8 -2 13
    8 2 13
    -8 -2 13
    -8 2 13
    8 2 13
    -8 2 13
    8 2 13
    8 2 13
    -8 2 13
    -8 2 13
    -8 -2 13
    8 -2 13
    9 -2 13
    9 -2 13
    9 2 13
    9 -2 13
    9 2 13
    9 2 13
    -9 -2 13
    -9 2 13
    -9 -2 13
    -9 2 13
    -9 2 13
    -9 -2 13
    9 -2 13
    9 2 13
    9 -2 13
    9 2 13
    -9 2 13
    -9 -2 13
    9 2 13
    -9 2 13
    10 -2 13
    10 2 13
    10 -2 13
    10 -2 13
    10 2 13
    -10 -2 13
    -10 2 13
    -10 -2 13
    -10 2 13
    10 2 13
    -10 2 13
    10 -2 13
    -10 -2 13
    10 2 13
    -10 -2 13
    -10 2 13
    10 -2 13
    -10 2 13
    10 2 13
    11 -2 13
    11 -2 13
    11 2 13
    11 -2 13
    -11 -2 13
    -11 -2 13
    -11 2 13
    -11 -2 13
    11 2 13
    -11 2 13
    -11 -2 13
    -11 2 13
    11 2 13
    11 2 13
    -11 2 13
    11 -2 13
    12 -2 13
    12 2 13
    12 -2 13
    12 -2 13
    -12 -2 13
    -12 -2 13
    -12 2 13
    -12 2 13
    12 2 13
    -12 2 13
    12 2 13
    12 -2 13
    -12 -2 13
    12 2 13
    -12 2 13
    13 -2 13
    13 -2 13
    13 -2 13
    -13 -2 13
    -13 -2 13
    -13 2 13
    -13 2 13
    13 2 13
    13 -2 13
    13 2 13
    13 -2 13
    13 2 13
    -13 2 13
    -13 -2 13
    13 2 13
    14 -2 13
    14 2 13
    14 -2 13
    14 -2 13
    -14 -2 13
    -14 2 13
    -14 -2 13
    -14 2 13
    14 2 13
    14 -2 13
    14 2 13
    -14 -2 13
    -14 2 13
    14 -2 13
    15 -2 13
    15 2 13
    15 2 13
    15 -2 13
    -15 -2 13
    -15 -2 13
    -15 2 13
    -15 2 13
    15 2 13
    15 -2 13
    -15 2 13
    15 2 13
    -15 -2 13
    15 -2 13
    16 -2 13
    16 -2 13
    16 2 13
    16 2 13
    -16 2 13
    -16 -2 13
    -16 2 13
    16 2 13
    16 -2 13
    -16 2 13
    16 -2 13
    -16 -2 13
    16 2 13
    17 2 13
    17 2 13
    17 -2 13
    -17 2 13
    -17 2 13
    17 2 13
    17 -2 13
    -17 -2 13
    17 2 13
    17 -2 13
    18 -2 13
    18 2 13
    18 2 13
    -18 2 13
    18 2 13
    18 -2 13
    18 -2 13
    18 2 13
    -18 -2 13
    19 -2 13
    -19 2 13
    19 2 13
    -19 -2 13
    0 2 14
    0 -2 14
    0 2 14
    0 -2 14
    0 2 14
    0 -2 14
    0 2 14
    0 2 14
    0 2 14
    0 2 14
    0 -2 14
    0 2 14
    -1 2 14
    1 2 14
    1 2 14
    1 -2 14
    -1 2 14
    1 2 14
    -1 -2 14
    1 -2 14
    -1 -2 14
    -1 -2 14
    1 2 14
    -1 2 14
    -1 2 14
    1 -2 14
    -1 2 14
    1 2 14
    1 2 14
    -1 2 14
    1 2 14
    -1 2 14
    1 2 14
    -1 2 14
    1 -2 14
    -1 -2 14
    2 2 14
    2 2 14
    -2 -2 14
    2 -2 14
    2 2 14
    2 -2 14
    -2 -2 14
    -2 2 14
    -2 -2 14
    2 -2 14
    2 -2 14
    2 2 14
    2 2 14
    -2 2 14
    2 2 14
    -2 2 14
    2 2 14
    2 2 14
    -2 2 14
    -2 2 14
    -2 2 14
    2 -2 14
    -2 -2 14
    3 2 14
    3 -2 14
    3 2 14
    3 -2 14
    3 2 14
    -3 -2 14
    -3 -2 14
    -3 2 14
    3 2 14
    -3 -2 14
    3 2 14
    -3 2 14
    3 2 14
    3 -2 14
    -3 2 14
    3 -2 14
    -3 2 14
    3 -2 14
    -3 2 14
    -3 2 14
    3 2 14
    -3 -2 14
    3 2 14
    4 -2 14
    4 2 14
    4 2 14
    4 2 14
    4 -2 14
    -4 2 14
    -4 -2 14
    4 2 14
    4 2 14
    -4 2 14
    -4 2 14
    -4 2 14
    4 2 14
    -4 -2 14
    4 -2 14
    4 -2 14
    4 2 14
    -4 2 14
    4 2 14
    -4 2 14
    -4 -2 14
    -4 2 14
    5 -2 14
    5 2 14
    5 2 14
    5 -2 14
    5 2 14
    5 -2 14
    -5 -2 14
    -5 2 14
    5 2 14
    -5 -2 14
    -5 2 14
    -5 2 14
    5 2 14
    -5 2 14
    5 -2 14
    5 -2 14
    5 2 14
    -5 2 14
    -5 2 14
    5 2 14
    5 2 14
    -5 -2 14
    6 2 14
    6 2 14
    6 -2 14
    6 -2 14
    6 2 14
    6 -2 14
    -6 -2 14
    -6 2 14
    6 2 14
    -6 -2 14
    -6 2 14
    6 2 14
    -6 2 14
    6 -2 14
    6 2 14
    -6 2 14
    -6 2 14
    -6 -2 14
    7 2 14
    7 -2 14
    7 2 14
    7 2 14
    7 -2 14
    7 -2 14
    -7 -2 14
    -7 -2 14
    -7 2 14
    -7 -2 14
    -7 2 14
    -7 2 14
    7 2 14
    7 2 14
    7 -2 14
    7 2 14
    -7 2 14
    -7 2 14
    -7 -2 14
    8 2 14
    8 2 14
    8 -2 14
    8 2 14
    8 -2 14
    8 -2 14
    -8 2 14
    -8 -2 14
    -8 -2 14
    -8 -2 14
    8 2 14
    -8 2 14
    -8 2 14
    8 -2 14
    -8 2 14
    8 2 14
    -8 2 14
    -8 -2 14
    9 -2 14
    9 2 14
    9 -2 14
    9 2 14
    9 -2 14
    -9 -2 14
    -9 -2 14
    -9 2 14
    -9 -2 14
    -9 2 14
    -9 2 14
    9 -2 14
    9 2 14
    9 2 14
    -9 -2 14
    -9 2 14
    -9 2 14
    10 2 14
    10 -2 14
    10 2 14
    10 -2 14
    10 -2 14
    -10 -2 14
    -10 2 14
    -10 -2 14
    -10 -2 14
    -10 2 14
    10 2 14
    -10 2 14
    -10 2 14
    -10 2 14
    -10 -2 14
    10 2 14
    11 -2 14
    11 2 14
    11 2 14
    11 -2 14
    11 -2 14
    -11 -2 14
    -11 2 14
    -11 -2 14
    -11 -2 14
    -11 2 14
    11 2 14
    -11 -2 14
    11 2 14
    -11 2 14
    -11 2 14
    12 -2 14
    12 2 14
    12 2 14
    12 -2 14
    -12 2 14
    -12 -2 14
    -12 -2 14
    12 2 14
    -12 2 14
    12 -2 14
    -12 2 14
    12 2 14
    -12 2 14
    -12 -2 14
    13 -2 14
    13 2 14
    13 -2 14
    13 2 14
    -13 -2 14
    -13 -2 14
    -13 2 14
    -13 2 14
    13 2 14
    13 -2 14
    -13 2 14
    13 2 14
    -13 -2 14
    14 2 14
    14 -2 14
    14 2 14
    14 -2 14
    -14 2 14
    14 2 14
    -14 2 14
    -14 -2 14
    -14 2 14
    15 -2 14
    15 2 14
    15 2 14
    -15 2 14
    -15 2 14
    -15 2 14
    -15 -2 14
    16 2 14
    16 2 14
    16 -2 14
    -16 2 14
    -16 2 14
    -16 -2 14
    -17 2 14
    17 -2 14
    17 2 14
    -17 -2 14
    0 -2 15
    0 -2 15
    0 2 15
    0 2 15
    0 -2 15
    0 2 15
    0 2 15
    0 -2 15
    0 2 15
    1 2 15
    -1 -2 15
    1 -2 15
    1 -2 15
    -1 -2 15
    -1 2 15
    -1 2 15
    1 2 15
    -1 2 15
    1 2 15
    1 2 15
    1 -2 15
    1 2 15
    -1 -2 15
    1 2 15
    -1 2 15
    1 -2 15
    -1 2 15
    -2 -2 15
    2 2 15
    2 -2 15
    -2 -2 15
    -2 2 15
    2 -2 15
    2 2 15
    -2 2 15
    -2 -2 15
    -2 2 15
    2 2 15
    2 -2 15
    2 2 15
    -2 2 15
    -2 2 15
    2 2 15
    -2 2 15
    2 2 15
    -2 -2 15
    3 2 15
    -3 -2 15
    3 2 15
    3 -2 15
    -3 -2 15
    3 -2 15
    -3 -2 15
    3 2 15
    -3 2 15
    3 2 15
    -3 2 15
    3 -2 15
    -3 2 15
    3 2 15
    -3 2 15
    -3 2 15
    -3 -2 15
    3 2 15
    3 2 15
    4 2 15
    4 2 15
    4 -2 15
    4 -2 15
    -4 -2 15
    -4 -2 15
    4 -2 15
    -4 2 15
    4 2 15
    -4 2 15
    4 2 15
    -4 2 15
    4 2 15
    4 2 15
    -4 2 15
    -4 -2 15
    -4 2 15
    5 2 15
    5 -2 15
    5 -2 15
    5 2 15
    -5 -2 15
    5 2 15
    -5 2 15
    5 2 15
    5 -2 15
    -5 -2 15
    -5 2 15
    -5 2 15
    5 2 15
    -5 2 15
    -5 -2 15
    6 2 15
    6 -2 15
    6 -2 15
    6 2 15
    6 -2 15
    -6 -2 15
    -6 -2 15
    -6 2 15
    -6 2 15
    6 2 15
    6 2 15
    6 -2 15
    -6 2 15
    6 2 15
    -6 2 15
    -6 -2 15
    7 -2 15
    7 2 15
    7 -2 15
    7 2 15
    7 -2 15
    -7 -2 15
    -7 2 15
    -7 -2 15
    -7 2 15
    7 2 15
    -7 2 15
    7 -2 15
    -7 2 15
    -7 2 15
    -7 -2 15
    7 2 15
    8 2 15
    -8 2 15
    8 -2 15
    8 -2 15
    -8 -2 15
    -8 2 15
    -8 2 15
    8 2 15
    -8 -2 15
    -8 2 15
    8 2 15
    8 2 15
    -8 2 15
    -8 -2 15
    9 2 15
    9 -2 15
    9 2 15
    9 -2 15
    -9 -2 15
    -9 2 15
    -9 -2 15
    -9 2 15
    9 2 15
    9 2 15
    -9 -2 15
    -9 2 15
    -9 2 15
    10 -2 15
    10 -2 15
    -10 2 15
    10 2 15
    -10 -2 15
    -10 -2 15
    -10 2 15
    10 2 15
    10 2 15
    -10 2 15
    -10 -2 15
    11 2 15
    11 2 15
    11 -2 15
    11 -2 15
    -11 2 15
    -11 2 15
    -11 -2 15
    11 2 15
    -11 2 15
    12 -2 15
    12 2 15
    12 -2 15
    12 2 15
    -12 2 15
    -12 2 15
    -12 2 15
    -12 -2 15
    13 -2 15
    13 2 15
    13 -2 15
    13 2 15
    -13 2 15
    -13 2 15
    -13 2 15
    -13 -2 15
    14 -2 15
    14 2 15
    14 2 15
    -14 2 15
    -14 2 15
    -14 -2 15
    -15 2 15
    15 -2 15
    -15 -2 15
    0 -2 16
    0 -2 16
    0 2 16
    0 2 16
    0 -2 16
    0 2 16
    1 -2 16
    -1 -2 16
    1 -2 16
    -1 -2 16
    1 2 16
    -1 2 16
    1 2 16
    1 -2 16
    -1 -2 16
    -1 2 16
    -1 2 16
    1 2 16
    2 -2 16
    -2 -2 16
    2 2 16
    -2 2 16
    2 -2 16
    2 2 16
    -2 2 16
    -2 -2 16
    2 2 16
    -2 -2 16
    3 -2 16
    -3 2 16
    -3 2 16
    3 -2 16
    -3 -2 16
    3 2 16
    -3 -2 16
    3 2 16
    -3 -2 16
    3 2 16
    4 -2 16
    4 2 16
    -4 2 16
    -4 -2 16
    -4 2 16
    4 2 16
    4 -2 16
    -4 -2 16
    4 2 16
    -4 -2 16
    5 -2 16
    -5 2 16
    -5 -2 16
    5 2 16
    -5 2 16
    5 -2 16
    5 2 16
    -5 -2 16
    6 2 16
    6 -2 16
    -6 2 16
    -6 2 16
    -6 -2 16
    6 2 16
    6 -2 16
    -6 -2 16
    6 2 16
    7 2 16
    7 -2 16
    -7 2 16
    7 2 16
    -7 -2 16
    7 2 16
    -7 -2 16
    8 2 16
    8 -2 16
    -8 -2 16
    -8 2 16
    -8 -2 16
    8 2 16
    9 -2 16
    9 2 16
    9 -2 16
    -9 -2 16
    -9 2 16
    -9 -2 16
    10 2 16
    10 -2 16
    10 -2 16
    -10 2 16
    -10 -2 16
    11 2 16
    11 -2 16
    -11 2 16
    -11 -2 16
    -12 -2 16
    0 2 17
    0 2 17
    0 -2 17
    1 -2 17
    1 2 17
    -1 -2 17
    -1 2 17
    -1 2 17
    1 2 17
    1 -2 17
    2 -2 17
    -2 2 17
    2 2 17
    -2 -2 17
    2 -2 17
    2 2 17
    3 -2 17
    -3 2 17
    3 2 17
    -3 -2 17
    3 -2 17
    4 -2 17
    -4 2 17
    -4 -2 17
    5 -2 17
    -5 -2 17
    -5 2 17
    6 -2 17
    -6 2 17
    -6 -2 17
    7 -2 17
    -7 2 17
    -7 -2 17
    -8 2 17
    0 -3 0
    1 -3 0
    -1 -3 0
    1 -3 0
    1 -3 0
    2 -3 0
    -2 -3 0
    2 -3 0
    3 -3 0
    3 -3 0
    -3 -3 0
    4 -3 0
    -4 -3 0
    5 -3 0
    -5 -3 0
    5 -3 0
    6 -3 0
    6 -3 0
    7 -3 0
    7 -3 0
    -7 -3 0
    -8 -3 0
    8 -3 0
    8 -3 0
    -9 -3 0
    9 -3 0
    9 -3 0
    10 -3 0
    10 -3 0
    -10 -3 0
    -11 -3 0
    11 -3 0
    11 -3 0
    12 -3 0
    12 -3 0
    -12 -3 0
    13 -3 0
    -13 -3 0
    13 -3 0
    14 -3 0
    14 -3 0
    -14 -3 0
    -15 -3 0
    15 -3 0
    16 -3 0
    -16 -3 0
    16 -3 0
    -16 -3 0
    -16 3 0
    16 -3 0
    -16 3 0
    17 -3 0
    -17 -3 0
    -17 -3 0
    -17 3 0
    17 -3 0
    17 -3 0
    -17 3 0
    17 3 0
    18 -3 0
    -18 -3 0
    18 -3 0
    -18 -3 0
    -18 3 0
    -18 3 0
    18 -3 0
    18 3 0
    -18 3 0
    19 -3 0
    -19 -3 0
    -19 3 0
    19 -3 0
    19 3 0
    -19 3 0
    20 -3 0
    -20 -3 0
    20 -3 0
    -20 3 0
    -20 -3 0
    20 3 0
    -21 -3 0
    -21 3 0
    21 -3 0
    -21 3 0
    -21 -3 0
    21 3 0
    -22 -3 0
    -22 -3 0
    -22 3 0
    22 -3 0
    -22 3 0
    22 3 0
    -22 -3 0
    -23 -3 0
    -23 3 0
    -23 3 0
    23 -3 0
    -23 -3 0
    23 3 0
    -23 -3 0
    -24 -3 0
    -24 3 0
    24 -3 0
    -24 3 0
    -24 -3 0
    -24 -3 0
    -25 -3 0
    -25 3 0
    -25 3 0
    -25 3 0
    25 -3 0
    -25 -3 0
    -25 -3 0
    -26 -3 0
    -26 3 0
    -26 -3 0
    -26 -3 0
    -27 -3 0
    -27 3 0
    -27 -3 0
    28 3 0
    -28 3 0
    0 -3 1
    0 -3 -1
    1 -3 -1
    1 -3 1
    1 -3 1
    -1 -3 -1
    1 -3 -1
    -1 -3 1
    2 -3 1
    2 -3 -1
    -2 -3 -1
    -2 -3 1
    2 -3 1
    2 -3 1
    3 -3 -1
    3 -3 1
    -3 -3 1
    -3 -3 -1
    3 -3 -1
    3 -3 1
    4 -3 -1
    4 -3 -1
    -4 -3 1
    4 3 1
    4 -3 1
    4 -3 1
    -4 -3 -1
    5 -3 -1
    -5 -3 -1
    -5 -3 1
    5 3 1
    5 -3 1
    5 -3 -1
    6 -3 1
    -6 -3 1
    -6 -3 -1
    6 -3 -1
    6 -3 1
    6 -3 -1
    7 -3 1
    -7 -3 1
    -7 -3 -1
    7 -3 1
    7 -3 -1
    7 -3 -1
    -8 -3 -1
    8 -3 1
    8 -3 -1
    8 -3 1
    8 -3 -1
    -8 -3 1
    9 -3 1
    -9 -3 1
    9 -3 -1
    -9 -3 -1
    9 -3 1
    9 -3 -1
    10 -3 -1
    10 -3 1
    -10 -3 1
    -10 -3 -1
    10 -3 1
    10 -3 -1
    11 -3 1
    11 -3 1
    11 -3 -1
    11 -3 -1
    -11 -3 1
    -11 -3 -1
    12 -3 1
    -12 -3 1
    12 -3 1
    12 -3 -1
    -12 -3 -1
    13 -3 -1
    13 -3 1
    -13 -3 1
    -13 -3 -1
    13 -3 1
    13 -3 -1
    14 -3 1
    -14 -3 1
    14 -3 1
    14 -3 -1
    -14 -3 -1
    15 -3 1
    15 -3 -1
    15 -3 1
    -15 -3 1
    -15 -3 -1
    16 -3 1
    16 -3 -1
    -16 3 1
    -16 -3 1
    -16 -3 -1
    -16 -3 1
    -16 -3 -1
    -16 3 1
    16 -3 1
    16 -3 -1
    16 -3 -1
    16 -3 1
    -16 3 1
    -16 3 -1
    -16 3 1
    17 -3 1
    -17 -3 -1
    17 -3 -1
    -17 -3 1
    -17 -3 -1
    -17 -3 1
    -17 3 1
    -17 3 -1
    17 -3 -1
    17 -3 -1
    17 -3 1
    -17 3 1
    -17 3 1
    17 3 1
    -17 3 -1
    18 -3 -1
    18 -3 1
    -18 -3 -1
    -18 -3 1
    -18 -3 -1
    -18 3 1
    -18 3 -1
    18 -3 -1
    -18 -3 1
    18 -3 -1
    18 -3 1
    -18 3 1
    -18 -3 1
    18 3 1
    -18 3 1
    -18 3 -1
    19 -3 -1
    19 -3 1
    -19 -3 -1
    -19 -3 1
    19 -3 -1
    19 -3 1
    -19 3 1
    -19 -3 1
    19 3 1
    -19 3 -1
    19 3 -1
    20 -3 -1
    -20 -3 -1
    -20 -3 1
    -20 3 1
    -20 3 1
    20 -3 1
    -20 -3 1
    20 -3 -1
    -20 3 -1
    20 3 -1
    -20 -3 1
    20 3 1
    -21 -3 -1
    21 -3 -1
    -21 -3 1
    21 -3 1
    -21 3 1
    -21 3 1
    -21 3 -1
    -21 -3 1
    21 -3 -1
    21 3 -1
    -21 -3 1
    -21 -3 -1
    21 3 1
    -22 -3 1
    -22 -3 -1
    22 -3 1
    -22 3 1
    -22 3 -1
    -22 3 1
    22 -3 -1
    -22 3 -1
    -22 -3 1
    22 3 -1
    -22 -3 1
    -22 -3 -1
    -23 -3 1
    -23 -3 -1
    -23 3 1
    -23 3 -1
    23 -3 1
    23 -3 -1
    -23 3 1
    -23 3 -1
    -23 -3 1
    -23 -3 -1
    -23 -3 1
    23 3 -1
    -23 -3 -1
    -24 -3 -1
    -24 -3 1
    -24 3 -1
    -24 -3 -1
    -24 3 1
    -24 3 1
    24 -3 1
    24 -3 -1
    -24 3 -1
    -24 -3 1
    -24 -3 1
    -24 -3 -1
    24 3 -1
    -25 3 1
    -25 3 -1
    -25 -3 1
    -25 -3 -1
    -25 3 1
    -25 3 -1
    -25 -3 1
    -25 3 1
    -25 3 -1
    25 -3 1
    -25 -3 -1
    -25 -3 1
    -25 -3 -1
    25 3 -1
    -26 3 1
    -26 3 -1
    -26 -3 -1
    -26 -3 1
    -26 3 1
    -26 3 -1
    -26 -3 1
    -26 -3 -1
    -26 -3 1
    -26 -3 -1
    -27 3 1
    -27 -3 1
    -27 3 -1
    27 -3 1
    -27 -3 -1
    -27 -3 -1
    -27 -3 1
    -28 3 1
    0 -3 2
    0 -3 2
    0 -3 -2
    0 -3 2
    1 -3 2
    1 -3 -2
    1 -3 -2
    -1 -3 2
    -1 -3 -2
    1 -3 2
    1 -3 2
    2 -3 2
    2 -3 -2
    2 -3 2
    -2 -3 -2
    2 -3 -2
    2 -3 2
    3 -3 -2
    3 -3 -2
    3 -3 2
    -3 -3 -2
    3 3 2
    3 -3 2
    3 -3 2
    -3 -3 2
    4 -3 -2
    4 -3 -2
    4 -3 2
    -4 -3 2
    -4 -3 -2
    4 3 2
    4 -3 2
    5 -3 2
    5 3 2
    5 -3 -2
    5 -3 2
    5 -3 -2
    -5 -3 2
    6 -3 2
    -6 -3 -2
    6 -3 -2
    6 3 2
    6 -3 2
    6 -3 -2
    -6 -3 2
    -7 -3 2
    7 -3 2
    7 -3 -2
    -7 -3 -2
    7 -3 2
    7 -3 -2
    8 -3 2
    8 -3 -2
    8 -3 -2
    8 -3 2
    -8 -3 2
    -8 -3 -2
    9 -3 2
    9 -3 -2
    -9 -3 2
    -9 -3 -2
    9 -3 2
    9 -3 -2
    10 -3 -2
    -10 -3 -2
    -10 -3 2
    10 -3 2
    10 -3 -2
    10 -3 2
    11 -3 -2
    11 -3 2
    11 -3 -2
    11 -3 2
    -11 -3 2
    -11 -3 -2
    12 -3 2
    12 -3 -2
    12 -3 -2
    12 -3 2
    -12 -3 2
    -12 -3 -2
    13 -3 2
    13 -3 2
    13 -3 -2
    -13 -3 2
    -13 -3 -2
    14 -3 2
    14 -3 2
    14 -3 -2
    -14 -3 2
    -14 -3 -2
    15 -3 -2
    15 -3 2
    -15 -3 2
    -15 -3 -2
    -15 3 2
    15 -3 2
    16 -3 2
    -16 -3 -2
    -16 3 2
    -16 -3 2
    16 -3 -2
    16 -3 -2
    -16 -3 2
    -16 -3 -2
    -16 3 2
    16 -3 -2
    16 3 2
    16 -3 2
    -16 3 2
    -16 3 2
    -16 -3 2
    -16 3 -2
    17 -3 -2
    17 3 2
    -17 -3 -2
    17 -3 2
    -17 -3 2
    17 -3 -2
    -17 -3 2
    -17 3 -2
    -17 -3 -2
    17 -3 -2
    17 -3 2
    17 3 2
    -17 3 2
    -17 -3 2
    -17 3 2
    -17 3 -2
    18 3 2
    -18 -3 2
    18 -3 -2
    -18 -3 -2
    18 -3 2
    18 -3 -2
    -18 -3 2
    -18 -3 -2
    -18 3 -2
    18 -3 -2
    18 -3 2
    -18 3 2
    -18 3 2
    -18 -3 2
    18 3 2
    -18 3 -2
    -18 -3 2
    -18 3 2
    -19 -3 2
    19 3 2
    19 -3 -2
    -19 -3 -2
    -19 3 2
    19 3 2
    19 -3 -2
    19 -3 2
    -19 -3 2
    -19 3 2
    -19 3 -2
    -19 -3 2
    20 -3 -2
    20 3 2
    -20 -3 2
    -20 -3 -2
    -20 3 2
    20 -3 2
    -20 3 2
    -20 -3 2
    20 -3 -2
    -20 -3 2
    21 -3 -2
    -21 -3 2
    -21 -3 -2
    -21 3 2
    -21 3 2
    21 -3 2
    21 -3 -2
    -21 -3 2
    -21 3 -2
    21 3 -2
    -21 -3 2
    -22 -3 2
    -22 -3 -2
    22 -3 2
    -22 3 2
    -22 3 -2
    22 -3 -2
    -22 3 2
    -22 -3 2
    -22 3 -2
    -22 -3 -2
    22 3 -2
    -22 -3 2
    -23 -3 2
    -23 -3 -2
    23 -3 2
    -23 3 2
    -23 3 -2
    23 -3 -2
    -23 3 2
    -23 -3 2
    -23 3 -2
    -23 -3 -2
    23 3 -2
    -23 -3 2
    -24 -3 2
    -24 -3 -2
    -24 3 -2
    -24 3 2
    -24 -3 -2
    -24 -3 2
    -24 3 -2
    -24 3 2
    24 -3 2
    -24 -3 2
    -24 -3 -2
    24 3 -2
    -25 3 -2
    -25 3 2
    -25 -3 2
    -25 -3 -2
    25 -3 2
    -25 3 2
    -25 3 -2
    -25 -3 -2
    -25 -3 2
    -25 -3 -2
    25 3 -2
    -25 -3 2
    -26 3 2
    -26 3 -2
    -26 -3 -2
    -26 -3 2
    -26 3 2
    -26 -3 -2
    26 -3 2
    -26 3 -2
    -26 -3 2
    -26 -3 -2
    26 3 -2
    -27 3 -2
    27 -3 2
    -27 -3 2
    -27 3 2
    27 3 2
    -27 -3 -2
    0 -3 3
    0 -3 -3
    0 -3 3
    -1 -3 3
    1 -3 3
    1 -3 -3
    -1 -3 3
    -1 -3 -3
    1 -3 -3
    1 -3 -3
    1 -3 3
    2 -3 -3
    2 -3 3
    2 -3 -3
    -2 -3 -3
    -2 -3 3
    2 -3 3
    2 -3 3
    -2 -3 3
    3 -3 -3
    3 -3 -3
    3 -3 3
    -3 -3 3
    -3 -3 -3
    3 3 3
    3 -3 3
    4 -3 -3
    4 3 3
    -4 -3 3
    4 -3 3
    4 -3 -3
    4 -3 3
    -4 -3 -3
    5 -3 -3
    5 3 3
    5 -3 -3
    5 -3 3
    -5 -3 3
    -5 -3 -3
    5 -3 3
    6 3 3
    6 -3 3
    6 -3 -3
    -6 -3 3
    -6 -3 -3
    6 -3 3
    6 -3 -3
    7 -3 -3
    7 -3 3
    7 -3 -3
    -7 -3 3
    -7 -3 -3
    7 -3 3
    7 3 3
    8 -3 -3
    -8 -3 3
    -8 -3 -3
    8 -3 3
    8 -3 3
    8 -3 -3
    9 -3 -3
    -9 -3 -3
    -9 -3 3
    9 -3 -3
    9 -3 3
    10 -3 3
    10 -3 -3
    -10 -3 3
    -10 -3 -3
    10 -3 3
    10 -3 -3
    11 -3 3
    -11 -3 3
    -11 -3 -3
    11 -3 3
    11 -3 -3
    -12 -3 3
    12 -3 3
    -12 -3 -3
    12 -3 3
    12 -3 -3
    13 -3 3
    -13 -3 3
    -13 -3 -3
    13 -3 -3
    14 -3 -3
    14 -3 3
    -14 -3 3
    -14 -3 -3
    -15 -3 3
    15 -3 -3
    15 -3 3
    -15 3 3
    15 -3 -3
    15 -3 3
    -15 -3 3
    -15 -3 -3
    15 -3 3
    15 3 3
    -15 3 3
    -15 -3 3
    -15 3 -3
    16 -3 3
    16 -3 -3
    16 3 3
    -16 -3 3
    16 -3 3
    -16 -3 3
    -16 -3 -3
    16 -3 -3
    -16 3 3
    16 3 3
    16 -3 -3
    16 -3 3
    -16 3 3
    -16 -3 3
    -16 -3 3
    -16 3 3
    -16 3 -3
    17 -3 -3
    17 3 3
    -17 -3 -3
    -17 -3 3
    -17 -3 -3
    -17 -3 3
    -17 3 -3
    17 -3 -3
    -17 3 3
    17 3 3
    17 -3 -3
    17 -3 3
    -17 -3 3
    -17 3 3
    -17 3 3
    -17 3 -3
    -17 -3 3
    18 3 3
    18 -3 -3
    -18 3 3
    -18 -3 -3
    -18 -3 3
    -18 -3 -3
    -18 3 -3
    18 -3 -3
    -18 3 3
    18 3 3
    18 -3 -3
    -18 3 3
    -18 -3 3
    18 -3 3
    -18 -3 3
    -18 3 -3
    -19 -3 -3
    -19 -3 3
    19 3 3
    19 -3 -3
    -19 3 3
    19 -3 3
    -19 3 3
    19 3 3
    -19 3 3
    19 -3 -3
    -19 -3 3
    -19 3 -3
    -19 -3 3
    -20 -3 -3
    20 -3 -3
    20 3 3
    -20 -3 3
    20 3 3
    20 -3 -3
    -20 3 3
    20 -3 3
    -20 3 3
    -20 -3 3
    -20 -3 3
    21 -3 -3
    21 3 3
    -21 -3 -3
    -21 -3 3
    21 3 3
    21 -3 3
    21 -3 -3
    -21 3 3
    -21 3 3
    -21 -3 3
    -21 -3 3
    -22 -3 -3
    -22 -3 3
    22 -3 -3
    22 3 3
    22 -3 3
    -22 3 3
    22 3 3
    -22 -3 3
    -22 3 3
    -22 3 -3
    22 3 -3
    -22 -3 3
    -23 -3 -3
    -23 -3 3
    23 3 3
    -23 3 3
    -23 -3 3
    -23 3 -3
    -23 3 -3
    23 -3 3
    -23 -3 3
    23 3 -3
    -23 -3 -3
    -24 3 3
    -24 -3 -3
    -24 -3 3
    -24 3 3
    -24 -3 3
    -24 3 -3
    24 -3 3
    -24 -3 3
    -24 -3 -3
    24 3 -3
    -25 3 3
    -25 3 -3
    -25 -3 3
    -25 3 3
    25 -3 3
    -25 3 -3
    -25 -3 -3
    -25 -3 -3
    -25 -3 3
    25 3 -3
    -26 3 -3
    26 -3 3
    -26 3 3
    -26 -3 3
    26 3 3
    -26 3 3
    -26 3 -3
    26 -3 3
    -26 -3 -3
    -26 -3 3
    -26 -3 -3
    26 3 -3
    27 -3 3
    -27 3 3
    -27 -3 3
    27 3 3
    -27 -3 -3
    0 -3 4
    0 -3 4
    0 -3 -4
    1 -3 -4
    1 -3 -4
    1 -3 4
    1 -3 -4
    -1 -3 -4
    1 -3 4
    -1 -3 4
    2 -3 -4
    2 -3 -4
    2 -3 4
    2 3 4
    -2 -3 -4
    2 -3 4
    -2 -3 4
    3 -3 -4
    3 -3 -4
    -3 -3 4
    3 -3 4
    -3 -3 4
    -3 -3 -4
    3 3 4
    4 -3 -4
    4 -3 -4
    -4 -3 4
    4 -3 4
    -4 -3 4
    -4 -3 4
    -4 -3 -4
    4 3 4
    5 -3 -4
    5 3 4
    5 -3 4
    -5 -3 4
    -5 -3 -4
    5 -3 -4
    -5 -3 4
    -5 -3 4
    6 -3 4
    6 3 4
    -6 -3 4
    -6 -3 -4
    6 -3 -4
    7 -3 4
    -7 -3 4
    -7 -3 -4
    7 -3 -4
    8 -3 -4
    -8 -3 4
    -8 -3 -4
    9 -3 4
    -9 -3 4
    -9 -3 -4
    9 -3 -4
    -10 -3 4
    -10 -3 -4
    10 -3 4
    10 -3 -4
    11 -3 4
    -11 -3 4
    -11 -3 -4
    11 -3 -4
    12 -3 4
    -12 -3 4
    -12 -3 -4
    12 -3 -4
    13 -3 4
    -13 -3 4
    -13 -3 -4
    13 -3 -4
    -14 3 4
    14 -3 4
    -14 -3 4
    -14 -3 -4
    14 -3 -4
    -14 3 4
    -14 -3 4
    -15 3 4
    15 3 4
    -15 3 4
    -15 -3 4
    15 -3 4
    -15 -3 4
    -15 -3 -4
    15 -3 -4
    -15 3 4
    15 3 4
    15 -3 4
    -15 3 4
    -15 -3 4
    -15 -3 4
    -15 3 -4
    -15 3 4
    16 3 4
    -16 3 4
    16 -3 -4
    -16 -3 4
    16 -3 4
    -16 -3 -4
    16 -3 -4
    -16 3 4
    16 3 4
    16 -3 4
    -16 3 4
    -16 -3 4
    -16 -3 4
    -16 3 -4
    -16 3 4
    17 -3 -4
    -17 3 4
    17 3 4
    -17 -3 4
    -17 -3 -4
    -17 3 -4
    17 -3 -4
    -17 -3 4
    -17 3 4
    17 3 4
    17 -3 4
    -17 3 4
    -17 -3 4
    -17 3 -4
    -17 -3 4
    18 3 4
    -18 3 4
    18 -3 -4
    -18 -3 4
    -18 3 4
    18 3 4
    18 -3 4
    -18 3 4
    -18 -3 4
    -18 -3 4
    -18 3 -4
    19 -3 -4
    -19 3 4
    19 3 4
    -19 -3 4
    -19 3 4
    19 -3 4
    19 3 4
    19 -3 -4
    -19 3 4
    -19 -3 4
    -19 -3 4
    20 3 4
    20 -3 -4
    -20 -3 4
    -20 3 4
    20 3 4
    -20 3 4
    20 -3 4
    -20 -3 4
    -20 3 4
    -20 -3 4
    21 3 4
    21 -3 -4
    -21 -3 4
    -21 3 4
    21 -3 4
    21 3 4
    -21 -3 4
    -21 -3 4
    22 3 4
    22 -3 -4
    -22 -3 4
    -22 3 4
    22 3 4
    22 -3 4
    -22 -3 4
    -22 -3 4
    22 3 -4
    -23 -3 4
    -23 3 4
    -23 3 -4
    23 3 4
    23 -3 4
    -23 3 4
    -23 -3 4
    -23 -3 4
    23 3 -4
    -24 3 -4
    -24 3 4
    -24 -3 4
    24 3 4
    24 3 4
    24 -3 4
    -24 3 -4
    -24 3 4
    24 3 -4
    -24 -3 4
    -24 -3 -4
    25 -3 4
    -25 3 4
    -25 3 -4
    -25 -3 4
    25 3 4
    25 -3 4
    25 -3 4
    -25 -3 -4
    -25 3 -4
    -25 3 4
    -25 -3 -4
    25 3 -4
    -25 -3 4
    -26 3 -4
    26 -3 4
    -26 3 4
    -26 -3 4
    26 3 4
    -26 3 4
    26 -3 4
    -26 -3 -4
    -26 -3 4
    26 3 -4
    27 -3 4
    -27 -3 4
    -27 3 4
    27 3 4
    -27 -3 -4
    0 -3 5
    0 -3 -5
    0 -3 5
    1 -3 5
    -1 -3 5
    -1 -3 -5
    1 -3 -5
    1 -3 5
    -1 -3 5
    2 -3 -5
    2 -3 5
    -2 -3 5
    -2 -3 -5
    2 3 5
    2 -3 5
    -2 -3 5
    -3 -3 5
    3 -3 5
    -3 -3 -5
    3 3 5
    -3 -3 5
    3 -3 -5
    -4 -3 5
    4 -3 5
    4 3 5
    -4 -3 5
    -4 -3 5
    4 -3 -5
    -4 -3 -5
    5 -3 -5
    5 3 5
    -5 -3 -5
    5 -3 5
    -5 -3 5
    -5 -3 5
    6 -3 5
    6 -3 -5
    6 3 5
    -6 -3 5
    -6 -3 -5
    -6 -3 5
    -7 -3 5
    -7 -3 -5
    7 3 5
    7 -3 5
    -7 -3 5
    7 -3 -5
    8 -3 5
    -8 -3 5
    -8 -3 5
    -8 -3 -5
    8 -3 -5
    9 -3 5
    -9 -3 5
    -9 -3 5
    -9 -3 -5
    9 -3 -5
    -10 -3 5
    10 -3 5
    10 -3 -5
    -10 -3 5
    -10 -3 -5
    -11 -3 5
    -11 -3 5
    -11 -3 -5
    11 -3 -5
    11 -3 5
    -12 -3 5
    12 -3 5
    12 -3 -5
    -12 -3 5
    -12 -3 -5
    -13 -3 -5
    -13 -3 5
    13 -3 -5
    13 -3 5
    14 3 5
    -14 3 5
    -14 3 5
    -14 -3 5
    14 -3 -5
    14 -3 5
    -14 -3 5
    -14 -3 -5
    -14 3 5
    14 -3 5
    14 3 5
    -14 3 5
    -14 -3 5
    15 3 5
    -15 3 5
    -15 -3 5
    15 -3 5
    -15 -3 -5
    15 -3 -5
    -15 -3 5
    -15 3 5
    -15 -3 5
    15 3 5
    15 -3 5
    -15 3 5
    -15 -3 5
    -15 3 -5
    16 3 5
    -16 3 5
    16 -3 -5
    -16 -3 5
    16 -3 5
    -16 -3 -5
    -16 3 -5
    16 -3 -5
    -16 -3 5
    -16 3 5
    16 3 5
    16 -3 5
    -16 -3 5
    -16 3 5
    -16 -3 5
    -16 3 -5
    -17 3 5
    17 3 5
    -17 -3 5
    17 -3 -5
    -17 -3 5
    17 3 5
    17 -3 5
    -17 3 5
    -17 -3 5
    -17 -3 5
    -17 3 -5
    18 -3 -5
    18 3 5
    -18 3 5
    -18 -3 5
    -18 3 5
    18 3 5
    18 -3 5
    -18 -3 5
    -18 -3 5
    -18 3 -5
    19 -3 -5
    19 3 5
    -19 3 5
    -19 -3 5
    19 -3 5
    -19 3 5
    19 3 5
    -19 -3 5
    -19 -3 5
    -20 -3 5
    20 -3 -5
    20 3 5
    -20 3 5
    -20 3 5
    20 3 5
    20 -3 5
    -20 -3 5
    -20 -3 5
    -21 -3 5
    21 -3 -5
    21 3 5
    21 3 5
    21 -3 5
    -21 3 5
    -21 -3 5
    -22 -3 5
    -22 3 5
    22 -3 -5
    22 3 5
    22 -3 5
    -22 3 5
    22 3 5
    -22 -3 5
    22 3 -5
    -23 3 5
    -23 -3 5
    23 3 5
    23 3 5
    -23 3 5
    23 -3 5
    -23 3 -5
    23 3 -5
    -23 -3 5
    24 -3 5
    -24 3 5
    -24 3 -5
    -24 -3 5
    24 3 5
    -24 3 5
    24 3 5
    -24 3 -5
    24 -3 5
    24 3 -5
    -24 -3 -5
    -24 -3 5
    -25 3 5
    25 -3 5
    -25 -3 5
    25 3 5
    25 3 5
    -25 3 5
    25 -3 5
    25 -3 5
    -25 -3 5
    -25 -3 -5
    25 3 -5
    26 -3 5
    -26 -3 5
    -26 3 5
    26 3 5
    -26 3 5
    -26 3 5
    26 -3 5
    -26 -3 -5
    26 3 -5
    0 -3 6
    0 -3 -6
    0 -3 6
    1 -3 6
    1 -3 6
    -1 -3 6
    1 -3 -6
    -1 -3 6
    1 3 6
    -2 -3 6
    2 -3 6
    -2 -3 6
    -2 -3 -6
    2 3 6
    -2 -3 6
    2 -3 -6
    -3 -3 6
    3 -3 -6
    3 -3 6
    -3 -3 6
    -3 -3 -6
    3 3 6
    -3 -3 6
    4 -3 -6
    4 -3 6
    -4 -3 -6
    -4 -3 6
    4 3 6
    -4 -3 6
    -5 -3 6
    5 -3 6
    5 -3 -6
    -5 -3 -6
    5 3 6
    6 -3 6
    6 -3 -6
    -6 -3 6
    -6 -3 6
    6 3 6
    -6 -3 -6
    7 -3 6
    -7 -3 6
    7 3 6
    -7 -3 -6
    -7 -3 6
    7 -3 -6
    8 -3 6
    -8 -3 -6
    8 3 6
    -8 -3 6
    8 -3 -6
    9 -3 6
    9 -3 -6
    -9 -3 -6
    -9 -3 6
    10 -3 6
    -10 -3 -6
    10 -3 -6
    -10 -3 6
    -11 -3 6
    11 -3 6
    11 -3 -6
    -11 -3 -6
    12 -3 6
    12 -3 -6
    -12 -3 -6
    -12 -3 6
    12 3 6
    -12 -3 6
    13 -3 6
    13 3 6
    -13 3 6
    13 3 6
    -13 -3 6
    13 -3 6
    13 -3 -6
    -13 -3 -6
    -13 -3 6
    -13 3 6
    13 -3 6
    13 3 6
    -13 -3 6
    14 3 6
    14 3 6
    14 -3 6
    -14 3 6
    -14 -3 6
    14 -3 6
    -14 -3 6
    14 -3 -6
    -14 -3 -6
    -14 -3 6
    -14 3 6
    14 -3 6
    14 3 6
    -14 -3 6
    -15 -3 6
    15 3 6
    -15 3 6
    15 -3 6
    15 -3 -6
    15 -3 6
    -15 -3 -6
    -15 -3 6
    -15 -3 6
    15 -3 6
    -15 3 6
    15 3 6
    15 3 6
    -15 -3 6
    16 -3 -6
    -16 3 6
    16 3 6
    -16 -3 6
    16 -3 -6
    -16 -3 -6
    -16 3 -6
    -16 -3 6
    16 -3 6
    -16 3 6
    16 3 6
    -16 -3 6
    16 3 6
    17 -3 -6
    -17 -3 6
    -17 3 6
    17 3 6
    -17 3 6
    17 3 6
    17 -3 6
    17 3 6
    -17 -3 6
    -18 -3 6
    18 -3 -6
    18 3 6
    -18 3 6
    18 3 6
    18 -3 6
    -18 3 6
    18 3 6
    -18 -3 6
    -19 -3 6
    19 3 6
    -19 3 6
    19 -3 -6
    19 3 6
    -19 3 6
    19 3 6
    19 -3 6
    -19 -3 6
    -20 -3 6
    20 -3 -6
    -20 3 6
    20 3 6
    20 3 6
    -20 3 6
    20 3 6
    20 -3 6
    -20 -3 6
    21 -3 -6
    -21 3 6
    -21 -3 6
    21 3 6
    21 -3 6
    -21 3 6
    21 3 6
    -21 -3 6
    -22 3 6
    22 -3 6
    -22 -3 6
    22 3 6
    -22 3 6
    22 -3 6
    22 3 6
    -22 -3 6
    22 3 -6
    -23 3 6
    23 -3 6
    -23 -3 6
    23 3 6
    23 3 6
    -23 3 6
    23 -3 6
    -23 3 -6
    -23 -3 6
    23 3 -6
    24 -3 6
    -24 -3 6
    -24 3 6
    24 3 6
    24 3 6
    24 -3 6
    -24 3 6
    24 -3 6
    -24 -3 6
    -24 -3 -6
    24 3 -6
    -25 3 6
    25 -3 6
    -25 -3 6
    -25 3 6
    25 3 6
    -25 -3 6
    -25 3 6
    25 3 6
    25 -3 6
    25 -3 6
    25 3 -6
    25 3 6
    26 -3 6
    -26 -3 6
    26 3 6
    -26 3 6
    -26 -3 -6
    26 3 -6
    0 -3 7
    0 -3 -7
    -1 -3 -7
    1 -3 7
    -1 -3 7
    -1 3 7
    1 -3 -7
    1 3 7
    -1 -3 7
    -1 -3 7
    -2 -3 7
    2 -3 -7
    2 -3 7
    -2 -3 7
    2 3 7
    -2 -3 7
    3 -3 -7
    -3 -3 7
    -3 -3 7
    3 3 7
    3 -3 7
    -3 -3 7
    4 3 7
    4 -3 7
    4 -3 -7
    -4 -3 7
    -4 -3 7
    -4 -3 7
    5 -3 -7
    5 -3 7
    5 3 7
    -5 -3 7
    -5 -3 7
    6 -3 7
    6 -3 -7
    6 3 7
    -6 -3 7
    7 -3 7
    7 -3 -7
    -7 -3 -7
    7 3 7
    -7 -3 7
    8 -3 7
    -8 -3 -7
    8 3 7
    -8 -3 7
    8 -3 -7
    9 -3 -7
    9 -3 7
    -9 -3 -7
    -9 -3 7
    10 -3 7
    -10 -3 7
    -10 -3 -7
    10 -3 -7
    11 3 7
    11 -3 7
    -11 3 7
    11 3 7
    11 3 7
    11 -3 7
    11 -3 -7
    -11 -3 -7
    -11 -3 7
    -11 3 7
    11 3 7
    -11 -3 7
    -12 -3 7
    12 3 7
    -12 3 7
    12 -3 7
    12 3 7
    12 -3 7
    12 -3 -7
    -12 -3 -7
    -12 -3 7
    -12 3 7
    -12 -3 7
    12 -3 7
    12 3 7
    12 3 7
    -12 -3 7
    13 -3 7
    -13 3 7
    -13 -3 7
    13 3 7
    13 3 7
    13 -3 7
    13 3 7
    -13 -3 -7
    13 -3 -7
    -13 -3 7
    -13 3 7
    13 3 7
    13 -3 7
    -13 -3 7
    13 3 7
    -13 -3 7
    -14 -3 7
    14 3 7
    -14 3 7
    14 -3 7
    14 3 7
    14 3 7
    14 -3 -7
    14 -3 7
    -14 -3 -7
    -14 -3 7
    -14 -3 7
    -14 3 7
    14 -3 7
    14 3 7
    -14 -3 7
    14 3 7
    15 3 7
    -15 3 7
    15 3 7
    15 -3 7
    -15 -3 7
    15 -3 7
    15 3 7
    -15 -3 -7
    -15 -3 7
    15 3 7
    15 -3 7
    -15 -3 7
    -15 3 7
    -15 -3 7
    15 3 7
    -16 -3 7
    16 3 7
    16 -3 -7
    -16 3 7
    16 -3 7
    16 3 7
    16 3 7
    -16 -3 7
    -16 3 7
    16 -3 7
    16 3 7
    16 3 7
    -16 -3 7
    17 3 7
    17 -3 -7
    -17 -3 7
    -17 3 7
    17 -3 7
    17 3 7
    -17 -3 7
    -17 3 7
    17 -3 7
    17 3 7
    -17 -3 7
    17 3 7
    18 -3 -7
    18 3 7
    -18 3 7
    -18 -3 7
    18 3 7
    -18 -3 7
    18 -3 7
    -18 3 7
    18 3 7
    -18 -3 7
    -19 3 7
    19 -3 -7
    -19 -3 7
    19 3 7
    19 -3 7
    -19 3 7
    19 3 7
    -19 -3 7
    20 -3 -7
    -20 3 7
    20 -3 7
    -20 -3 7
    20 3 7
    -20 3 7
    20 -3 7
    20 3 7
    -20 -3 7
    21 -3 7
    -21 3 7
    -21 -3 7
    21 3 7
    21 -3 7
    21 3 7
    -21 3 7
    -21 -3 7
    -22 3 7
    22 -3 7
    -22 -3 7
    22 3 7
    -22 3 7
    22 -3 7
    22 3 7
    22 3 -7
    -22 -3 7
    23 -3 7
    23 -3 7
    -23 3 7
    -23 -3 7
    -23 3 7
    23 3 7
    -23 3 7
    23 -3 7
    23 3 7
    23 3 -7
    -23 -3 7
    24 -3 7
    -24 -3 7
    -24 3 7
    -24 -3 7
    24 3 7
    -24 3 7
    24 3 7
    24 -3 7
    24 -3 7
    -24 -3 -7
    24 3 -7
    24 3 7
    25 -3 7
    -25 -3 7
    25 3 7
    -25 3 7
    25 3 7
    -25 3 7
    25 -3 7
    25 -3 7
    25 3 -7
    0 3 8
    0 -3 8
    0 -3 8
    0 -3 -8
    -1 -3 8
    1 -3 8
    -1 -3 -8
    1 -3 8
    -1 -3 8
    -1 3 8
    1 -3 -8
    1 3 8
    -2 -3 8
    2 -3 8
    2 3 8
    -2 -3 8
    2 -3 -8
    -2 -3 -8
    -2 -3 8
    -2 3 8
    3 -3 -8
    3 -3 8
    -3 3 8
    -3 -3 8
    -3 -3 8
    3 3 8
    4 -3 8
    4 3 8
    -4 -3 8
    4 -3 -8
    5 -3 8
    5 3 8
    -5 -3 8
    5 -3 -8
    6 -3 8
    6 3 8
    -6 -3 8
    6 -3 -8
    7 3 8
    -7 -3 8
    7 -3 8
    7 -3 -8
    8 -3 8
    8 -3 -8
    -8 -3 8
    9 3 8
    -9 3 8
    9 3 8
    -9 3 8
    9 -3 8
    9 3 8
    -9 -3 8
    9 -3 -8
    9 3 8
    -9 -3 8
    -9 -3 8
    9 3 8
    10 3 8
    10 -3 8
    -10 3 8
    10 3 8
    10 -3 8
    10 3 8
    10 -3 -8
    -10 -3 8
    10 3 8
    10 -3 8
    10 -3 8
    -10 -3 8
    -10 3 8
    -10 -3 8
    10 3 8
    -10 3 8
    11 3 8
    11 3 8
    -11 3 8
    11 -3 8
    11 -3 8
    11 -3 -8
    11 3 8
    -11 -3 8
    -11 -3 8
    -11 3 8
    11 3 8
    11 -3 8
    11 -3 8
    -11 -3 8
    11 3 8
    -11 3 8
    12 -3 8
    -12 3 8
    12 3 8
    12 -3 8
    12 3 8
    12 -3 -8
    -12 -3 8
    12 3 8
    12 -3 8
    -12 -3 8
    -12 3 8
    12 3 8
    -12 -3 8
    13 3 8
    -13 -3 8
    13 -3 8
    -13 3 8
    13 -3 8
    13 3 8
    13 -3 8
    13 -3 -8
    -13 3 -8
    -13 -3 8
    -13 -3 8
    -13 3 8
    13 -3 8
    13 3 8
    13 3 8
    -13 -3 8
    14 3 8
    14 -3 8
    14 -3 8
    -14 -3 8
    14 3 8
    14 3 8
    14 -3 8
    -14 -3 8
    -14 3 8
    14 3 8
    -14 -3 8
    15 -3 8
    -15 -3 8
    15 -3 8
    15 3 8
    15 3 8
    15 3 8
    15 -3 8
    -15 3 8
    -15 -3 8
    -15 -3 8
    15 3 8
    16 -3 -8
    16 -3 8
    16 -3 8
    -16 -3 8
    16 3 8
    16 3 8
    16 3 8
    16 -3 8
    -16 -3 8
    -16 3 8
    -16 -3 8
    16 3 8
    17 -3 -8
    17 -3 8
    17 -3 8
    17 3 8
    -17 -3 8
    17 3 8
    17 -3 8
    17 3 8
    -17 3 8
    -17 -3 8
    17 3 8
    18 -3 8
    18 3 8
    18 -3 8
    -18 -3 8
    18 3 8
    18 -3 8
    -18 3 8
    18 3 8
    -18 -3 8
    -19 -3 8
    19 -3 8
    19 3 8
    19 -3 8
    -19 3 8
    19 3 8
    -19 -3 8
    20 -3 8
    -20 -3 8
    20 3 8
    20 -3 8
    -20 3 8
    20 3 8
    -20 -3 8
    21 -3 8
    -21 -3 8
    -21 3 8
    -21 -3 8
    21 3 8
    21 3 8
    21 -3 8
    -21 3 8
    -21 -3 8
    22 -3 8
    -22 -3 8
    22 -3 8
    -22 -3 8
    22 3 8
    -22 3 8
    22 3 8
    22 -3 8
    22 3 8
    -22 3 8
    22 3 -8
    23 -3 8
    23 -3 8
    -23 -3 8
    -23 -3 8
    23 3 8
    -23 3 8
    -23 3 8
    23 -3 8
    23 -3 8
    23 3 8
    23 3 8
    23 3 -8
    24 -3 8
    -24 3 8
    24 3 8
    24 3 8
    24 -3 8
    24 -3 8
    -24 3 8
    24 3 -8
    25 3 -8
    0 -3 9
    0 3 9
    0 -3 -9
    1 -3 9
    -1 -3 -9
    1 -3 -9
    -1 3 9
    1 3 9
    -1 -3 9
    2 -3 9
    -2 3 9
    2 -3 -9
    2 3 9
    -2 -3 -9
    -2 -3 9
    -3 3 9
    -3 -3 9
    3 -3 9
    3 -3 -9
    3 3 9
    -3 -3 -9
    4 3 9
    4 -3 9
    4 -3 -9
    -4 -3 9
    -4 3 9
    5 -3 9
    5 3 9
    -5 3 9
    -5 -3 9
    5 -3 -9
    6 3 9
    6 3 9
    -6 3 9
    -6 -3 9
    6 -3 9
    6 3 9
    -6 -3 9
    6 -3 9
    6 -3 -9
    -6 3 9
    6 -3 9
    6 -3 9
    6 3 9
    6 3 9
    -6 3 9
    7 -3 9
    7 3 9
    7 3 9
    -7 3 9
    7 -3 9
    7 -3 9
    -7 -3 9
    7 3 9
    -7 -3 9
    7 3 9
    7 -3 -9
    7 -3 9
    -7 3 9
    7 3 9
    7 -3 9
    7 3 9
    7 3 9
    7 3 9
    -7 3 9
    8 3 9
    8 -3 9
    8 3 9
    -8 3 9
    8 -3 9
    8 3 9
    -8 -3 9
    8 -3 -9
    8 -3 9
    8 3 9
    8 3 9
    8 -3 9
    -8 3 9
    -8 3 9
    8 3 9
    -8 3 9
    -8 -3 9
    8 3 9
    -8 3 9
    8 3 9
    9 -3 9
    9 3 9
    9 3 9
    -9 3 9
    9 3 9
    9 -3 9
    9 -3 -9
    -9 -3 9
    -9 3 9
    9 -3 9
    9 3 9
    9 -3 9
    -9 3 9
    9 3 9
    -9 -3 9
    9 3 9
    9 3 9
    -9 3 9
    10 -3 9
    10 3 9
    -10 3 9
    10 3 9
    10 -3 9
    10 -3 -9
    -10 3 9
    10 3 9
    10 -3 9
    10 -3 9
    10 3 9
    -10 3 9
    10 3 9
    -10 -3 9
    10 3 9
    -10 3 9
    11 -3 9
    11 3 9
    11 3 9
    11 -3 9
    -11 3 9
    11 3 9
    11 -3 -9
    -11 -3 9
    -11 3 9
    11 3 9
    11 -3 9
    11 -3 9
    11 3 9
    -11 3 9
    -11 -3 9
    12 -3 9
    12 -3 9
    12 3 9
    -12 3 9
    12 3 9
    12 -3 -9
    -12 3 9
    12 -3 9
    12 3 9
    12 3 9
    -12 3 9
    -12 -3 9
    13 -3 9
    13 -3 9
    13 -3 9
    13 3 9
    13 3 9
    -13 3 9
    -13 3 9
    13 3 9
    13 -3 9
    -13 -3 9
    13 3 9
    14 -3 9
    14 -3 9
    14 -3 9
    14 3 9
    14 3 9
    -14 -3 9
    -14 3 9
    14 3 9
    14 -3 9
    -14 3 9
    -14 -3 9
    14 3 9
    15 -3 9
    15 3 9
    15 -3 9
    -15 3 9
    15 3 9
    -15 -3 9
    15 3 9
    15 -3 9
    -15 3 9
    15 3 9
    -15 -3 9
    16 -3 9
    -16 -3 9
    16 3 9
    16 -3 9
    -16 3 9
    -16 -3 9
    16 3 9
    16 -3 9
    -16 3 9
    16 3 9
    16 3 9
    -16 -3 9
    17 3 9
    17 -3 9
    -17 -3 9
    17 -3 9
    -17 3 9
    -17 -3 9
    17 3 9
    17 -3 9
    -17 3 9
    17 3 9
    -17 -3 9
    17 3 9
    18 -3 9
    18 -3 9
    -18 -3 9
    18 3 9
    -18 -3 9
    -18 3 9
    18 3 9
    18 -3 9
    18 3 9
    -18 3 9
    19 -3 9
    19 3 9
    -19 -3 9
    19 -3 9
    -19 -3 9
    -19 3 9
    19 3 9
    -19 3 9
    19 -3 9
    19 3 9
    19 3 9
    20 -3 9
    -20 -3 9
    -20 -3 9
    -20 3 9
    20 3 9
    20 -3 9
    -20 3 9
    20 3 9
    20 3 9
    21 -3 9
    21 -3 9
    -21 -3 9
    -21 3 9
    -21 -3 9
    21 3 9
    -21 3 9
    21 -3 9
    -21 3 9
    21 3 9
    21 3 9
    21 3 -9
    22 -3 9
    22 -3 9
    -22 3 9
    -22 -3 9
    22 3 9
    22 -3 9
    -22 3 9
    22 -3 9
    22 3 -9
    22 3 9
    23 -3 9
    -23 3 9
    23 -3 9
    23 3 9
    23 -3 9
    23 -3 9
    23 3 9
    -23 3 9
    23 3 -9
    -24 3 9
    24 -3 9
    0 3 10
    0 3 10
    0 -3 10
    0 -3 10
    0 3 10
    0 -3 -10
    0 3 10
    0 -3 10
    0 3 10
    0 -3 10
    0 3 10
    0 3 10
    0 3 10
    0 3 10
    0 3 10
    1 3 10
    1 -3 10
    1 3 10
    -1 3 10
    1 3 10
    -1 3 10
    1 -3 10
    -1 -3 10
    -1 -3 10
    1 -3 10
    -1 3 10
    1 3 10
    1 -3 -10
    -1 -3 -10
    1 3 10
    -1 3 10
    1 -3 10
    -1 -3 10
    1 3 10
    -1 3 10
    -1 -3 10
    1 -3 10
    -1 3 10
    1 3 10
    -1 -3 10
    1 3 10
    -1 3 10
    1 3 10
    -1 3 10
    -1 3 10
    1 3 10
    1 3 10
    -1 3 10
    2 -3 10
    -2 3 10
    -2 3 10
    2 3 10
    2 3 10
    2 3 10
    -2 -3 10
    -2 -3 10
    2 -3 10
    -2 3 10
    2 -3 10
    2 -3 -10
    -2 -3 -10
    2 3 10
    -2 3 10
    2 -3 10
    -2 -3 10
    2 3 10
    -2 3 10
    -2 -3 10
    2 -3 10
    2 3 10
    -2 3 10
    2 3 10
    -2 3 10
    -2 3 10
    -2 3 10
    2 3 10
    2 3 10
    -2 -3 10
    2 3 10
    -2 3 10
    2 3 10
    3 -3 10
    -3 3 10
    3 3 10
    3 3 10
    3 -3 10
    -3 3 10
    -3 3 10
    3 -3 10
    3 3 10
    3 -3 -10
    -3 -3 -10
    -3 -3 10
    3 3 10
    -3 -3 10
    -3 3 10
    3 -3 10
    3 -3 10
    -3 3 10
    3 3 10
    3 3 10
    -3 3 10
    -3 3 10
    3 3 10
    3 3 10
    3 3 10
    -3 3 10
    -3 3 10
    3 3 10
    -4 3 10
    4 3 10
    4 -3 10
    4 3 10
    4 -3 10
    -4 -3 10
    4 -3 10
    -4 -3 -10
    4 3 10
    -4 3 10
    -4 3 10
    4 -3 -10
    4 -3 10
    -4 3 10
    4 3 10
    4 3 10
    4 -3 10
    -4 -3 10
    4 3 10
    4 3 10
    -4 3 10
    -4 3 10
    4 3 10
    -4 3 10
    5 3 10
    -5 3 10
    5 -3 10
    5 3 10
    5 -3 10
    -5 -3 10
    5 3 10
    5 -3 10
    -5 3 10
    -5 3 10
    5 -3 -10
    -5 -3 -10
    -5 -3 10
    5 -3 10
    -5 3 10
    5 3 10
    5 3 10
    5 3 10
    5 3 10
    -5 3 10
    -5 3 10
    5 3 10
    5 3 10
    -5 3 10
    6 3 10
    6 -3 10
    6 3 10
    6 -3 10
    -6 -3 10
    6 -3 10
    6 3 10
    -6 3 10
    -6 3 10
    6 -3 -10
    -6 -3 10
    6 3 10
    6 -3 10
    -6 3 10
    6 3 10
    6 3 10
    -6 3 10
    6 -3 10
    -6 3 10
    6 3 10
    6 3 10
    6 3 10
    -6 3 10
    -6 3 10
    7 -3 10
    7 3 10
    7 3 10
    -7 3 10
    7 3 10
    -7 -3 10
    7 -3 10
    7 -3 -10
    -7 -3 10
    -7 3 10
    7 3 10
    7 3 10
    7 -3 10
    -7 3 10
    7 3 10
    -7 3 10
    7 3 10
    -7 3 10
    -7 3 10
    7 3 10
    -7 3 10
    7 3 10
    8 -3 10
    8 3 10
    8 3 10
    -8 3 10
    -8 -3 10
    8 -3 10
    8 -3 -10
    -8 -3 10
    -8 3 10
    -8 3 10
    8 -3 10
    8 -3 10
    -8 3 10
    8 3 10
    8 3 10
    8 3 10
    -8 3 10
    8 3 10
    -8 3 10
    -8 3 10
    8 3 10
    9 3 10
    9 3 10
    9 -3 10
    -9 3 10
    -9 -3 10
    9 -3 10
    9 -3 -10
    -9 3 10
    -9 -3 10
    9 -3 10
    -9 3 10
    9 3 10
    9 -3 10
    -9 3 10
    9 3 10
    -9 3 10
    9 3 10
    9 3 10
    9 3 10
    -9 3 10
    10 3 10
    10 3 10
    10 -3 10
    -10 3 10
    -10 -3 10
    10 3 10
    -10 3 10
    10 3 10
    10 -3 10
    10 -3 10
    10 3 10
    10 3 10
    -10 3 10
    10 3 10
    -10 3 10
    11 -3 10
    11 -3 10
    11 3 10
    -11 3 10
    -11 -3 10
    11 3 10
    11 3 10
    11 -3 10
    -11 3 10
    11 -3 10
    -11 3 10
    11 3 10
    11 3 10
    -11 3 10
    12 -3 10
    12 -3 10
    12 3 10
    -12 3 10
    -12 -3 10
    12 3 10
    12 3 10
    -12 3 10
    12 -3 10
    12 3 10
    12 3 10
    -12 3 10
    -12 3 10
    13 -3 10
    13 -3 10
    13 3 10
    -13 3 10
    -13 -3 10
    13 3 10
    -13 3 10
    13 -3 10
    13 3 10
    13 3 10
    13 3 10
    14 -3 10
    14 -3 10
    14 3 10
    -14 3 10
    -14 -3 10
    14 3 10
    -14 3 10
    14 -3 10
    14 3 10
    14 3 10
    14 3 10
    15 -3 10
    15 -3 10
    15 -3 10
    15 3 10
    -15 3 10
    -15 -3 10
    -15 -3 10
    15 3 10
    15 -3 10
    -15 3 10
    15 3 10
    15 3 10
    15 3 10
    16 -3 10
    16 -3 10
    16 3 10
    -16 -3 10
    -16 3 10
    -16 -3 10
    16 3 10
    -16 3 10
    16 -3 10
    16 3 10
    16 3 10
    16 3 10
    17 -3 10
    17 -3 10
    17 3 10
    -17 -3 10
    -17 3 10
    -17 -3 10
    17 3 10
    -17 3 10
    17 -3 10
    17 3 10
    17 3 10
    18 -3 10
    18 -3 10
    18 3 10
    -18 3 10
    -18 -3 10
    -18 3 10
    -18 3 10
    18 -3 10
    18 3 10
    18 3 10
    19 -3 10
    19 -3 10
    19 3 10
    -19 3 10
    -19 -3 10
    19 -3 10
    -19 3 10
    -19 3 10
    19 3 10
    19 3 10
    20 -3 10
    20 -3 10
    -20 3 10
    -20 -3 10
    -20 3 10
    -20 3 10
    20 3 10
    20 -3 10
    20 -3 10
    20 3 10
    20 3 -10
    21 -3 10
    -21 -3 10
    -21 3 10
    -21 3 10
    -21 3 10
    21 3 10
    21 -3 10
    21 -3 10
    21 3 -10
    21 -3 10
    21 3 10
    22 -3 10
    -22 3 10
    -22 3 10
    22 3 10
    22 -3 10
    22 3 -10
    22 3 10
    22 -3 10
    -22 -3 10
    -23 3 10
    23 3 10
    23 -3 10
    0 3 11
    0 3 11
    0 3 11
    0 -3 11
    0 -3 11
    0 -3 11
    0 3 11
    0 3 11
    0 -3 11
    0 3 11
    0 3 11
    0 3 11
    0 3 11
    0 -3 11
    0 3 11
    0 3 11
    1 -3 11
    -1 3 11
    -1 3 11
    1 3 11
    1 3 11
    1 3 11
    -1 3 11
    -1 3 11
    1 -3 11
    1 3 11
    -1 -3 11
    1 -3 11
    1 3 11
    -1 -3 11
    -1 3 11
    1 3 11
    -1 3 11
    1 -3 11
    1 3 11
    -1 3 11
    -1 3 11
    1 3 11
    1 3 11
    -1 3 11
    1 3 11
    1 3 11
    -1 3 11
    1 -3 11
    -1 -3 11
    2 -3 11
    -2 3 11
    2 3 11
    -2 3 11
    2 3 11
    2 3 11
    2 -3 11
    -2 -3 11
    2 -3 11
    2 3 11
    -2 3 11
    -2 3 11
    2 -3 11
    -2 -3 11
    2 3 11
    -2 3 11
    -2 3 11
    2 3 11
    -2 3 11
    -2 3 11
    -2 -3 11
    2 3 11
    2 3 11
    -2 3 11
    2 3 11
    2 3 11
    -3 3 11
    3 -3 11
    3 3 11
    3 3 11
    3 -3 11
    -3 -3 11
    3 -3 11
    -3 3 11
    3 3 11
    -3 3 11
    3 -3 11
    -3 -3 11
    -3 3 11
    3 3 11
    3 3 11
    3 3 11
    -3 3 11
    3 3 11
    -3 -3 11
    -3 3 11
    3 3 11
    -3 3 11
    3 3 11
    3 3 11
    -3 3 11
    -4 3 11
    4 3 11
    4 -3 11
    4 -3 11
    4 -3 11
    -4 -3 11
    4 3 11
    -4 3 11
    -4 3 11
    4 3 11
    -4 3 11
    4 3 11
    4 3 11
    -4 3 11
    4 3 11
    4 -3 11
    -4 -3 11
    4 3 11
    -4 3 11
    4 3 11
    4 3 11
    4 3 11
    -4 3 11
    -4 -3 11
    -4 3 11
    -5 3 11
    5 -3 11
    5 3 11
    5 -3 11
    5 -3 11
    -5 -3 11
    5 3 11
    -5 3 11
    -5 3 11
    -5 3 11
    5 3 11
    5 -3 11
    5 3 11
    -5 3 11
    5 3 11
    5 -3 11
    -5 -3 11
    5 3 11
    -5 -3 11
    -5 3 11
    5 3 11
    5 3 11
    -5 3 11
    -5 3 11
    5 3 11
    6 3 11
    6 3 11
    6 -3 11
    -6 -3 11
    -6 3 11
    6 -3 11
    6 3 11
    -6 3 11
    6 -3 11
    -6 3 11
    -6 -3 11
    -6 3 11
    6 3 11
    -6 3 11
    6 3 11
    6 -3 11
    6 3 11
    -6 3 11
    -6 3 11
    6 3 11
    6 3 11
    6 3 11
    -6 3 11
    7 3 11
    7 3 11
    7 -3 11
    -7 -3 11
    -7 3 11
    -7 -3 11
    -7 3 11
    -7 3 11
    7 -3 11
    -7 3 11
    7 3 11
    -7 3 11
    7 3 11
    7 3 11
    7 3 11
    -7 3 11
    -7 3 11
    7 3 11
    8 3 11
    8 -3 11
    8 3 11
    -8 -3 11
    -8 3 11
    -8 3 11
    8 -3 11
    8 3 11
    -8 3 11
    8 3 11
    8 3 11
    -8 3 11
    -8 3 11
    8 3 11
    -8 3 11
    9 3 11
    9 3 11
    9 -3 11
    -9 -3 11
    -9 3 11
    -9 3 11
    -9 3 11
    9 3 11
    9 -3 11
    9 3 11
    -9 3 11
    9 3 11
    -9 3 11
    10 -3 11
    10 -3 11
    10 3 11
    -10 -3 11
    -10 3 11
    -10 3 11
    10 3 11
    10 -3 11
    10 3 11
    10 3 11
    10 -3 11
    -10 3 11
    -10 3 11
    11 -3 11
    11 -3 11
    11 3 11
    -11 -3 11
    -11 3 11
    -11 3 11
    11 3 11
    11 3 11
    11 -3 11
    -11 3 11
    -11 3 11
    11 3 11
    12 -3 11
    12 -3 11
    12 3 11
    -12 -3 11
    -12 3 11
    -12 3 11
    12 3 11
    12 -3 11
    -12 3 11
    12 3 11
    12 3 11
    -12 3 11
    13 -3 11
    13 3 11
    13 -3 11
    -13 -3 11
    -13 3 11
    -13 3 11
    13 3 11
    13 -3 11
    -13 3 11
    13 3 11
    -13 3 11
    13 3 11
    14 -3 11
    14 -3 11
    14 3 11
    -14 3 11
    -14 -3 11
    -14 3 11
    -14 3 11
    14 -3 11
    14 3 11
    14 -3 11
    14 3 11
    14 3 11
    15 -3 11
    15 -3 11
    15 3 11
    -15 -3 11
    -15 3 11
    -15 3 11
    15 3 11
    -15 3 11
    15 3 11
    15 3 11
    15 -3 11
    16 3 11
    16 -3 11
    -16 -3 11
    -16 3 11
    -16 3 11
    -16 3 11
    16 3 11
    16 3 11
    16 3 11
    16 -3 11
    17 -3 11
    17 3 11
    17 -3 11
    -17 -3 11
    -17 3 11
    -17 3 11
    -17 3 11
    17 3 11
    17 -3 11
    17 3 11
    18 -3 11
    18 3 11
    -18 -3 11
    -18 3 11
    -18 3 11
    -18 3 11
    18 3 11
    18 3 -11
    18 3 11
    18 -3 11
    19 -3 11
    19 3 11
    -19 -3 11
    -19 3 11
    -19 3 11
    -19 3 11
    19 3 11
    19 -3 11
    19 3 11
    19 -3 11
    19 3 -11
    20 -3 11
    -20 -3 11
    -20 3 11
    20 3 11
    -20 3 11
    20 -3 11
    -20 3 11
    20 3 -11
    20 3 11
    20 -3 11
    -20 -3 11
    21 -3 11
    -21 3 11
    -21 3 11
    21 3 11
    21 -3 11
    21 3 -11
    -21 -3 11
    21 3 11
    0 3 12
    0 3 12
    0 -3 12
    0 -3 12
    0 -3 12
    0 3 12
    0 3 12
    0 3 12
    0 3 12
    0 3 12
    0 -3 12
    -1 3 12
    1 3 12
    -1 3 12
    1 3 12
    -1 3 12
    1 -3 12
    1 -3 12
    -1 -3 12
    1 3 12
    -1 3 12
    -1 -3 12
    -1 3 12
    1 3 12
    1 -3 12
    1 3 12
    1 3 12
    -1 3 12
    1 3 12
    -1 3 12
    1 3 12
    -1 3 12
    1 -3 12
    -1 -3 12
    -1 3 12
    -2 3 12
    2 3 12
    2 3 12
    2 3 12
    2 -3 12
    -2 -3 12
    2 -3 12
    -2 3 12
    -2 -3 12
    2 3 12
    2 -3 12
    -2 3 12
    -2 3 12
    2 3 12
    2 3 12
    -2 3 12
    2 3 12
    -2 3 12
    -2 3 12
    -2 -3 12
    3 -3 12
    3 3 12
    3 3 12
    -3 3 12
    -3 3 12
    -3 -3 12
    3 -3 12
    3 3 12
    -3 3 12
    3 3 12
    -3 3 12
    3 3 12
    3 -3 12
    -3 -3 12
    3 3 12
    3 3 12
    -3 3 12
    3 3 12
    -3 3 12
    -3 3 12
    -3 -3 12
    4 -3 12
    -4 3 12
    4 3 12
    4 3 12
    4 3 12
    4 -3 12
    4 -3 12
    -4 -3 12
    -4 3 12
    4 3 12
    -4 3 12
    -4 -3 12
    4 3 12
    4 -3 12
    -4 3 12
    4 3 12
    4 -3 12
    -4 3 12
    4 3 12
    -4 3 12
    4 3 12
    -4 3 12
    -4 -3 12
    5 3 12
    5 3 12
    5 3 12
    5 -3 12
    -5 -3 12
    -5 3 12
    -5 -3 12
    -5 3 12
    5 3 12
    5 3 12
    5 -3 12
    5 -3 12
    -5 3 12
    5 3 12
    5 3 12
    -5 3 12
    -5 3 12
    5 3 12
    5 3 12
    -5 3 12
    -5 -3 12
    6 3 12
    6 -3 12
    -6 3 12
    -6 -3 12
    -6 3 12
    6 3 12
    6 -3 12
    -6 3 12
    6 3 12
    -6 -3 12
    6 3 12
    -6 3 12
    -6 3 12
    6 3 12
    6 3 12
    -6 3 12
    -6 -3 12
    7 3 12
    7 -3 12
    -7 -3 12
    -7 3 12
    -7 3 12
    7 -3 12
    7 3 12
    -7 3 12
    -7 -3 12
    -7 3 12
    7 3 12
    7 3 12
    7 3 12
    -7 3 12
    -7 3 12
    -7 -3 12
    8 -3 12
    8 3 12
    8 -3 12
    -8 -3 12
    -8 3 12
    -8 3 12
    8 -3 12
    -8 3 12
    -8 3 12
    -8 -3 12
    8 3 12
    -8 3 12
    -8 3 12
    8 3 12
    8 3 12
    -8 -3 12
    9 -3 12
    9 -3 12
    9 3 12
    -9 3 12
    -9 -3 12
    -9 3 12
    9 3 12
    -9 3 12
    9 -3 12
    -9 3 12
    9 3 12
    -9 3 12
    -9 -3 12
    -9 3 12
    9 3 12
    10 -3 12
    10 -3 12
    -10 -3 12
    -10 3 12
    10 3 12
    10 -3 12
    -10 3 12
    10 3 12
    -10 3 12
    10 3 12
    10 3 12
    -10 3 12
    -10 3 12
    11 -3 12
    11 -3 12
    11 3 12
    -11 -3 12
    -11 3 12
    -11 3 12
    -11 3 12
    11 3 12
    11 -3 12
    -11 3 12
    11 3 12
    -11 3 12
    11 3 12
    12 -3 12
    12 -3 12
    -12 -3 12
    -12 3 12
    12 -3 12
    -12 3 12
    12 3 12
    12 3 12
    -12 3 12
    12 3 12
    12 3 12
    -12 3 12
    -12 3 12
    13 -3 12
    13 -3 12
    13 3 12
    -13 -3 12
    -13 3 12
    -13 3 12
    -13 3 12
    13 3 12
    -13 3 12
    13 -3 12
    13 3 12
    -13 3 12
    13 3 12
    14 -3 12
    14 -3 12
    14 -3 12
    -14 -3 12
    -14 3 12
    14 3 12
    14 -3 12
    -14 3 12
    14 3 12
    -14 3 12
    14 3 12
    14 3 12
    15 -3 12
    15 -3 12
    15 -3 12
    15 3 12
    -15 -3 12
    -15 3 12
    -15 3 12
    -15 3 12
    15 3 12
    15 3 12
    15 3 12
    15 -3 12
    16 -3 12
    16 -3 12
    16 3 12
    -16 -3 12
    -16 3 12
    -16 3 12
    16 3 12
    -16 3 12
    16 -3 12
    16 -3 12
    16 3 -12
    16 3 12
    -16 -3 12
    17 -3 12
    17 3 12
    -17 -3 12
    -17 3 12
    -17 3 12
    -17 3 12
    17 3 12
    17 -3 12
    -17 -3 12
    17 3 -12
    17 -3 12
    17 3 12
    18 -3 12
    18 3 12
    -18 -3 12
    -18 3 12
    -18 3 12
    -18 3 12
    18 3 12
    18 -3 12
    18 3 -12
    18 3 12
    -18 -3 12
    18 -3 12
    19 -3 12
    -19 3 12
    -19 3 12
    19 3 12
    19 -3 12
    19 3 12
    -19 -3 12
    19 3 -12
    20 3 12
    20 -3 12
    -20 3 12
    20 3 12
    20 3 12
    20 -3 12
    -20 -3 12
    0 3 13
    0 -3 13
    0 -3 13
    0 3 13
    0 3 13
    0 3 13
    0 3 13
    0 3 13
    0 -3 13
    1 3 13
    1 3 13
    -1 3 13
    1 -3 13
    -1 -3 13
    1 -3 13
    1 -3 13
    -1 -3 13
    1 3 13
    -1 3 13
    -1 3 13
    1 3 13
    -1 3 13
    -1 3 13
    1 3 13
    1 3 13
    1 -3 13
    -1 3 13
    -1 -3 13
    2 3 13
    -2 3 13
    2 3 13
    2 -3 13
    2 -3 13
    -2 -3 13
    -2 3 13
    -2 3 13
    2 3 13
    -2 -3 13
    2 3 13
    2 -3 13
    -2 3 13
    2 3 13
    -2 3 13
    -2 3 13
    2 -3 13
    -2 -3 13
    2 3 13
    3 3 13
    3 -3 13
    3 3 13
    3 -3 13
    -3 3 13
    -3 -3 13
    -3 -3 13
    3 3 13
    -3 3 13
    3 -3 13
    3 -3 13
    3 3 13
    -3 3 13
    3 3 13
    -3 3 13
    3 3 13
    -3 3 13
    -3 -3 13
    4 3 13
    4 -3 13
    4 -3 13
    4 3 13
    -4 -3 13
    -4 3 13
    4 -3 13
    -4 -3 13
    4 3 13
    -4 3 13
    4 3 13
    4 -3 13
    4 3 13
    -4 3 13
    4 3 13
    -4 3 13
    -4 3 13
    -4 -3 13
    5 -3 13
    5 -3 13
    5 3 13
    5 -3 13
    5 3 13
    -5 -3 13
    -5 3 13
    -5 -3 13
    5 3 13
    -5 3 13
    5 -3 13
    5 3 13
    -5 3 13
    5 3 13
    -5 3 13
    -5 3 13
    -5 -3 13
    6 -3 13
    6 -3 13
    6 3 13
    6 -3 13
    6 3 13
    -6 -3 13
    -6 3 13
    -6 -3 13
    6 -3 13
    -6 3 13
    -6 3 13
    -6 3 13
    -6 3 13
    -6 3 13
    6 3 13
    6 3 13
    -6 -3 13
    7 -3 13
    7 3 13
    7 3 13
    7 -3 13
    7 -3 13
    -7 -3 13
    -7 3 13
    7 -3 13
    -7 3 13
    -7 3 13
    -7 -3 13
    7 3 13
    -7 -3 13
    -7 3 13
    -7 3 13
    7 3 13
    8 -3 13
    8 3 13
    8 -3 13
    8 -3 13
    8 3 13
    -8 -3 13
    -8 3 13
    -8 -3 13
    -8 3 13
    8 3 13
    -8 3 13
    8 -3 13
    8 3 13
    -8 -3 13
    -8 3 13
    -8 3 13
    9 3 13
    9 -3 13
    9 -3 13
    9 -3 13
    9 3 13
    -9 -3 13
    -9 3 13
    -9 3 13
    -9 3 13
    9 3 13
    9 -3 13
    -9 3 13
    9 3 13
    -9 -3 13
    -9 3 13
    10 -3 13
    10 -3 13
    10 -3 13
    -10 -3 13
    -10 3 13
    -10 3 13
    10 3 13
    10 3 13
    10 3 13
    10 3 13
    -10 3 13
    -10 3 13
    -10 -3 13
    11 -3 13
    11 3 13
    11 -3 13
    11 -3 13
    -11 -3 13
    -11 3 13
    -11 3 13
    11 3 13
    11 3 13
    11 3 13
    -11 3 13
    -11 3 13
    -11 -3 13
    12 -3 13
    12 3 13
    12 -3 13
    12 -3 13
    -12 -3 13
    -12 3 13
    -12 3 13
    12 3 13
    12 3 13
    12 3 13
    -12 3 13
    -12 -3 13
    -12 3 13
    13 -3 13
    13 -3 13
    13 3 13
    13 -3 13
    -13 -3 13
    -13 3 13
    -13 3 13
    13 3 13
    13 3 13
    -13 3 13
    13 3 13
    -13 -3 13
    14 -3 13
    14 -3 13
    14 -3 13
    14 3 13
    -14 -3 13
    -14 3 13
    14 3 13
    14 -3 13
    -14 3 13
    14 3 13
    -14 -3 13
    14 3 13
    15 -3 13
    15 -3 13
    15 3 13
    15 3 13
    15 -3 13
    -15 3 13
    -15 -3 13
    -15 3 13
    15 3 13
    15 -3 13
    15 3 13
    15 3 13
    -15 -3 13
    16 -3 13
    16 3 13
    16 3 13
    -16 -3 13
    -16 3 13
    16 3 13
    -16 3 13
    16 3 13
    16 -3 13
    -16 -3 13
    17 -3 13
    17 3 13
    17 3 13
    -17 3 13
    17 3 13
    17 3 13
    17 -3 13
    -17 3 13
    -17 -3 13
    18 3 13
    18 -3 13
    -18 3 13
    18 3 13
    -18 -3 13
    0 -3 14
    0 3 14
    0 -3 14
    0 -3 14
    0 3 14
    0 3 14
    0 3 14
    0 -3 14
    -1 -3 14
    1 -3 14
    1 3 14
    -1 3 14
    1 -3 14
    -1 -3 14
    1 -3 14
    -1 -3 14
    1 3 14
    1 -3 14
    -1 3 14
    -1 3 14
    1 3 14
    1 -3 14
    -1 -3 14
    1 3 14
    -1 3 14
    2 -3 14
    2 3 14
    -2 -3 14
    2 -3 14
    -2 -3 14
    2 -3 14
    -2 -3 14
    2 3 14
    -2 3 14
    2 -3 14
    -2 3 14
    2 3 14
    2 3 14
    -2 3 14
    -2 3 14
    -2 3 14
    -2 -3 14
    3 3 14
    3 -3 14
    -3 -3 14
    3 3 14
    3 -3 14
    -3 -3 14
    3 -3 14
    -3 -3 14
    3 3 14
    -3 3 14
    -3 3 14
    3 3 14
    3 -3 14
    3 3 14
    -3 3 14
    -3 3 14
    3 3 14
    -3 3 14
    -3 -3 14
    4 3 14
    4 3 14
    -4 -3 14
    4 -3 14
    4 -3 14
    -4 -3 14
    -4 -3 14
    4 3 14
    -4 3 14
    -4 3 14
    4 -3 14
    -4 3 14
    4 3 14
    4 3 14
    -4 3 14
    -4 3 14
    -4 -3 14
    5 3 14
    5 -3 14
    5 -3 14
    5 3 14
    -5 -3 14
    -5 3 14
    -5 -3 14
    5 3 14
    -5 3 14
    5 -3 14
    -5 3 14
    -5 3 14
    -5 3 14
    5 3 14
    5 3 14
    -5 3 14
    -5 -3 14
    6 -3 14
    6 3 14
    6 -3 14
    6 3 14
    6 -3 14
    -6 -3 14
    -6 3 14
    -6 -3 14
    -6 3 14
    -6 3 14
    6 3 14
    6 -3 14
    -6 3 14
    -6 3 14
    6 3 14
    6 3 14
    -6 -3 14
    7 -3 14
    7 3 14
    7 -3 14
    7 -3 14
    7 3 14
    -7 -3 14
    -7 3 14
    -7 -3 14
    -7 3 14
    7 3 14
    -7 3 14
    7 -3 14
    7 3 14
    -7 3 14
    -7 3 14
    -7 -3 14
    8 -3 14
    8 -3 14
    8 3 14
    8 -3 14
    8 3 14
    -8 -3 14
    -8 3 14
    -8 -3 14
    8 3 14
    -8 3 14
    8 -3 14
    -8 3 14
    -8 3 14
    8 3 14
    -8 3 14
    -8 -3 14
    9 3 14
    9 -3 14
    9 3 14
    9 -3 14
    9 -3 14
    -9 -3 14
    -9 3 14
    -9 3 14
    9 3 14
    -9 3 14
    9 3 14
    -9 3 14
    -9 3 14
    -9 -3 14
    10 -3 14
    10 3 14
    10 -3 14
    10 3 14
    10 -3 14
    -10 -3 14
    -10 3 14
    -10 3 14
    10 3 14
    -10 3 14
    10 3 14
    -10 3 14
    -10 -3 14
    11 -3 14
    11 -3 14
    11 3 14
    11 -3 14
    11 3 14
    -11 3 14
    -11 -3 14
    -11 3 14
    11 3 14
    -11 3 14
    -11 3 14
    -11 -3 14
    12 -3 14
    12 3 14
    12 -3 14
    12 -3 14
    12 3 14
    -12 -3 14
    -12 3 14
    -12 3 14
    12 3 14
    -12 3 14
    -12 3 14
    -12 -3 14
    13 -3 14
    13 3 14
    13 -3 14
    13 3 14
    13 -3 14
    -13 -3 14
    -13 3 14
    -13 3 14
    -13 -3 14
    13 3 14
    14 3 14
    14 -3 14
    14 3 14
    14 -3 14
    -14 -3 14
    -14 3 14
    -14 3 14
    14 3 14
    -14 -3 14
    15 3 14
    15 3 14
    15 -3 14
    15 -3 14
    -15 3 14
    -15 3 14
    -15 -3 14
    16 3 14
    16 -3 14
    -16 3 14
    -16 3 14
    -16 -3 14
    0 -3 15
    0 -3 15
    0 3 15
    0 -3 15
    0 3 15
    0 3 15
    0 3 15
    0 -3 15
    1 -3 15
    -1 -3 15
    -1 -3 15
    1 3 15
    -1 3 15
    -1 -3 15
    -1 3 15
    1 3 15
    1 -3 15
    -1 3 15
    1 3 15
    -1 -3 15
    1 3 15
    -1 3 15
    2 3 15
    -2 -3 15
    2 -3 15
    -2 -3 15
    -2 3 15
    -2 3 15
    2 3 15
    2 -3 15
    2 3 15
    -2 -3 15
    2 3 15
    -2 3 15
    -2 -3 15
    -2 3 15
    2 3 15
    3 3 15
    3 -3 15
    -3 -3 15
    3 -3 15
    -3 -3 15
    -3 -3 15
    3 3 15
    -3 3 15
    -3 3 15
    3 3 15
    3 -3 15
    -3 3 15
    3 3 15
    -3 3 15
    -3 -3 15
    3 3 15
    4 3 15
    4 -3 15
    4 -3 15
    -4 -3 15
    -4 -3 15
    4 3 15
    -4 3 15
    4 -3 15
    4 3 15
    -4 3 15
    4 3 15
    -4 3 15
    4 3 15
    -4 -3 15
    5 3 15
    5 -3 15
    5 -3 15
    -5 -3 15
    5 3 15
    -5 -3 15
    5 -3 15
    -5 3 15
    -5 3 15
    5 3 15
    5 3 15
    -5 3 15
    -5 -3 15
    6 3 15
    6 -3 15
    6 -3 15
    -6 -3 15
    -6 -3 15
    -6 3 15
    -6 3 15
    6 3 15
    6 -3 15
    6 3 15
    -6 -3 15
    -6 3 15
    7 -3 15
    7 3 15
    7 -3 15
    7 3 15
    -7 -3 15
    -7 3 15
    7 3 15
    7 -3 15
    -7 -3 15
    -7 3 15
    7 3 15
    -7 3 15
    -7 -3 15
    8 3 15
    8 3 15
    8 -3 15
    8 -3 15
    8 -3 15
    -8 -3 15
    -8 -3 15
    -8 3 15
    8 3 15
    -8 3 15
    8 3 15
    -8 -3 15
    -8 3 15
    9 -3 15
    9 3 15
    9 -3 15
    9 3 15
    9 -3 15
    -9 -3 15
    -9 3 15
    9 3 15
    9 3 15
    -9 -3 15
    -9 3 15
    10 -3 15
    10 3 15
    10 3 15
    10 -3 15
    -10 -3 15
    -10 3 15
    -10 3 15
    -10 3 15
    10 3 15
    -10 -3 15
    11 -3 15
    11 3 15
    11 -3 15
    -11 -3 15
    -11 3 15
    -11 3 15
    11 3 15
    -11 -3 15
    12 3 15
    12 -3 15
    12 -3 15
    -12 -3 15
    -12 3 15
    -12 3 15
    12 3 15
    -12 -3 15
    13 3 15
    13 -3 15
    13 -3 15
    -13 3 15
    -13 -3 15
    14 3 15
    -14 3 15
    -14 -3 15
    0 -3 16
    0 3 16
    0 3 16
    0 -3 16
    0 3 16
    0 3 16
    -1 -3 16
    1 -3 16
    1 3 16
    1 3 16
    1 -3 16
    -1 3 16
    -1 -3 16
    -1 3 16
    1 3 16
    -1 3 16
    -2 -3 16
    2 -3 16
    2 3 16
    -2 3 16
    2 -3 16
    -2 3 16
    2 3 16
    -2 -3 16
    2 3 16
    -2 3 16
    3 -3 16
    3 3 16
    -3 3 16
    3 3 16
    -3 3 16
    -3 -3 16
    3 -3 16
    -3 3 16
    3 3 16
    -3 -3 16
    4 -3 16
    -4 3 16
    4 3 16
    4 -3 16
    -4 -3 16
    4 3 16
    -4 3 16
    4 3 16
    -4 3 16
    -4 -3 16
    5 -3 16
    -5 3 16
    -5 -3 16
    -5 3 16
    5 3 16
    5 -3 16
    -5 3 16
    -5 -3 16
    5 3 16
    6 3 16
    6 -3 16
    -6 3 16
    6 3 16
    -6 3 16
    6 3 16
    -6 -3 16
    -6 3 16
    7 -3 16
    7 3 16
    -7 3 16
    7 3 16
    7 3 16
    -7 -3 16
    8 3 16
    8 -3 16
    8 3 16
    -8 3 16
    8 3 16
    -8 -3 16
    9 3 16
    9 -3 16
    -9 3 16
    9 3 16
    -9 -3 16
    10 3 16
    10 -3 16
    -10 3 16
    -10 -3 16
    11 3 16
    11 -3 16
    -11 3 16
    0 3 17
    0 -3 17
    0 3 17
    -1 3 17
    -1 -3 17
    -1 3 17
    1 3 17
    1 -3 17
    2 -3 17
    -2 3 17
    -2 -3 17
    -2 3 17
    2 -3 17
    2 3 17
    3 -3 17
    -3 3 17
    3 3 17
    -3 -3 17
    4 -3 17
    -4 3 17
    4 3 17
    -4 -3 17
    5 -3 17
    -5 3 17
    -5 -3 17
    6 -3 17
    -6 3 17
    -6 -3 17
    0 -4 0
    1 -4 0
    -1 -4 0
    1 -4 0
    2 -4 0
    2 -4 0
    -2 -4 0
    3 -4 0
    3 -4 0
    -3 -4 0
    3 -4 0
    4 -4 0
    -4 -4 0
    4 -4 0
    5 -4 0
    5 -4 0
    -5 -4 0
    6 -4 0
    -6 -4 0
    6 -4 0
    7 -4 0
    7 -4 0
    -7 -4 0
    8 -4 0
    -8 -4 0
    8 -4 0
    9 -4 0
    9 -4 0
    -9 -4 0
    10 -4 0
    -10 -4 0
    10 -4 0
    11 -4 0
    11 -4 0
    -11 -4 0
    12 -4 0
    12 -4 0
    -12 -4 0
    13 -4 0
    13 -4 0
    -13 -4 0
    14 -4 0
    14 -4 0
    -14 -4 0
    -15 4 0
    15 -4 0
    -15 -4 0
    15 -4 0
    15 -4 0
    -15 -4 0
    15 -4 0
    -15 4 0
    15 4 0
    -16 -4 0
    -16 4 0
    16 -4 0
    16 -4 0
    -16 -4 0
    16 -4 0
    -16 4 0
    -17 4 0
    -17 -4 0
    17 -4 0
    17 -4 0
    -17 -4 0
    -17 4 0
    17 -4 0
    17 4 0
    -17 4 0
    18 -4 0
    -18 -4 0
    18 -4 0
    -18 4 0
    18 4 0
    -18 4 0
    -19 -4 0
    19 -4 0
    19 -4 0
    -19 4 0
    19 4 0
    -19 4 0
    -20 -4 0
    20 -4 0
    20 -4 0
    -20 4 0
    -20 -4 0
    20 4 0
    -20 4 0
    -21 -4 0
    21 -4 0
    21 -4 0
    -21 4 0
    -21 4 0
    -21 -4 0
    -21 -4 0
    21 4 0
    -22 -4 0
    -22 4 0
    22 -4 0
    -22 4 0
    -22 4 0
    -22 -4 0
    22 4 0
    -22 -4 0
    -23 -4 0
    -23 4 0
    -23 4 0
    23 -4 0
    -23 -4 0
    -23 -4 0
    23 4 0
    -24 -4 0
    24 -4 0
    -24 4 0
    -24 -4 0
    -24 -4 0
    24 4 0
    -25 -4 0
    -25 4 0
    25 -4 0
    -25 -4 0
    -25 -4 0
    -26 4 0
    -26 -4 0
    -26 4 0
    -26 -4 0
    -26 -4 0
    27 4 0
    -27 4 0
    0 -4 1
    0 -4 -1
    1 -4 1
    1 -4 -1
    1 -4 1
    1 -4 -1
    1 -4 -1
    -1 -4 1
    -1 -4 -1
    2 -4 1
    2 -4 -1
    2 -4 -1
    2 -4 1
    -2 -4 1
    -2 -4 -1
    2 -4 1
    3 -4 -1
    3 -4 1
    3 -4 -1
    3 -4 1
    -3 -4 1
    -3 -4 -1
    3 -4 1
    4 -4 -1
    4 -4 -1
    4 -4 1
    -4 -4 1
    -4 -4 -1
    4 4 1
    4 -4 1
    5 -4 -1
    5 -4 1
    -5 -4 1
    -5 -4 -1
    5 -4 -1
    5 -4 1
    6 -4 -1
    6 -4 1
    -6 -4 1
    -6 -4 -1
    6 -4 1
    6 -4 -1
    7 -4 1
    -7 -4 1
    -7 -4 -1
    7 -4 -1
    7 -4 1
    7 -4 -1
    8 -4 -1
    8 -4 1
    -8 -4 1
    -8 -4 -1
    8 -4 1
    8 -4 -1
    9 -4 -1
    9 -4 1
    -9 -4 1
    -9 -4 -1
    9 -4 1
    9 -4 -1
    10 -4 -1
    10 -4 1
    -10 -4 1
    -10 -4 -1
    10 -4 1
    10 -4 -1
    11 -4 -1
    11 -4 1
    -11 -4 1
    -11 -4 -1
    11 -4 1
    11 -4 -1
    12 -4 -1
    12 -4 1
    -12 -4 1
    -12 -4 -1
    12 -4 1
    12 -4 -1
    13 -4 -1
    13 -4 1
    -13 -4 1
    13 -4 1
    -13 -4 -1
    13 -4 -1
    14 -4 -1
    14 -4 -1
    14 -4 1
    14 -4 1
    -14 -4 1
    -14 -4 -1
    -15 -4 -1
    15 -4 -1
    15 -4 1
    -15 4 1
    -15 -4 1
    15 -4 1
    15 -4 -1
    15 -4 1
    -15 -4 1
    -15 -4 -1
    15 -4 -1
    15 -4 1
    15 4 1
    -15 4 1
    -15 4 -1
    15 4 -1
    -16 -4 1
    16 -4 1
    16 -4 -1
    -16 4 1
    -16 -4 -1
    16 -4 1
    -16 -4 1
    -16 -4 -1
    16 -4 1
    16 -4 -1
    16 -4 -1
    16 -4 1
    16 4 -1
    -16 4 1
    -16 4 -1
    16 4 1
    -17 -4 1
    17 -4 1
    17 -4 -1
    -17 4 1
    -17 -4 -1
    17 -4 1
    17 -4 -1
    -17 -4 1
    -17 -4 -1
    -17 4 1
    17 -4 -1
    17 -4 1
    -17 4 1
    -17 4 1
    17 4 -1
    -17 4 -1
    17 4 1
    -18 -4 -1
    18 -4 -1
    -18 -4 1
    18 -4 1
    18 -4 -1
    18 -4 1
    -18 4 1
    -18 4 -1
    18 4 1
    18 4 -1
    -18 -4 1
    -18 4 1
    -19 -4 1
    19 -4 -1
    -19 -4 -1
    19 -4 1
    19 -4 -1
    19 -4 1
    -19 4 1
    -19 4 -1
    -19 -4 1
    -19 4 -1
    -19 4 1
    -19 -4 1
    19 4 -1
    19 4 1
    20 -4 1
    -20 -4 -1
    -20 -4 1
    20 -4 -1
    20 -4 -1
    20 -4 1
    -20 4 1
    -20 4 1
    -20 4 -1
    -20 -4 1
    -20 4 -1
    20 4 -1
    -20 -4 1
    20 4 1
    -21 -4 -1
    -21 -4 1
    21 -4 -1
    -21 4 1
    21 -4 -1
    21 -4 1
    -21 4 1
    -21 4 1
    -21 4 -1
    -21 -4 1
    -21 -4 -1
    -21 -4 1
    21 4 1
    21 4 -1
    -22 -4 -1
    -22 -4 1
    -22 4 1
    22 -4 1
    -22 4 1
    -22 4 -1
    -22 4 -1
    -22 4 1
    -22 -4 1
    22 -4 -1
    -22 -4 -1
    22 4 -1
    22 4 1
    -22 -4 1
    -22 -4 -1
    -23 -4 -1
    -23 -4 1
    -23 4 1
    -23 4 -1
    23 -4 -1
    -23 4 1
    -23 4 -1
    -23 -4 1
    -23 -4 -1
    23 -4 1
    -23 -4 1
    23 4 -1
    -23 -4 -1
    -24 -4 -1
    -24 -4 1
    -24 4 1
    -24 4 -1
    24 -4 -1
    -24 -4 1
    24 -4 1
    -24 -4 -1
    24 4 -1
    -24 -4 -1
    -24 -4 1
    -25 4 1
    -25 -4 -1
    -25 -4 1
    -25 4 1
    -25 4 -1
    -25 -4 1
    25 -4 1
    -25 -4 -1
    -25 -4 -1
    -25 -4 1
    25 4 -1
    -26 4 1
    -26 4 -1
    -26 -4 -1
    -26 -4 1
    -26 4 1
    -26 4 -1
    -26 -4 -1
    -26 -4 -1
    -26 -4 1
    27 4 1
    -27 4 -1
    27 -4 1
    -27 -4 1
    -27 4 1
    0 -4 -2
    0 -4 2
    1 -4 2
    -1 -4 2
    1 -4 -2
    1 -4 2
    1 -4 -2
    1 -4 -2
    -1 -4 2
    -1 -4 -2
    1 -4 2
    2 -4 2
    2 -4 -2
    2 -4 2
    -2 -4 2
    -2 -4 -2
    2 -4 -2
    2 -4 2
    3 -4 -2
    3 -4 -2
    3 -4 2
    -3 -4 2
    -3 -4 -2
    4 -4 -2
    4 -4 -2
    4 -4 2
    -4 -4 2
    -4 -4 -2
    4 4 2
    4 -4 2
    5 -4 -2
    5 -4 -2
    5 -4 2
    -5 -4 2
    -5 -4 -2
    6 -4 2
    6 -4 -2
    6 -4 2
    6 -4 -2
    -6 -4 2
    -6 -4 -2
    7 -4 2
    -7 -4 2
    7 -4 -2
    -7 -4 -2
    7 -4 -2
    8 -4 -2
    8 -4 2
    -8 -4 2
    -8 -4 -2
    8 -4 -2
    9 -4 2
    9 -4 -2
    9 -4 -2
    -9 -4 2
    -9 -4 -2
    10 -4 2
    10 -4 -2
    10 -4 2
    10 -4 -2
    -10 -4 2
    -10 -4 -2
    11 -4 -2
    11 -4 2
    -11 -4 2
    -11 -4 -2
    11 -4 2
    11 -4 -2
    12 -4 2
    12 -4 -2
    12 -4 -2
    12 -4 2
    -12 -4 2
    -12 -4 -2
    13 -4 -2
    13 -4 2
    13 -4 -2
    -13 -4 2
    -13 -4 -2
    13 -4 2
    -14 4 2
    -14 -4 2
    14 -4 2
    -14 -4 2
    -14 -4 -2
    14 -4 2
    14 -4 -2
    14 -4 2
    -14 4 -2
    -14 4 2
    -15 4 2
    15 -4 2
    -15 -4 -2
    -15 -4 2
    15 -4 -2
    15 -4 2
    -15 -4 2
    -15 -4 -2
    15 -4 2
    15 -4 -2
    15 4 2
    15 -4 2
    -15 4 2
    -15 4 -2
    15 4 2
    16 -4 2
    16 -4 -2
    -16 4 2
    -16 -4 -2
    -16 -4 2
    16 -4 2
    -16 -4 2
    -16 -4 -2
    16 -4 -2
    16 4 2
    16 -4 -2
    16 -4 2
    -16 4 2
    16 4 2
    -16 -4 2
    -16 4 -2
    -16 4 2
    17 -4 2
    17 -4 -2
    -17 4 2
    -17 -4 2
    -17 -4 -2
    17 -4 -2
    -17 -4 2
    -17 -4 -2
    17 -4 -2
    17 -4 2
    17 4 2
    -17 4 2
    17 4 2
    -17 4 2
    -17 -4 2
    -17 4 -2
    17 4 -2
    18 -4 2
    18 -4 -2
    -18 -4 -2
    -18 -4 2
    18 4 2
    18 -4 -2
    18 -4 2
    -18 4 2
    -18 -4 2
    18 4 -2
    18 4 2
    -18 4 2
    -18 4 -2
    -18 -4 2
    19 -4 -2
    -19 -4 -2
    -19 -4 2
    19 4 2
    19 -4 -2
    19 -4 2
    -19 4 2
    -19 4 2
    -19 -4 2
    19 4 2
    19 4 -2
    -19 -4 2
    -19 4 2
    -19 4 -2
    -20 -4 -2
    -20 -4 2
    20 -4 -2
    -20 4 2
    20 -4 2
    -20 4 2
    20 -4 -2
    -20 4 2
    -20 -4 2
    20 4 2
    -20 -4 2
    20 4 -2
    -20 4 -2
    21 -4 -2
    -21 -4 -2
    -21 4 2
    -21 -4 2
    -21 4 2
    21 -4 -2
    21 -4 2
    -21 4 2
    -21 -4 2
    -21 -4 2
    21 4 -2
    22 -4 -2
    -22 4 2
    -22 -4 -2
    -22 -4 2
    22 -4 -2
    22 -4 2
    -22 4 2
    -22 -4 2
    -22 -4 -2
    22 4 -2
    -22 -4 2
    -23 -4 -2
    -23 -4 2
    -23 4 2
    -23 4 -2
    23 -4 -2
    23 -4 2
    -23 -4 -2
    -23 -4 2
    -23 -4 2
    23 4 -2
    -23 -4 -2
    -24 -4 -2
    -24 -4 2
    -24 4 2
    -24 4 -2
    -24 -4 2
    24 -4 2
    -24 -4 -2
    -24 -4 -2
    -24 -4 2
    24 4 -2
    -25 4 2
    -25 -4 2
    -25 4 2
    -25 4 -2
    25 -4 2
    -25 -4 -2
    -25 -4 2
    25 4 -2
    -25 -4 -2
    -26 4 2
    -26 4 -2
    -26 -4 2
    26 4 2
    -26 4 2
    -26 -4 -2
    -26 -4 -2
    -26 -4 2
    26 4 -2
    27 4 2
    -27 4 2
    27 -4 2
    -27 -4 2
    0 -4 -3
    0 -4 3
    1 -4 -3
    1 -4 3
    1 -4 -3
    -1 -4 -3
    1 -4 3
    -1 -4 3
    1 -4 -3
    -2 -4 3
    2 -4 -3
    2 -4 -3
    2 -4 3
    -2 -4 3
    -2 -4 -3
    3 -4 -3
    3 -4 3
    -3 -4 3
    -3 -4 -3
    3 4 3
    3 -4 3
    3 -4 -3
    4 -4 -3
    4 -4 -3
    4 -4 3
    -4 -4 3
    -4 -4 -3
    4 4 3
    4 -4 3
    5 4 3
    5 -4 -3
    5 -4 -3
    5 -4 3
    -5 -4 3
    -5 -4 -3
    6 -4 3
    6 -4 -3
    6 -4 3
    6 -4 -3
    -6 -4 3
    -6 -4 -3
    6 4 3
    7 -4 -3
    7 -4 3
    -7 -4 3
    -7 -4 -3
    7 -4 -3
    8 -4 -3
    8 -4 3
    -8 -4 3
    -8 -4 -3
    8 -4 -3
    9 -4 3
    9 -4 -3
    9 -4 3
    9 -4 -3
    -9 -4 3
    -9 -4 -3
    10 -4 -3
    10 -4 3
    -10 -4 3
    -10 -4 -3
    10 -4 3
    10 -4 -3
    11 -4 3
    -11 -4 3
    -11 -4 -3
    11 -4 -3
    12 -4 3
    -12 -4 3
    -12 -4 -3
    12 -4 3
    12 -4 -3
    13 -4 -3
    13 -4 3
    13 -4 3
    -13 -4 3
    -13 -4 -3
    -14 4 3
    -14 -4 3
    14 -4 3
    14 -4 -3
    14 -4 3
    -14 -4 3
    -14 -4 -3
    14 -4 3
    14 4 3
    -14 -4 3
    -14 4 -3
    -14 4 3
    -15 -4 3
    15 -4 3
    15 4 3
    -15 4 3
    15 -4 3
    15 -4 -3
    -15 -4 3
    -15 -4 -3
    15 -4 3
    15 4 3
    -15 4 3
    -15 -4 3
    -15 4 -3
    15 4 3
    -15 4 3
    -16 -4 3
    16 -4 -3
    16 4 3
    -16 4 3
    16 -4 3
    16 -4 -3
    16 -4 3
    -16 -4 3
    -16 -4 -3
    16 -4 3
    16 4 3
    -16 4 3
    -16 4 -3
    -16 -4 3
    16 4 3
    -16 4 3
    17 -4 3
    17 -4 -3
    17 4 3
    -17 -4 3
    17 -4 3
    -17 -4 3
    -17 -4 -3
    17 -4 -3
    -17 4 3
    17 4 3
    17 -4 3
    -17 4 3
    -17 -4 3
    -17 4 -3
    -17 4 3
    -18 -4 -3
    18 -4 -3
    18 4 3
    -18 -4 3
    -18 4 3
    18 -4 3
    -18 4 3
    18 4 3
    -18 4 3
    -18 -4 3
    18 4 -3
    -18 4 -3
    -18 -4 3
    -18 4 3
    -19 -4 -3
    -19 -4 3
    19 -4 -3
    -19 4 3
    19 -4 3
    -19 4 3
    19 4 3
    -19 4 3
    -19 -4 3
    19 -4 -3
    -19 -4 3
    19 4 -3
    -19 4 -3
    -20 -4 3
    20 -4 -3
    -20 4 3
    -20 -4 -3
    20 -4 3
    -20 4 3
    20 4 3
    20 -4 -3
    -20 -4 3
    -20 -4 3
    -20 4 -3
    20 4 -3
    21 -4 -3
    -21 -4 3
    -21 4 3
    -21 -4 -3
    21 -4 3
    -21 4 3
    -21 -4 3
    21 4 3
    21 -4 -3
    -21 -4 3
    21 4 -3
    -22 4 3
    22 -4 -3
    -22 -4 3
    22 -4 3
    -22 4 3
    22 4 3
    -22 -4 3
    22 4 -3
    -22 -4 3
    -23 -4 3
    -23 4 3
    -23 4 -3
    23 -4 3
    -23 -4 3
    -23 -4 -3
    23 4 -3
    -23 -4 3
    -24 4 3
    -24 -4 3
    -24 4 3
    -24 4 -3
    -24 -4 -3
    24 -4 3
    -24 -4 -3
    -24 -4 3
    24 4 -3
    -25 4 3
    -25 4 -3
    -25 -4 3
    25 4 3
    -25 4 3
    -25 4 -3
    25 -4 3
    -25 -4 -3
    -25 -4 -3
    25 4 -3
    -25 -4 3
    -26 4 -3
    26 -4 3
    -26 4 3
    -26 -4 3
    26 4 3
    -26 4 3
    26 -4 3
    -26 -4 -3
    -26 -4 3
    -26 -4 -3
    26 4 -3
    27 4 3
    27 -4 3
    -27 -4 3
    0 -4 4
    0 -4 -4
    0 -4 -4
    0 -4 4
    1 -4 -4
    1 -4 -4
    1 -4 4
    -1 -4 4
    -1 -4 -4
    1 -4 4
    -1 -4 4
    2 -4 -4
    2 -4 -4
    2 -4 4
    -2 -4 -4
    2 -4 4
    -2 -4 4
    3 4 4
    3 -4 4
    -3 -4 4
    3 -4 -4
    -3 -4 4
    -4 -4 4
    4 4 4
    4 -4 4
    -4 -4 4
    -4 -4 -4
    4 -4 -4
    5 -4 -4
    5 -4 4
    -5 -4 4
    -5 -4 -4
    -5 -4 4
    5 4 4
    6 -4 4
    6 4 4
    -6 -4 4
    -6 -4 -4
    6 -4 -4
    7 -4 4
    -7 -4 4
    -7 -4 -4
    7 4 4
    7 -4 -4
    8 -4 4
    8 -4 -4
    -8 -4 4
    -8 -4 -4
    9 -4 4
    9 -4 -4
    -9 -4 4
    -9 -4 -4
    10 -4 4
    10 -4 -4
    -10 -4 4
    -10 -4 -4
    11 -4 4
    -11 -4 4
    -11 -4 -4
    11 -4 -4
    12 -4 4
    -12 -4 4
    -12 -4 -4
    12 -4 -4
    -13 -4 4
    -13 4 4
    13 -4 4
    -13 -4 4
    -13 -4 -4
    13 -4 -4
    13 4 4
    13 -4 4
    -13 -4 4
    -14 -4 4
    14 -4 4
    14 4 4
    -14 4 4
    14 -4 -4
    14 -4 4
    -14 -4 4
    -14 -4 -4
    -14 4 4
    14 -4 4
    14 4 4
    -14 4 4
    -14 -4 4
    -14 4 -4
    -15 -4 4
    15 4 4
    -15 4 4
    -15 4 4
    15 -4 -4
    15 -4 4
    -15 -4 4
    -15 -4 -4
    -15 4 4
    15 -4 4
    15 4 4
    -15 4 -4
    -15 4 4
    -15 -4 4
    -16 -4 4
    16 -4 -4
    16 4 4
    -16 4 4
    -16 4 4
    -16 -4 4
    16 -4 -4
    16 -4 4
    -16 -4 -4
    16 -4 4
    -16 4 4
    16 4 4
    -16 -4 4
    -16 4 4
    -16 4 -4
    -17 -4 4
    17 4 4
    -17 4 4
    17 -4 -4
    17 -4 4
    -17 4 4
    17 4 4
    -17 4 4
    -17 -4 4
    -17 4 -4
    -18 -4 4
    18 -4 -4
    18 4 4
    -18 4 4
    18 -4 4
    -18 4 4
    18 4 4
    -18 -4 4
    -18 4 -4
    -19 -4 4
    -19 4 4
    19 -4 -4
    19 -4 4
    -19 4 4
    19 4 4
    -19 4 -4
    19 4 -4
    -19 -4 4
    -20 -4 4
    20 -4 -4
    -20 4 4
    20 -4 4
    -20 4 4
    20 4 4
    -20 -4 4
    20 4 -4
    -20 -4 4
    21 -4 -4
    -21 4 4
    -21 -4 4
    21 -4 4
    -21 4 4
    21 4 4
    -21 -4 4
    -21 -4 4
    21 4 -4
    -22 4 4
    22 -4 -4
    -22 -4 4
    22 -4 4
    -22 4 4
    22 4 4
    22 4 -4
    -22 -4 4
    -23 -4 4
    23 4 4
    23 -4 4
    -23 4 -4
    23 4 4
    -23 4 4
    -23 -4 4
    23 4 -4
    -23 -4 -4
    -24 4 4
    -24 -4 4
    24 4 4
    -24 4 4
    -24 4 -4
    24 -4 4
    24 4 -4
    -24 -4 -4
    -24 -4 4
    -25 4 4
    -25 4 -4
    25 -4 4
    -25 -4 4
    25 4 4
    -25 4 4
    25 -4 4
    -25 -4 -4
    -25 -4 4
    -25 -4 -4
    25 4 -4
    26 -4 4
    -26 -4 4
    -26 4 4
    26 4 4
    -26 4 4
    26 -4 4
    26 4 -4
    -26 -4 4
    0 -4 -5
    0 -4 5
    0 -4 5
    -1 -4 -5
    1 -4 5
    -1 -4 5
    1 -4 -5
    -1 -4 5
    2 -4 -5
    2 -4 5
    -2 -4 5
    -2 -4 -5
    2 4 5
    2 -4 5
    -2 -4 5
    3 -4 -5
    3 -4 5
    -3 -4 -5
    3 4 5
    -3 -4 5
    4 -4 -5
    4 -4 5
    -4 -4 -5
    4 4 5
    -4 -4 5
    5 4 5
    5 -4 5
    -5 -4 5
    -5 -4 -5
    5 -4 -5
    -5 -4 5
    6 -4 5
    6 4 5
    -6 -4 5
    -6 -4 -5
    -6 -4 5
    6 -4 -5
    7 -4 5
    -7 -4 5
    -7 -4 -5
    -7 -4 5
    7 -4 -5
    8 -4 5
    8 -4 -5
    -8 -4 5
    -8 -4 -5
    -8 -4 5
    -9 -4 5
    9 -4 5
    9 -4 -5
    -9 -4 5
    -9 -4 -5
    10 -4 5
    -10 -4 5
    -10 -4 -5
    10 -4 -5
    -10 -4 5
    11 -4 5
    -11 -4 5
    -11 -4 -5
    11 -4 -5
    -11 -4 5
    -12 4 5
    -12 4 5
    -12 -4 5
    12 -4 5
    -12 -4 5
    -12 -4 -5
    12 -4 -5
    -12 -4 5
    -12 4 5
    12 4 5
    12 -4 5
    -12 -4 5
    -13 -4 5
    13 4 5
    -13 4 5
    -13 4 5
    -13 -4 5
    13 -4 5
    13 -4 -5
    -13 -4 -5
    -13 4 5
    13 4 5
    13 -4 5
    -13 -4 5
    14 4 5
    -14 4 5
    -14 -4 5
    -14 4 5
    -14 -4 5
    14 -4 -5
    14 -4 5
    -14 -4 -5
    -14 4 5
    14 -4 5
    14 4 5
    -14 -4 5
    -14 4 -5
    -14 4 5
    -15 -4 5
    15 4 5
    -15 4 5
    -15 4 5
    15 -4 -5
    15 -4 5
    -15 -4 -5
    -15 -4 5
    -15 4 5
    15 -4 5
    15 4 5
    -15 4 5
    -15 -4 5
    -15 4 -5
    -16 -4 5
    16 4 5
    -16 4 5
    16 4 5
    -16 4 5
    16 -4 5
    -16 4 -5
    -16 -4 5
    -17 -4 5
    17 -4 -5
    -17 4 5
    -17 4 5
    17 -4 5
    17 4 5
    -17 4 -5
    -17 -4 5
    -18 -4 5
    18 -4 -5
    -18 4 5
    18 -4 5
    18 4 5
    -18 -4 5
    -18 4 -5
    -19 -4 5
    19 -4 -5
    -19 4 5
    19 -4 5
    -19 4 5
    19 4 5
    -19 -4 5
    19 4 5
    -19 4 -5
    20 -4 -5
    -20 4 5
    -20 -4 5
    -20 4 5
    20 -4 5
    20 4 5
    -20 -4 5
    20 4 -5
    20 4 5
    21 -4 -5
    -21 4 5
    -21 -4 5
    21 4 5
    21 -4 5
    -21 4 5
    21 4 5
    -21 -4 5
    21 4 -5
    22 -4 -5
    -22 4 5
    -22 -4 5
    22 4 5
    22 -4 5
    -22 4 5
    22 4 5
    -22 -4 5
    22 4 -5
    -23 4 5
    -23 -4 5
    23 4 5
    23 -4 5
    -23 4 5
    -23 4 -5
    23 4 5
    -23 -4 5
    23 4 -5
    -24 4 -5
    24 -4 5
    -24 4 5
    -24 -4 5
    24 4 5
    -24 4 5
    24 4 5
    24 -4 5
    -24 -4 5
    -24 -4 -5
    24 4 -5
    -25 4 5
    25 -4 5
    -25 -4 5
    -25 4 5
    25 4 5
    -25 4 5
    25 -4 5
    25 -4 5
    -25 -4 -5
    -25 -4 5
    -25 -4 -5
    25 4 -5
    26 -4 5
    -26 -4 5
    26 4 5
    -26 4 5
    26 -4 5
    0 -4 -6
    0 -4 6
    1 -4 -6
    1 -4 6
    -1 -4 6
    1 4 6
    1 -4 6
    -1 -4 6
    2 -4 -6
    2 -4 6
    -2 -4 6
    2 4 6
    -2 -4 6
    -3 -4 6
    3 4 6
    -3 -4 6
    -3 -4 -6
    3 -4 -6
    4 -4 -6
    4 -4 6
    -4 -4 6
    -4 -4 6
    4 4 6
    5 -4 -6
    5 4 6
    5 -4 6
    -5 -4 -6
    -5 -4 6
    6 -4 6
    6 4 6
    -6 -4 -6
    -6 -4 6
    6 -4 -6
    7 -4 6
    -7 -4 6
    7 4 6
    -7 -4 -6
    -7 -4 6
    7 -4 -6
    8 -4 6
    -8 -4 6
    -8 -4 -6
    8 4 6
    -8 -4 6
    8 -4 -6
    9 -4 6
    -9 -4 -6
    -9 -4 6
    9 -4 -6
    10 -4 6
    -10 -4 -6
    10 -4 -6
    -10 -4 6
    -11 4 6
    -11 4 6
    11 4 6
    11 -4 -6
    -11 -4 -6
    -11 -4 6
    -11 4 6
    11 4 6
    11 -4 6
    -11 -4 6
    -12 4 6
    12 4 6
    -12 4 6
    -12 -4 6
    12 4 6
    12 -4 6
    12 -4 -6
    -12 -4 -6
    -12 -4 6
    -12 4 6
    12 4 6
    12 -4 6
    -12 -4 6
    -13 4 6
    13 -4 6
    -13 4 6
    13 4 6
    -13 -4 6
    13 -4 6
    -13 -4 6
    13 4 6
    -13 -4 -6
    13 -4 -6
    -13 4 6
    13 4 6
    13 -4 6
    -13 -4 6
    14 -4 6
    -14 4 6
    -14 4 6
    -14 -4 6
    14 -4 6
    14 4 6
    -14 -4 -6
    14 -4 -6
    -14 -4 6
    -14 4 6
    14 -4 6
    14 4 6
    -14 -4 6
    15 -4 6
    -15 4 6
    -15 -4 6
    15 4 6
    15 4 6
    15 -4 6
    -15 4 6
    -15 -4 6
    -15 4 -6
    -16 4 6
    -16 -4 6
    16 4 6
    -16 4 6
    16 4 6
    16 -4 6
    -16 -4 6
    -16 4 -6
    16 4 6
    17 -4 -6
    -17 4 6
    -17 -4 6
    17 4 6
    -17 4 6
    17 -4 6
    17 4 6
    -17 -4 6
    17 4 6
    -17 4 -6
    -18 4 6
    18 -4 -6
    -18 -4 6
    18 4 6
    -18 4 6
    18 4 6
    18 -4 6
    -18 4 -6
    -18 -4 6
    18 4 6
    19 -4 -6
    -19 4 6
    -19 -4 6
    19 4 6
    19 -4 6
    -19 4 6
    19 4 6
    -19 -4 6
    19 4 6
    20 -4 -6
    -20 4 6
    -20 -4 6
    20 4 6
    20 -4 6
    -20 4 6
    20 4 6
    -20 -4 6
    20 4 -6
    -21 4 6
    21 -4 -6
    -21 -4 6
    21 4 6
    21 -4 6
    -21 4 6
    21 4 6
    21 4 -6
    -21 -4 6
    22 -4 -6
    -22 4 6
    22 -4 6
    -22 -4 6
    22 4 6
    22 -4 6
    -22 4 6
    22 4 6
    22 4 -6
    -22 -4 6
    23 -4 6
    -23 4 6
    -23 -4 6
    -23 4 6
    23 4 6
    23 -4 6
    -23 4 6
    23 4 6
    23 4 -6
    -23 -4 6
    24 -4 6
    -24 -4 6
    -24 4 6
    24 4 6
    -24 4 6
    24 4 6
    24 -4 6
    -24 4 6
    -24 -4 -6
    -24 -4 6
    24 4 -6
    25 -4 6
    -25 -4 6
    25 4 6
    -25 4 6
    25 -4 6
    25 -4 6
    -25 -4 -6
    25 4 -6
    0 -4 -7
    0 -4 7
    0 4 7
    0 -4 7
    1 4 7
    1 -4 7
    -1 -4 7
    -1 -4 -7
    -1 -4 7
    2 -4 -7
    -2 -4 7
    2 -4 7
    -2 -4 7
    2 4 7
    -2 -4 7
    3 -4 -7
    3 -4 7
    -3 -4 7
    -3 -4 7
    3 4 7
    -4 -4 7
    4 -4 7
    -4 -4 7
    4 -4 -7
    4 4 7
    5 -4 -7
    5 -4 7
    -5 -4 7
    5 4 7
    -5 -4 7
    6 -4 7
    6 4 7
    -6 -4 7
    -6 -4 7
    6 -4 -7
    7 -4 7
    7 4 7
    -7 -4 7
    7 -4 -7
    8 -4 7
    8 -4 -7
    8 4 7
    -8 -4 7
    9 4 7
    -9 4 7
    9 4 7
    9 -4 7
    9 -4 -7
    -9 -4 7
    9 4 7
    9 -4 7
    9 4 7
    -10 4 7
    -10 4 7
    10 4 7
    -10 -4 7
    10 4 7
    10 -4 7
    10 -4 -7
    -10 -4 -7
    -10 -4 7
    -10 4 7
    10 4 7
    10 -4 7
    -10 4 7
    -10 -4 7
    10 4 7
    -11 4 7
    -11 4 7
    -11 -4 7
    11 4 7
    11 -4 7
    11 4 7
    11 -4 -7
    -11 -4 -7
    -11 -4 7
    -11 4 7
    11 4 7
    11 -4 7
    -11 -4 7
    11 4 7
    -11 4 7
    -12 4 7
    12 -4 7
    -12 4 7
    -12 -4 7
    12 4 7
    12 -4 7
    12 4 7
    -12 -4 -7
    12 -4 -7
    -12 -4 7
    -12 4 7
    12 4 7
    12 -4 7
    12 4 7
    -12 -4 7
    -12 4 7
    13 -4 7
    13 4 7
    -13 4 7
    -13 -4 7
    13 4 7
    13 -4 7
    13 -4 -7
    -13 -4 -7
    -13 -4 7
    -13 4 7
    13 4 7
    13 -4 7
    -13 -4 7
    13 4 7
    14 -4 7
    14 4 7
    -14 4 7
    -14 -4 7
    14 4 7
    -14 4 7
    14 -4 7
    14 4 7
    -14 -4 7
    14 4 7
    15 4 7
    -15 4 7
    15 -4 7
    -15 -4 7
    15 4 7
    -15 4 7
    15 4 7
    15 -4 7
    -15 -4 7
    15 4 7
    -16 4 7
    16 -4 7
    -16 -4 7
    16 4 7
    -16 4 7
    16 4 7
    16 -4 7
    -16 -4 7
    16 4 7
    17 -4 -7
    -17 4 7
    17 -4 7
    -17 -4 7
    17 4 7
    -17 4 7
    17 -4 7
    17 4 7
    17 4 7
    -17 -4 7
    -18 4 7
    18 -4 -7
    -18 -4 7
    18 4 7
    -18 4 7
    18 -4 7
    18 4 7
    18 4 7
    -18 -4 7
    19 -4 -7
    -19 -4 7
    19 4 7
    19 -4 7
    -19 4 7
    19 4 7
    19 4 7
    19 4 -7
    -19 -4 7
    20 -4 -7
    20 -4 7
    -20 -4 7
    20 4 7
    20 -4 7
    -20 4 7
    20 4 7
    -20 -4 7
    20 4 -7
    21 -4 -7
    21 -4 7
    -21 -4 7
    21 4 7
    -21 4 7
    -21 4 7
    21 4 7
    21 -4 7
    21 4 7
    -21 -4 7
    21 4 -7
    22 -4 7
    -22 -4 7
    -22 4 7
    22 4 7
    22 -4 7
    -22 4 7
    22 4 7
    -22 -4 7
    22 4 -7
    22 4 7
    23 -4 7
    23 -4 7
    -23 -4 7
    -23 4 7
    23 4 7
    -23 4 7
    23 4 7
    23 -4 7
    23 4 -7
    -23 -4 7
    24 -4 7
    -24 4 7
    24 4 7
    -24 4 7
    24 4 7
    24 -4 7
    24 -4 7
    -24 -4 -7
    24 4 -7
    -25 4 7
    25 4 -7
    0 4 8
    0 -4 8
    0 -4 8
    0 -4 -8
    -1 4 8
    1 -4 8
    -1 -4 8
    -1 -4 8
    1 -4 -8
    1 4 8
    -1 -4 -8
    -1 -4 8
    2 4 8
    2 -4 8
    -2 -4 8
    2 -4 -8
    -2 -4 -8
    -2 4 8
    -2 -4 8
    3 -4 -8
    3 -4 8
    -3 -4 8
    -3 -4 8
    3 4 8
    4 4 8
    4 -4 8
    -4 -4 8
    4 -4 -8
    -4 -4 8
    5 4 8
    5 -4 8
    -5 -4 8
    5 -4 -8
    -5 -4 8
    6 -4 8
    -6 -4 8
    6 4 8
    -6 -4 8
    6 -4 -8
    6 4 8
    6 4 8
    -7 4 8
    7 4 8
    7 -4 8
    7 -4 8
    7 4 8
    7 -4 -8
    7 4 8
    -7 -4 8
    7 -4 8
    -7 -4 8
    7 4 8
    -7 4 8
    7 4 8
    7 4 8
    -8 4 8
    -8 4 8
    8 4 8
    -8 4 8
    8 4 8
    8 -4 8
    8 -4 -8
    8 4 8
    -8 -4 8
    -8 4 8
    8 4 8
    8 -4 8
    -8 -4 8
    8 4 8
    8 4 8
    -8 4 8
    8 4 8
    -9 4 8
    -9 4 8
    9 4 8
    -9 4 8
    9 4 8
    9 -4 8
    9 -4 -8
    -9 -4 8
    -9 4 8
    9 4 8
    9 -4 8
    -9 -4 8
    9 4 8
    -9 4 8
    9 4 8
    9 4 8
    -10 -4 8
    -10 4 8
    10 4 8
    -10 4 8
    10 4 8
    10 -4 8
    10 -4 -8
    -10 -4 8
    -10 4 8
    10 4 8
    10 -4 8
    10 -4 8
    -10 -4 8
    -10 4 8
    10 4 8
    10 4 8
    10 4 8
    -11 -4 8
    11 -4 8
    -11 4 8
    11 4 8
    -11 4 8
    11 -4 8
    -11 -4 8
    11 4 8
    11 -4 -8
    -11 4 8
    11 4 8
    11 -4 8
    11 4 8
    -11 4 8
    11 4 8
    11 4 8
    -11 -4 8
    12 -4 8
    -12 -4 8
    -12 4 8
    12 4 8
    -12 4 8
    12 4 8
    12 -4 8
    12 -4 -8
    -12 -4 8
    -12 4 8
    12 4 8
    12 -4 8
    12 4 8
    -12 4 8
    -12 -4 8
    12 4 8
    13 -4 8
    -13 4 8
    -13 -4 8
    13 4 8
    -13 4 8
    13 4 8
    -13 4 8
    13 -4 8
    13 4 8
    13 4 8
    -13 -4 8
    -13 4 8
    14 -4 8
    -14 4 8
    -14 -4 8
    14 4 8
    -14 4 8
    14 4 8
    14 -4 8
    -14 4 8
    14 4 8
    -14 -4 8
    14 4 8
    15 -4 8
    15 -4 8
    15 4 8
    -15 4 8
    -15 -4 8
    -15 4 8
    15 4 8
    15 4 8
    15 -4 8
    -15 4 8
    15 4 8
    -15 -4 8
    16 -4 8
    16 -4 8
    16 4 8
    -16 -4 8
    -16 4 8
    16 4 8
    16 -4 8
    -16 4 8
    16 4 8
    -16 -4 8
    16 4 8
    17 -4 8
    17 -4 8
    17 -4 -8
    17 4 8
    -17 -4 8
    -17 4 8
    17 4 8
    -17 4 8
    17 -4 8
    17 4 8
    -17 -4 8
    17 4 8
    17 4 8
    18 -4 -8
    18 -4 8
    18 -4 8
    -18 -4 8
    -18 4 8
    18 4 8
    -18 4 8
    18 -4 8
    18 4 8
    -18 -4 8
    18 4 8
    18 4 8
    19 -4 -8
    19 -4 8
    -19 -4 8
    -19 4 8
    19 4 8
    19 -4 8
    -19 4 8
    19 4 8
    -19 -4 8
    19 4 -8
    19 4 8
    19 4 8
    20 -4 -8
    20 -4 8
    -20 -4 8
    20 4 8
    -20 4 8
    20 -4 8
    -20 4 8
    20 4 8
    20 4 -8
    -20 -4 8
    20 4 8
    21 -4 8
    -21 -4 8
    -21 4 8
    21 4 8
    21 -4 8
    -21 4 8
    21 4 8
    -21 -4 8
    21 4 -8
    21 4 8
    22 -4 8
    22 -4 8
    -22 -4 8
    -22 4 8
    22 4 8
    22 -4 8
    -22 4 8
    22 4 8
    22 4 -8
    22 4 8
    23 -4 8
    23 -4 8
    -23 -4 8
    23 4 8
    -23 4 8
    -23 4 8
    23 4 8
    23 -4 8
    23 -4 8
    23 4 -8
    -24 4 8
    24 -4 8
    24 4 -8
    0 4 9
    0 -4 9
    0 4 9
    0 -4 9
    0 -4 -9
    0 4 9
    0 4 9
    0 4 9
    0 4 9
    1 4 9
    1 -4 9
    -1 -4 -9
    1 -4 9
    1 -4 9
    -1 -4 9
    1 -4 -9
    -1 4 9
    1 4 9
    1 -4 9
    -1 4 9
    1 4 9
    -1 4 9
    -1 4 9
    1 4 9
    1 4 9
    -1 4 9
    1 4 9
    2 -4 -9
    2 -4 9
    -2 -4 9
    2 -4 9
    -2 -4 -9
    2 -4 9
    -2 4 9
    2 4 9
    2 4 9
    -2 4 9
    2 4 9
    2 -4 9
    -2 4 9
    2 4 9
    2 4 9
    2 4 9
    -2 4 9
    2 4 9
    -2 4 9
    -3 4 9
    3 4 9
    -3 4 9
    3 -4 9
    3 -4 9
    -3 -4 9
    3 -4 9
    3 -4 -9
    -3 -4 -9
    3 4 9
    -3 -4 9
    -3 4 9
    3 -4 9
    -3 4 9
    3 4 9
    -3 4 9
    3 4 9
    3 4 9
    3 4 9
    -3 4 9
    -3 4 9
    3 4 9
    -4 4 9
    4 4 9
    -4 4 9
    4 -4 9
    -4 -4 9
    4 4 9
    4 -4 9
    4 -4 -9
    -4 -4 -9
    -4 -4 9
    -4 4 9
    4 -4 9
    4 -4 9
    -4 4 9
    4 4 9
    4 4 9
    -4 4 9
    -4 4 9
    4 4 9
    4 4 9
    4 4 9
    -4 4 9
    -5 4 9
    5 -4 9
    -5 -4 9
    5 -4 9
    5 4 9
    -5 4 9
    -5 -4 9
    -5 4 9
    5 -4 -9
    5 4 9
    -5 4 9
    5 4 9
    5 4 9
    5 -4 9
    5 4 9
    -5 4 9
    5 4 9
    5 4 9
    5 4 9
    -5 4 9
    6 4 9
    6 -4 9
    6 -4 -9
    6 -4 9
    -6 -4 9
    6 4 9
    -6 -4 9
    -6 4 9
    6 -4 9
    6 -4 9
    6 4 9
    -6 4 9
    6 4 9
    -6 4 9
    6 4 9
    6 4 9
    -6 4 9
    6 4 9
    7 -4 9
    7 -4 9
    -7 -4 9
    7 4 9
    7 4 9
    -7 -4 9
    7 -4 -9
    -7 4 9
    7 4 9
    7 -4 9
    7 -4 9
    -7 4 9
    7 4 9
    -7 4 9
    -7 4 9
    7 4 9
    7 4 9
    7 4 9
    7 4 9
    8 4 9
    -8 4 9
    8 4 9
    8 -4 9
    8 -4 -9
    -8 -4 9
    -8 4 9
    8 -4 9
    8 4 9
    -8 4 9
    8 4 9
    8 -4 9
    -8 -4 9
    -8 4 9
    8 4 9
    8 4 9
    8 4 9
    9 -4 9
    9 4 9
    -9 4 9
    9 4 9
    9 -4 9
    9 -4 -9
    -9 -4 9
    9 -4 9
    -9 4 9
    9 4 9
    9 -4 9
    9 4 9
    -9 -4 9
    -9 4 9
    9 4 9
    9 4 9
    9 4 9
    10 -4 9
    10 4 9
    -10 4 9
    -10 -4 9
    10 4 9
    10 -4 9
    10 -4 -9
    -10 4 9
    10 4 9
    10 -4 9
    10 -4 9
    -10 -4 9
    10 4 9
    10 4 9
    -10 4 9
    10 4 9
    11 -4 9
    11 4 9
    -11 4 9
    11 4 9
    -11 4 9
    11 4 9
    11 -4 9
    -11 -4 9
    11 4 9
    11 4 9
    -11 4 9
    11 4 9
    12 4 9
    12 -4 9
    -12 4 9
    12 4 9
    -12 4 9
    12 4 9
    12 -4 9
    -12 -4 9
    -12 4 9
    12 4 9
    12 4 9
    13 4 9
    13 -4 9
    13 -4 9
    -13 4 9
    13 4 9
    -13 4 9
    13 -4 9
    13 4 9
    -13 4 9
    -13 -4 9
    13 4 9
    13 4 9
    14 4 9
    -14 -4 9
    14 -4 9
    -14 4 9
    14 4 9
    -14 4 9
    14 -4 9
    14 4 9
    14 4 9
    14 4 9
    -14 -4 9
    15 4 9
    15 -4 9
    -15 -4 9
    -15 4 9
    15 4 9
    -15 4 9
    15 -4 9
    15 4 9
    15 4 9
    -15 -4 9
    15 4 9
    16 -4 9
    16 4 9
    16 -4 -9
    16 -4 9
    -16 -4 9
    -16 4 9
    16 4 9
    -16 4 9
    16 -4 9
    16 4 9
    16 4 9
    -16 -4 9
    16 4 9
    17 -4 -9
    17 -4 9
    17 -4 9
    -17 -4 9
    17 4 9
    -17 4 9
    17 4 9
    -17 4 9
    17 -4 9
    17 4 9
    17 4 9
    -17 -4 9
    17 4 9
    18 -4 -9
    18 -4 9
    18 4 9
    18 -4 9
    -18 -4 9
    -18 4 9
    18 4 9
    18 -4 9
    -18 4 9
    18 4 9
    18 4 -9
    18 4 9
    18 4 9
    19 -4 9
    -19 4 9
    19 4 9
    19 -4 9
    -19 4 9
    19 4 9
    19 4 -9
    19 4 9
    20 -4 9
    -20 4 9
    -20 -4 9
    20 4 9
    -20 4 9
    20 -4 9
    20 4 9
    20 4 -9
    20 4 9
    21 -4 9
    21 -4 9
    -21 -4 9
    -21 4 9
    21 -4 9
    -21 4 9
    -21 4 9
    21 4 9
    21 4 -9
    21 4 9
    21 -4 9
    22 -4 9
    -22 -4 9
    -22 4 9
    -22 4 9
    -22 4 9
    22 4 9
    22 -4 9
    22 -4 9
    22 4 -9
    -23 4 9
    23 4 9
    23 -4 9
    23 4 -9
    0 4 10
    0 4 10
    0 -4 10
    0 4 10
    0 -4 -10
    0 4 10
    0 -4 10
    0 4 10
    0 4 10
    0 4 10
    0 4 10
    0 4 10
    0 4 10
    -1 4 10
    1 4 10
    1 4 10
    1 -4 10
    -1 -4 10
    1 -4 10
    -1 4 10
    1 -4 -10
    -1 -4 -10
    1 4 10
    -1 4 10
    -1 -4 10
    1 4 10
    -1 4 10
    1 -4 10
    -1 4 10
    1 4 10
    -1 4 10
    1 4 10
    -1 4 10
    1 4 10
    1 4 10
    -1 4 10
    -1 4 10
    -2 4 10
    2 4 10
    2 4 10
    2 -4 10
    -2 -4 10
    -2 4 10
    2 -4 10
    2 -4 -10
    -2 -4 -10
    -2 4 10
    -2 -4 10
    2 4 10
    -2 4 10
    2 -4 10
    2 -4 10
    -2 4 10
    2 4 10
    2 4 10
    2 4 10
    -2 4 10
    -2 4 10
    2 4 10
    -2 4 10
    -2 4 10
    -3 4 10
    3 4 10
    3 -4 10
    -3 -4 10
    -3 4 10
    3 4 10
    3 -4 10
    3 -4 -10
    -3 -4 -10
    -3 4 10
    3 -4 10
    -3 -4 10
    3 -4 10
    -3 4 10
    3 4 10
    3 4 10
    3 4 10
    -3 4 10
    -3 4 10
    3 4 10
    -3 4 10
    -3 4 10
    -3 -4 10
    3 4 10
    -4 4 10
    4 -4 10
    4 -4 10
    -4 -4 -10
    -4 -4 10
    4 4 10
    -4 4 10
    -4 4 10
    4 -4 -10
    4 -4 10
    4 4 10
    -4 -4 10
    4 4 10
    4 -4 10
    -4 4 10
    4 4 10
    4 4 10
    4 4 10
    -4 4 10
    4 4 10
    -4 4 10
    -4 4 10
    -4 4 10
    -5 4 10
    5 -4 10
    -5 -4 10
    5 -4 10
    -5 -4 -10
    5 4 10
    -5 4 10
    -5 4 10
    5 -4 -10
    5 4 10
    5 -4 10
    -5 4 10
    5 4 10
    5 -4 10
    -5 4 10
    5 4 10
    -5 4 10
    5 4 10
    5 4 10
    5 4 10
    -5 4 10
    -5 4 10
    6 -4 10
    6 4 10
    -6 4 10
    6 -4 10
    6 4 10
    -6 -4 10
    6 -4 10
    6 -4 -10
    -6 -4 -10
    -6 -4 10
    -6 4 10
    6 4 10
    -6 4 10
    6 4 10
    6 -4 10
    6 -4 10
    6 4 10
    -6 4 10
    6 4 10
    -6 4 10
    6 4 10
    -6 4 10
    6 4 10
    7 -4 10
    7 4 10
    -7 4 10
    -7 -4 10
    7 -4 10
    7 -4 -10
    7 4 10
    -7 -4 10
    -7 4 10
    7 4 10
    7 -4 10
    -7 4 10
    7 4 10
    7 -4 10
    7 4 10
    7 4 10
    -7 4 10
    -7 4 10
    7 4 10
    8 -4 10
    -8 -4 10
    -8 4 10
    -8 4 10
    8 4 10
    8 -4 10
    -8 4 10
    8 4 10
    8 -4 10
    8 4 10
    8 4 10
    8 4 10
    8 4 10
    -8 4 10
    9 -4 10
    9 4 10
    -9 -4 10
    -9 4 10
    -9 4 10
    9 4 10
    9 -4 10
    -9 4 10
    9 4 10
    9 -4 10
    -9 4 10
    9 4 10
    9 4 10
    9 4 10
    10 -4 10
    10 4 10
    -10 -4 10
    -10 4 10
    10 4 10
    10 -4 10
    10 -4 10
    -10 4 10
    10 4 10
    -10 4 10
    10 4 10
    10 4 10
    11 -4 10
    -11 -4 10
    -11 4 10
    11 4 10
    11 4 10
    11 -4 10
    -11 4 10
    11 4 10
    11 4 10
    11 4 10
    -11 4 10
    12 -4 10
    12 -4 10
    12 4 10
    -12 4 10
    -12 -4 10
    12 4 10
    -12 4 10
    12 -4 10
    12 4 10
    -12 4 10
    12 4 10
    12 4 10
    13 -4 10
    13 -4 10
    13 4 10
    -13 -4 10
    -13 4 10
    13 4 10
    13 4 10
    13 -4 10
    -13 4 10
    13 4 10
    -13 4 10
    13 4 10
    14 -4 10
    14 -4 10
    -14 -4 10
    14 4 10
    -14 4 10
    14 4 10
    14 4 10
    14 -4 10
    -14 4 10
    14 4 10
    14 4 10
    15 4 10
    15 -4 10
    -15 4 10
    -15 -4 10
    15 4 10
    -15 4 10
    15 -4 10
    15 4 10
    15 4 10
    15 4 10
    16 -4 10
    16 4 10
    -16 4 10
    -16 -4 10
    -16 4 10
    16 -4 10
    16 4 10
    16 4 -10
    16 4 10
    16 4 10
    17 4 10
    17 -4 10
    -17 4 10
    -17 -4 10
    -17 4 10
    17 -4 10
    17 4 10
    17 4 -10
    17 4 10
    17 4 10
    18 -4 10
    18 4 10
    -18 -4 10
    -18 4 10
    -18 4 10
    18 -4 10
    18 4 10
    18 4 -10
    18 4 10
    18 4 10
    -19 -4 10
    -19 4 10
    19 -4 10
    -19 4 10
    -19 4 10
    19 4 10
    19 4 -10
    19 4 10
    20 -4 10
    -20 -4 10
    -20 4 10
    20 -4 10
    -20 4 10
    -20 4 10
    20 4 10
    20 4 -10
    20 4 10
    21 -4 10
    -21 -4 10
    -21 4 10
    -21 4 10
    -21 4 10
    21 4 10
    21 -4 10
    21 -4 10
    21 4 -10
    -22 4 10
    22 4 10
    22 -4 10
    22 4 -10
    -22 -4 10
    0 -4 11
    0 4 11
    0 -4 11
    0 4 11
    0 -4 11
    0 4 11
    0 -4 11
    0 4 11
    0 4 11
    0 4 11
    0 4 11
    0 4 11
    -1 -4 11
    -1 4 11
    1 4 11
    1 4 11
    1 -4 11
    1 4 11
    1 -4 11
    -1 -4 11
    -1 4 11
    -1 4 11
    1 4 11
    1 -4 11
    -1 -4 11
    -1 4 11
    1 -4 11
    1 4 11
    -1 4 11
    -1 4 11
    1 4 11
    -1 4 11
    -1 4 11
    1 4 11
    1 4 11
    -1 4 11
    2 -4 11
    -2 4 11
    2 4 11
    2 4 11
    2 -4 11
    -2 -4 11
    2 4 11
    -2 4 11
    2 -4 11
    -2 -4 11
    2 4 11
    -2 4 11
    2 -4 11
    -2 4 11
    2 4 11
    2 4 11
    2 4 11
    -2 4 11
    -2 4 11
    -2 -4 11
    2 4 11
    -2 4 11
    -2 4 11
    -3 4 11
    3 4 11
    3 -4 11
    -3 4 11
    3 -4 11
    -3 -4 11
    -3 4 11
    -3 4 11
    3 4 11
    3 -4 11
    3 -4 11
    -3 -4 11
    -3 4 11
    3 4 11
    3 4 11
    3 4 11
    3 4 11
    -3 4 11
    -3 -4 11
    -3 4 11
    4 -4 11
    -4 4 11
    4 4 11
    4 -4 11
    -4 -4 11
    -4 4 11
    4 -4 11
    -4 -4 11
    -4 4 11
    -4 4 11
    4 4 11
    -4 4 11
    4 4 11
    4 4 11
    -4 4 11
    4 4 11
    -4 -4 11
    -4 4 11
    5 -4 11
    5 4 11
    5 -4 11
    -5 -4 11
    -5 4 11
    5 -4 11
    -5 -4 11
    -5 4 11
    5 4 11
    -5 4 11
    5 4 11
    5 -4 11
    -5 4 11
    -5 4 11
    5 4 11
    5 4 11
    -5 4 11
    -5 -4 11
    5 4 11
    6 -4 11
    6 4 11
    -6 -4 11
    -6 4 11
    -6 4 11
    6 -4 11
    -6 4 11
    6 4 11
    6 -4 11
    6 4 11
    -6 4 11
    -6 4 11
    6 4 11
    6 4 11
    6 4 11
    -6 4 11
    7 -4 11
    7 4 11
    -7 -4 11
    -7 4 11
    7 -4 11
    7 4 11
    -7 4 11
    7 4 11
    7 -4 11
    -7 4 11
    -7 4 11
    7 4 11
    -7 4 11
    7 4 11
    7 4 11
    8 4 11
    8 -4 11
    -8 -4 11
    -8 4 11
    8 -4 11
    8 4 11
    8 -4 11
    -8 4 11
    8 4 11
    -8 4 11
    8 4 11
    8 4 11
    8 4 11
    -8 4 11
    9 4 11
    9 -4 11
    -9 -4 11
    -9 4 11
    -9 4 11
    9 4 11
    9 -4 11
    -9 4 11
    9 4 11
    9 -4 11
    -9 4 11
    9 4 11
    9 4 11
    -9 4 11
    9 4 11
    10 -4 11
    10 4 11
    -10 -4 11
    -10 4 11
    -10 4 11
    10 4 11
    10 -4 11
    10 -4 11
    10 4 11
    10 4 11
    10 4 11
    -10 4 11
    11 -4 11
    11 -4 11
    11 4 11
    -11 -4 11
    -11 4 11
    -11 4 11
    11 -4 11
    11 4 11
    11 4 11
    11 4 11
    -11 4 11
    12 -4 11
    12 -4 11
    12 4 11
    -12 -4 11
    -12 4 11
    -12 4 11
    12 -4 11
    12 4 11
    12 4 11
    -12 4 11
    12 4 11
    13 -4 11
    13 -4 11
    13 4 11
    -13 -4 11
    -13 4 11
    -13 4 11
    13 -4 11
    13 4 11
    13 4 11
    13 4 11
    -13 4 11
    14 4 11
    14 -4 11
    14 -4 11
    -14 -4 11
    -14 4 11
    -14 4 11
    14 -4 11
    14 4 11
    14 4 -11
    14 4 11
    14 4 11
    15 -4 11
    15 -4 11
    15 4 11
    -15 -4 11
    -15 4 11
    -15 4 11
    -15 4 11
    15 -4 11
    15 4 11
    15 4 -11
    15 4 11
    15 4 11
    16 -4 11
    16 4 11
    -16 -4 11
    -16 4 11
    -16 4 11
    -16 4 11
    16 -4 11
    16 4 11
    16 4 11
    16 4 -11
    16 4 11
    17 -4 11
    17 4 11
    -17 -4 11
    -17 4 11
    -17 4 11
    17 -4 11
    -17 4 11
    17 4 11
    17 4 -11
    17 4 11
    17 4 11
    18 -4 11
    -18 -4 11
    -18 4 11
    -18 4 11
    18 -4 11
    18 4 11
    -18 4 11
    18 4 -11
    18 4 11
    19 -4 11
    -19 -4 11
    -19 4 11
    -19 4 11
    -19 4 11
    19 4 11
    19 -4 11
    19 4 -11
    19 4 11
    20 -4 11
    -20 -4 11
    -20 4 11
    -20 4 11
    -20 4 11
    20 4 11
    20 -4 11
    20 4 -11
    -20 -4 11
    21 4 11
    -21 -4 11
    0 4 12
    0 -4 12
    0 -4 12
    0 -4 12
    0 4 12
    0 4 12
    0 4 12
    0 4 12
    -1 4 12
    1 4 12
    1 -4 12
    1 -4 12
    -1 -4 12
    1 4 12
    -1 4 12
    -1 -4 12
    -1 4 12
    1 4 12
    1 -4 12
    -1 4 12
    1 4 12
    1 4 12
    -1 4 12
    -2 4 12
    2 4 12
    2 4 12
    2 -4 12
    2 -4 12
    -2 -4 12
    -2 4 12
    2 -4 12
    -2 -4 12
    2 4 12
    -2 4 12
    -2 4 12
    2 4 12
    -2 4 12
    2 4 12
    2 4 12
    -2 4 12
    -2 -4 12
    -2 4 12
    3 4 12
    -3 4 12
    3 4 12
    3 -4 12
    3 -4 12
    -3 -4 12
    -3 4 12
    -3 -4 12
    3 4 12
    -3 4 12
    -3 4 12
    3 4 12
    -3 4 12
    3 4 12
    3 4 12
    -3 4 12
    -3 -4 12
    -3 4 12
    4 4 12
    4 4 12
    4 -4 12
    4 -4 12
    -4 -4 12
    -4 4 12
    -4 -4 12
    4 -4 12
    -4 4 12
    -4 4 12
    4 4 12
    4 4 12
    4 4 12
    -4 4 12
    -4 4 12
    -4 -4 12
    -4 4 12
    5 4 12
    5 4 12
    5 -4 12
    -5 -4 12
    -5 4 12
    -5 -4 12
    -5 4 12
    5 -4 12
    -5 4 12
    5 4 12
    5 4 12
    5 4 12
    -5 4 12
    -5 4 12
    -5 4 12
    -5 -4 12
    6 -4 12
    6 4 12
    -6 -4 12
    -6 4 12
    -6 -4 12
    -6 4 12
    6 -4 12
    -6 4 12
    6 4 12
    6 4 12
    -6 4 12
    6 4 12
    -6 4 12
    -6 4 12
    -6 -4 12
    7 4 12
    7 -4 12
    -7 -4 12
    -7 4 12
    -7 4 12
    7 -4 12
    -7 4 12
    7 4 12
    7 4 12
    7 4 12
    7 4 12
    -7 4 12
    -7 -4 12
    -7 4 12
    -7 4 12
    8 -4 12
    8 4 12
    -8 -4 12
    -8 4 12
    -8 4 12
    8 4 12
    -8 4 12
    8 4 12
    8 -4 12
    -8 -4 12
    8 4 12
    -8 4 12
    -8 4 12
    9 -4 12
    9 4 12
    9 -4 12
    -9 -4 12
    -9 4 12
    -9 4 12
    -9 4 12
    9 4 12
    9 4 12
    9 -4 12
    9 4 12
    -9 4 12
    -9 4 12
    -9 -4 12
    10 -4 12
    10 -4 12
    10 4 12
    -10 -4 12
    -10 4 12
    -10 4 12
    -10 4 12
    10 4 12
    10 4 12
    10 4 12
    -10 4 12
    -10 4 12
    -10 -4 12
    11 4 12
    11 -4 12
    11 -4 12
    -11 -4 12
    -11 4 12
    -11 4 12
    -11 4 12
    11 4 12
    11 4 12
    -11 4 12
    11 4 12
    12 -4 12
    12 4 12
    12 -4 12
    -12 -4 12
    -12 4 12
    -12 4 12
    12 4 12
    -12 4 12
    12 4 12
    -12 4 12
    12 4 12
    13 4 12
    13 -4 12
    13 -4 12
    -13 -4 12
    -13 4 12
    -13 4 12
    -13 4 12
    13 4 12
    -13 4 12
    13 4 12
    13 4 12
    14 -4 12
    14 -4 12
    14 4 12
    -14 -4 12
    -14 4 12
    -14 4 12
    -14 4 12
    14 4 12
    14 4 12
    14 4 12
    15 -4 12
    15 -4 12
    15 -4 12
    15 4 12
    -15 -4 12
    -15 4 12
    -15 4 12
    -15 4 12
    15 4 12
    15 4 12
    15 4 12
    -15 -4 12
    16 -4 12
    16 -4 12
    -16 -4 12
    -16 4 12
    -16 4 12
    16 4 12
    16 4 12
    -16 4 12
    16 4 12
    -16 -4 12
    16 4 12
    17 -4 12
    -17 -4 12
    -17 4 12
    -17 4 12
    -17 4 12
    17 4 12
    17 4 12
    17 -4 12
    -17 -4 12
    18 -4 12
    -18 -4 12
    -18 4 12
    -18 4 12
    18 4 12
    18 -4 12
    -18 -4 12
    19 4 12
    19 -4 12
    -19 4 12
    19 4 12
    -19 -4 12
    0 4 13
    0 -4 13
    0 -4 13
    0 -4 13
    0 4 13
    0 4 13
    0 4 13
    0 4 13
    1 4 13
    -1 4 13
    1 -4 13
    1 -4 13
    -1 -4 13
    1 -4 13
    -1 -4 13
    1 4 13
    -1 4 13
    -1 4 13
    1 4 13
    -1 4 13
    1 4 13
    1 4 13
    -1 4 13
    -2 4 13
    2 4 13
    2 -4 13
    2 -4 13
    -2 -4 13
    -2 -4 13
    -2 4 13
    2 -4 13
    -2 4 13
    2 4 13
    2 4 13
    2 4 13
    -2 4 13
    -2 4 13
    -2 -4 13
    2 4 13
    3 4 13
    3 -4 13
    3 -4 13
    -3 -4 13
    -3 -4 13
    3 -4 13
    3 4 13
    -3 4 13
    -3 4 13
    3 4 13
    3 4 13
    -3 4 13
    3 4 13
    -3 4 13
    -3 -4 13
    4 4 13
    4 4 13
    4 -4 13
    -4 -4 13
    -4 4 13
    -4 -4 13
    -4 4 13
    -4 4 13
    4 4 13
    4 -4 13
    4 4 13
    -4 4 13
    4 4 13
    -4 4 13
    -4 4 13
    -4 -4 13
    5 4 13
    5 -4 13
    5 4 13
    -5 -4 13
    -5 4 13
    -5 -4 13
    -5 4 13
    5 -4 13
    5 4 13
    5 4 13
    5 4 13
    -5 4 13
    -5 4 13
    -5 4 13
    -5 -4 13
    6 -4 13
    6 4 13
    6 4 13
    6 -4 13
    6 -4 13
    -6 -4 13
    -6 4 13
    -6 -4 13
    -6 4 13
    6 -4 13
    6 4 13
    -6 4 13
    -6 4 13
    6 4 13
    -6 4 13
    -6 -4 13
    7 -4 13
    7 -4 13
    7 4 13
    7 -4 13
    7 4 13
    -7 -4 13
    -7 4 13
    7 -4 13
    -7 4 13
    -7 4 13
    7 4 13
    -7 4 13
    -7 4 13
    -7 -4 13
    7 4 13
    8 -4 13
    8 4 13
    8 -4 13
    8 -4 13
    8 4 13
    -8 -4 13
    -8 4 13
    -8 4 13
    -8 4 13
    8 -4 13
    -8 4 13
    8 4 13
    -8 4 13
    -8 -4 13
    9 -4 13
    9 4 13
    9 4 13
    9 -4 13
    9 -4 13
    -9 -4 13
    -9 4 13
    -9 4 13
    -9 4 13
    -9 4 13
    9 4 13
    -9 4 13
    -9 -4 13
    10 -4 13
    10 -4 13
    10 4 13
    10 -4 13
    10 4 13
    -10 -4 13
    -10 4 13
    -10 4 13
    -10 4 13
    -10 4 13
    10 4 13
    -10 -4 13
    11 -4 13
    11 4 13
    11 -4 13
    11 4 13
    11 -4 13
    -11 -4 13
    -11 4 13
    -11 4 13
    11 4 13
    11 4 13
    -11 4 13
    -11 -4 13
    12 -4 13
    12 4 13
    12 4 13
    12 -4 13
    12 -4 13
    -12 4 13
    -12 -4 13
    -12 4 13
    12 4 13
    -12 4 13
    12 4 13
    -12 -4 13
    13 -4 13
    13 -4 13
    13 4 13
    13 -4 13
    13 4 13
    -13 -4 13
    -13 4 13
    -13 4 13
    13 4 13
    -13 -4 13
    13 4 13
    -13 4 13
    14 -4 13
    14 -4 13
    14 -4 13
    14 4 13
    14 4 13
    -14 -4 13
    -14 4 13
    -14 4 13
    14 4 13
    -14 -4 13
    14 4 13
    15 -4 13
    15 -4 13
    15 4 13
    15 -4 13
    -15 -4 13
    -15 4 13
    -15 4 13
    15 4 13
    15 4 13
    -15 -4 13
    16 -4 13
    16 4 13
    -16 -4 13
    -16 4 13
    -16 4 13
    16 4 13
    -16 -4 13
    17 4 13
    17 -4 13
    -17 4 13
    -17 4 13
    -17 -4 13
    0 -4 14
    0 4 14
    0 -4 14
    0 4 14
    0 4 14
    0 4 14
    1 -4 14
    -1 -4 14
    1 4 14
    1 -4 14
    1 -4 14
    -1 -4 14
    1 4 14
    -1 4 14
    1 -4 14
    1 4 14
    -1 4 14
    -1 4 14
    1 4 14
    2 4 14
    2 -4 14
    -2 -4 14
    2 -4 14
    -2 -4 14
    -2 -4 14
    2 4 14
    -2 4 14
    2 -4 14
    2 4 14
    -2 4 14
    -2 4 14
    2 4 14
    -2 -4 14
    3 4 14
    -3 -4 14
    3 -4 14
    3 -4 14
    -3 -4 14
    -3 -4 14
    3 4 14
    -3 4 14
    3 -4 14
    3 4 14
    -3 4 14
    3 4 14
    -3 4 14
    -3 -4 14
    -4 -4 14
    4 -4 14
    4 4 14
    4 -4 14
    -4 -4 14
    -4 -4 14
    -4 4 14
    -4 4 14
    4 -4 14
    4 4 14
    -4 4 14
    -4 4 14
    4 4 14
    -4 -4 14
    5 -4 14
    5 4 14
    5 -4 14
    -5 -4 14
    -5 -4 14
    -5 4 14
    5 -4 14
    -5 4 14
    5 4 14
    -5 4 14
    5 4 14
    -5 4 14
    -5 -4 14
    6 4 14
    6 -4 14
    6 -4 14
    -6 -4 14
    -6 -4 14
    -6 4 14
    -6 4 14
    6 -4 14
    -6 4 14
    6 4 14
    -6 -4 14
    6 4 14
    7 -4 14
    7 4 14
    7 -4 14
    7 -4 14
    -7 -4 14
    -7 4 14
    -7 4 14
    -7 4 14
    7 -4 14
    -7 4 14
    7 4 14
    -7 -4 14
    8 -4 14
    8 -4 14
    -8 4 14
    8 4 14
    8 -4 14
    -8 -4 14
    -8 4 14
    -8 4 14
    8 4 14
    -8 -4 14
    -8 4 14
    8 4 14
    9 -4 14
    9 4 14
    9 -4 14
    9 -4 14
    -9 -4 14
    -9 4 14
    -9 4 14
    -9 4 14
    9 4 14
    -9 4 14
    9 4 14
    -9 -4 14
    10 -4 14
    10 4 14
    10 -4 14
    10 -4 14
    -10 -4 14
    -10 4 14
    -10 4 14
    10 4 14
    -10 4 14
    10 4 14
    -10 -4 14
    11 -4 14
    11 4 14
    11 -4 14
    11 -4 14
    -11 4 14
    -11 -4 14
    -11 4 14
    11 4 14
    -11 4 14
    -11 -4 14
    12 -4 14
    12 -4 14
    12 4 14
    12 -4 14
    -12 -4 14
    -12 4 14
    -12 4 14
    -12 4 14
    12 4 14
    -12 -4 14
    13 -4 14
    13 4 14
    13 -4 14
    -13 4 14
    13 -4 14
    -13 -4 14
    -13 4 14
    13 4 14
    -13 -4 14
    14 4 14
    14 -4 14
    14 -4 14
    -14 -4 14
    -14 4 14
    -14 4 14
    14 4 14
    -14 -4 14
    15 4 14
    15 -4 14
    -15 4 14
    -15 -4 14
    0 -4 15
    0 4 15
    0 4 15
    0 -4 15
    0 4 15
    0 4 15
    -1 -4 15
    1 -4 15
    1 4 15
    -1 4 15
    -1 -4 15
    -1 4 15
    1 4 15
    1 -4 15
    1 4 15
    -1 4 15
    -1 4 15
    1 4 15
    -2 -4 15
    2 4 15
    2 -4 15
    -2 -4 15
    2 4 15
    -2 4 15
    -2 4 15
    2 4 15
    -2 -4 15
    2 -4 15
    -2 4 15
    -2 4 15
    2 4 15
    2 4 15
    3 4 15
    3 -4 15
    3 -4 15
    -3 -4 15
    -3 -4 15
    -3 4 15
    3 -4 15
    -3 4 15
    3 4 15
    -3 4 15
    3 4 15
    3 4 15
    -3 4 15
    4 -4 15
    4 4 15
    4 -4 15
    -4 -4 15
    4 -4 15
    -4 4 15
    -4 4 15
    4 4 15
    4 4 15
    4 4 15
    -4 4 15
    -4 -4 15
    5 4 15
    5 -4 15
    5 -4 15
    -5 -4 15
    -5 4 15
    -5 4 15
    5 4 15
    5 -4 15
    5 4 15
    -5 -4 15
    -5 4 15
    6 4 15
    6 -4 15
    6 -4 15
    -6 -4 15
    -6 4 15
    -6 4 15
    6 4 15
    6 -4 15
    -6 4 15
    6 4 15
    -6 -4 15
    7 4 15
    7 -4 15
    7 -4 15
    -7 -4 15
    -7 4 15
    -7 4 15
    7 4 15
    -7 4 15
    7 4 15
    -7 -4 15
    8 4 15
    8 -4 15
    8 -4 15
    -8 -4 15
    -8 4 15
    -8 4 15
    8 4 15
    8 4 15
    -8 4 15
    -8 -4 15
    9 4 15
    9 -4 15
    9 -4 15
    -9 -4 15
    -9 4 15
    9 4 15
    9 4 15
    -9 4 15
    -9 -4 15
    10 -4 15
    10 4 15
    10 -4 15
    10 -4 15
    -10 -4 15
    -10 4 15
    10 4 15
    -10 4 15
    -10 -4 15
    11 4 15
    11 -4 15
    -11 -4 15
    -11 4 15
    11 4 15
    -11 -4 15
    12 4 15
    12 -4 15
    -12 -4 15
    -12 4 15
    -12 -4 15
    13 4 15
    -13 4 15
    0 -4 16
    0 4 16
    0 4 16
    0 -4 16
    0 4 16
    0 4 16
    -1 -4 16
    1 -4 16
    1 4 16
    -1 4 16
    1 -4 16
    -1 4 16
    1 4 16
    -1 -4 16
    1 4 16
    -1 4 16
    -2 -4 16
    2 -4 16
    2 -4 16
    -2 4 16
    -2 4 16
    2 4 16
    -2 -4 16
    2 4 16
    -2 4 16
    3 -4 16
    -3 4 16
    -3 4 16
    3 4 16
    -3 -4 16
    3 -4 16
    3 4 16
    -3 4 16
    4 -4 16
    -4 4 16
    -4 4 16
    4 4 16
    4 -4 16
    -4 -4 16
    4 4 16
    -4 4 16
    5 -4 16
    -5 -4 16
    -5 4 16
    -5 4 16
    5 4 16
    5 4 16
    -5 4 16
    6 -4 16
    -6 4 16
    -6 -4 16
    -6 4 16
    6 4 16
    6 4 16
    -6 4 16
    7 -4 16
    -7 4 16
    -7 -4 16
    7 4 16
    7 4 16
    -7 4 16
    8 -4 16
    -8 4 16
    -8 -4 16
    8 4 16
    9 -4 16
    -9 4 16
    -9 -4 16
    0 4 17
    0 -4 17
    -1 4 17
    1 4 17
    -1 -4 17
    2 4 17
    0 -5 0
    0 -5 0
    0 -5 0
    1 -5 0
    -1 -5 0
    1 -5 0
    2 -5 0
    -2 -5 0
    2 -5 0
    3 -5 0
    -3 -5 0
    4 -5 0
    -4 -5 0
    5 -5 0
    -5 -5 0
    5 -5 0
    6 -5 0
    6 -5 0
    -6 -5 0
    7 -5 0
    -7 -5 0
    7 -5 0
    8 -5 0
    8 -5 0
    -8 -5 0
    9 -5 0
    -9 -5 0
    9 -5 0
    10 -5 0
    -10 -5 0
    11 -5 0
    -11 -5 0
    11 -5 0
    12 -5 0
    12 -5 0
    -12 -5 0
    13 -5 0
    -13 -5 0
    13 -5 0
    13 -5 0
    -13 5 0
    -13 -5 0
    -13 5 0
    13 5 0
    -14 -5 0
    14 -5 0
    -14 5 0
    14 -5 0
    14 -5 0
    -14 -5 0
    -14 5 0
    14 5 0
    -15 5 0
    15 -5 0
    -15 -5 0
    15 -5 0
    -15 -5 0
    15 -5 0
    15 -5 0
    15 5 0
    -15 5 0
    -16 -5 0
    -16 5 0
    16 -5 0
    16 -5 0
    16 -5 0
    -16 -5 0
    16 -5 0
    -16 5 0
    16 5 0
    17 -5 0
    -17 5 0
    -17 -5 0
    17 -5 0
    -17 5 0
    17 5 0
    -18 5 0
    18 -5 0
    -18 -5 0
    18 -5 0
    -18 5 0
    18 5 0
    19 -5 0
    -19 -5 0
    19 -5 0
    19 5 0
    -19 -5 0
    -19 5 0
    20 -5 0
    -20 -5 0
    20 -5 0
    20 5 0
    -20 -5 0
    -20 5 0
    21 -5 0
    -21 -5 0
    21 -5 0
    -21 5 0
    -21 -5 0
    21 5 0
    -22 5 0
    -22 -5 0
    -22 5 0
    22 -5 0
    -22 -5 0
    22 5 0
    -23 5 0
    -23 -5 0
    -23 5 0
    23 -5 0
    -23 -5 0
    23 5 0
    -24 -5 0
    -24 5 0
    24 -5 0
    -24 -5 0
    24 5 0
    -25 -5 0
    -25 5 0
    -25 -5 0
    -26 5 0
    26 5 0
    -26 5 0
    -26 -5 0
    0 -5 1
    0 -5 -1
    0 -5 -1
    0 -5 1
    0 -5 -1
    1 -5 1
    1 -5 -1
    -1 -5 1
    1 -5 1
    1 -5 -1
    -1 -5 1
    -1 -5 -1
    1 -5 1
    2 -5 1
    2 -5 -1
    2 -5 -1
    2 -5 1
    -2 -5 1
    -2 -5 -1
    3 -5 -1
    3 -5 -1
    3 -5 1
    -3 -5 1
    -3 -5 -1
    3 -5 1
    4 -5 -1
    4 -5 1
    4 -5 1
    4 -5 -1
    -4 -5 1
    -4 -5 -1
    5 -5 -1
    5 -5 1
    -5 -5 1
    -5 -5 -1
    5 -5 1
    5 -5 -1
    6 -5 -1
    6 -5 1
    -6 -5 1
    -6 -5 -1
    6 -5 1
    6 -5 -1
    7 -5 -1
    7 -5 1
    -7 -5 1
    -7 -5 -1
    7 -5 1
    7 -5 -1
    8 -5 -1
    8 -5 1
    -8 -5 1
    -8 -5 -1
    8 -5 1
    8 -5 -1
    9 -5 -1
    9 -5 1
    -9 -5 1
    -9 -5 -1
    9 -5 1
    9 -5 -1
    10 -5 -1
    10 -5 -1
    10 -5 1
    -10 -5 1
    -10 -5 -1
    10 -5 1
    11 -5 -1
    11 -5 1
    -11 -5 1
    -11 -5 -1
    11 -5 1
    11 -5 -1
    12 -5 -1
    12 -5 1
    -12 -5 1
    -12 -5 -1
    12 -5 1
    12 -5 -1
    13 -5 1
    -13 5 1
    -13 -5 -1
    -13 -5 1
    13 -5 -1
    13 -5 1
    -13 -5 1
    -13 -5 -1
    13 -5 1
    13 -5 -1
    13 -5 1
    13 5 1
    -13 5 -1
    13 5 -1
    -13 5 1
    14 -5 1
    -14 5 1
    -14 5 -1
    -14 -5 -1
    -14 -5 1
    14 -5 -1
    14 -5 -1
    14 -5 1
    -14 -5 1
    -14 -5 -1
    14 -5 1
    14 -5 -1
    14 5 1
    14 -5 -1
    14 -5 1
    -14 5 1
    -14 5 -1
    14 5 -1
    14 5 1
    15 -5 -1
    -15 5 -1
    -15 5 1
    15 -5 1
    -15 -5 -1
    -15 -5 1
    15 -5 -1
    15 -5 1
    -15 -5 1
    -15 -5 -1
    15 -5 1
    15 -5 -1
    15 5 1
    15 -5 -1
    15 -5 1
    15 5 -1
    -15 5 1
    -15 5 -1
    15 5 1
    -16 -5 1
    -16 5 -1
    -16 5 1
    16 -5 1
    16 -5 -1
    -16 -5 -1
    16 -5 1
    -16 -5 1
    -16 -5 -1
    16 -5 1
    16 -5 -1
    16 5 1
    16 -5 -1
    16 -5 1
    16 5 1
    16 5 -1
    -16 5 -1
    -16 5 1
    17 -5 1
    17 -5 -1
    -17 5 1
    -17 5 -1
    -17 -5 -1
    -17 -5 1
    17 -5 -1
    17 -5 1
    17 5 1
    17 5 -1
    -17 5 -1
    -17 -5 1
    -17 5 1
    18 -5 1
    18 -5 -1
    -18 5 -1
    -18 5 1
    -18 -5 -1
    -18 -5 1
    18 -5 -1
    18 -5 1
    18 5 -1
    -18 5 1
    -18 5 -1
    18 5 1
    -18 -5 1
    19 -5 -1
    -19 -5 -1
    19 -5 1
    -19 -5 1
    19 -5 1
    19 -5 -1
    -19 -5 1
    -19 5 -1
    -19 5 1
    19 5 -1
    19 5 1
    20 -5 -1
    20 -5 1
    -20 -5 -1
    -20 -5 1
    -20 5 1
    20 -5 -1
    20 -5 1
    -20 -5 1
    20 5 -1
    -20 5 1
    -20 5 -1
    20 5 1
    21 -5 -1
    -21 5 1
    -21 -5 -1
    -21 -5 1
    21 -5 1
    -21 5 1
    21 -5 -1
    -21 -5 -1
    21 5 1
    -21 -5 1
    21 5 -1
    -22 5 1
    -22 -5 -1
    -22 -5 1
    22 -5 1
    -22 5 1
    -22 5 -1
    22 -5 -1
    -22 -5 -1
    22 5 -1
    22 5 1
    -22 -5 1
    -23 5 1
    -23 5 -1
    -23 -5 -1
    -23 -5 1
    -23 5 1
    -23 5 -1
    23 -5 -1
    23 -5 1
    23 5 1
    23 5 -1
    -23 -5 1
    -23 -5 -1
    -24 -5 -1
    -24 -5 1
    -24 5 1
    -24 5 -1
    24 -5 1
    -24 -5 1
    -24 -5 -1
    24 5 -1
    -25 -5 1
    -25 5 1
    -25 5 1
    -25 5 -1
    25 -5 1
    -25 -5 1
    25 5 -1
    -25 -5 -1
    -26 5 1
    -26 5 -1
    26 5 1
    -26 5 1
    -26 -5 1
    -26 -5 -1
    0 -5 2
    0 -5 -2
    0 -5 -2
    0 -5 2
    0 -5 -2
    0 -5 2
    -1 -5 2
    1 -5 -2
    1 -5 -2
    1 -5 2
    -1 -5 -2
    1 -5 2
    -1 -5 2
    1 -5 2
    2 -5 -2
    -2 -5 2
    2 -5 -2
    2 -5 2
    -2 -5 2
    -2 -5 -2
    2 -5 2
    2 -5 2
    3 -5 -2
    3 -5 -2
    3 -5 2
    -3 -5 2
    -3 -5 -2
    3 -5 2
    4 -5 2
    4 -5 -2
    4 -5 2
    -4 -5 2
    4 -5 -2
    -4 -5 -2
    5 -5 2
    5 -5 -2
    5 -5 2
    5 -5 -2
    -5 -5 2
    -5 -5 -2
    6 -5 -2
    6 -5 2
    -6 -5 2
    -6 -5 -2
    6 -5 2
    6 -5 -2
    7 -5 -2
    7 -5 2
    7 -5 -2
    -7 -5 2
    -7 -5 -2
    7 -5 2
    8 -5 -2
    8 -5 2
    -8 -5 2
    -8 -5 -2
    8 -5 2
    8 -5 -2
    9 -5 -2
    9 -5 2
    -9 -5 2
    -9 -5 -2
    9 -5 2
    9 -5 -2
    10 -5 2
    10 -5 -2
    10 -5 2
    10 -5 -2
    -10 -5 2
    -10 -5 -2
    11 -5 -2
    11 -5 2
    -11 -5 2
    -11 -5 -2
    11 -5 2
    11 -5 -2
    12 -5 -2
    12 -5 2
    -12 -5 2
    -12 -5 -2
    12 -5 2
    12 -5 -2
    13 -5 2
    -13 5 2
    -13 -5 2
    13 -5 -2
    13 -5 2
    -13 -5 2
    -13 -5 -2
    13 5 2
    13 -5 2
    13 5 2
    -13 5 2
    -13 5 -2
    13 5 -2
    -14 5 2
    -14 -5 -2
    -14 -5 2
    14 -5 2
    14 -5 2
    -14 -5 2
    -14 -5 -2
    14 -5 -2
    14 5 2
    14 -5 2
    14 5 -2
    -14 -5 2
    -14 5 -2
    14 5 2
    -14 5 2
    -15 -5 2
    15 -5 2
    -15 5 2
    15 -5 -2
    -15 -5 -2
    15 -5 -2
    15 -5 2
    -15 -5 2
    -15 -5 -2
    15 -5 2
    15 5 2
    15 5 -2
    -15 5 2
    15 5 2
    -15 5 -2
    -15 -5 2
    16 -5 2
    16 -5 -2
    -16 5 2
    -16 -5 -2
    -16 -5 2
    16 -5 -2
    16 -5 2
    -16 -5 2
    -16 -5 -2
    16 -5 2
    16 5 2
    -16 5 2
    16 5 2
    16 5 -2
    -16 5 -2
    -16 -5 2
    17 -5 -2
    -17 5 2
    17 -5 2
    -17 -5 -2
    -17 -5 2
    17 -5 2
    17 5 2
    17 5 -2
    -17 -5 2
    -17 5 2
    17 5 2
    -17 5 -2
    18 -5 2
    18 -5 -2
    -18 5 2
    -18 -5 -2
    -18 -5 2
    18 -5 -2
    18 -5 2
    18 5 2
    18 5 -2
    18 5 2
    -18 5 -2
    -18 -5 2
    -18 5 2
    19 -5 -2
    -19 -5 -2
    -19 -5 2
    -19 5 2
    19 5 2
    19 -5 -2
    19 -5 2
    -19 -5 2
    19 5 2
    19 5 -2
    -19 5 2
    -19 5 -2
    20 -5 -2
    -20 5 2
    -20 -5 -2
    -20 -5 2
    20 -5 2
    -20 5 2
    20 -5 -2
    -20 5 -2
    -20 -5 2
    20 5 -2
    20 5 2
    -21 5 2
    -21 -5 -2
    -21 -5 2
    21 -5 -2
    -21 5 2
    21 -5 -2
    21 -5 2
    21 5 2
    -21 -5 2
    21 5 -2
    22 -5 -2
    -22 5 2
    -22 -5 -2
    -22 -5 2
    22 -5 2
    -22 5 2
    22 -5 -2
    -22 -5 -2
    -22 -5 2
    -22 -5 -2
    22 5 -2
    -23 5 2
    -23 -5 -2
    -23 -5 2
    -23 5 2
    -23 5 -2
    23 -5 2
    -23 -5 2
    -23 -5 -2
    23 5 -2
    -24 -5 2
    -24 5 2
    -24 5 -2
    24 -5 2
    -24 -5 2
    -24 -5 -2
    24 5 -2
    -25 5 2
    -25 -5 2
    25 5 2
    -25 5 -2
    25 -5 2
    -25 5 2
    -25 -5 2
    -25 -5 -2
    25 5 -2
    -26 5 2
    -26 5 -2
    26 -5 2
    26 5 2
    -26 5 2
    -26 -5 2
    -26 -5 -2
    0 -5 3
    0 -5 -3
    0 -5 -3
    0 -5 -3
    0 -5 3
    1 -5 -3
    1 -5 -3
    1 -5 3
    -1 -5 3
    -1 -5 -3
    1 -5 3
    -1 -5 3
    2 -5 -3
    2 -5 -3
    2 -5 3
    -2 -5 -3
    -2 -5 3
    3 -5 -3
    -3 -5 3
    3 -5 3
    -3 -5 3
    -3 -5 -3
    4 -5 -3
    4 -5 3
    -4 -5 3
    -4 -5 -3
    4 -5 -3
    5 -5 -3
    5 -5 -3
    5 -5 3
    -5 -5 3
    -5 -5 -3
    6 -5 -3
    6 -5 3
    -6 -5 3
    -6 -5 -3
    6 -5 -3
    7 -5 3
    -7 -5 3
    -7 -5 -3
    7 -5 -3
    8 -5 3
    -8 -5 3
    -8 -5 -3
    8 -5 -3
    9 -5 3
    9 -5 -3
    -9 -5 3
    -9 -5 -3
    10 -5 3
    -10 -5 3
    -10 -5 -3
    10 -5 -3
    11 -5 3
    11 -5 -3
    -11 -5 3
    -11 -5 -3
    -12 5 3
    -12 -5 3
    12 -5 -3
    12 -5 3
    -12 -5 3
    -12 -5 -3
    12 5 3
    12 -5 3
    12 5 -3
    -12 -5 3
    -13 5 3
    13 -5 3
    -13 -5 3
    13 -5 3
    -13 -5 3
    -13 -5 -3
    13 -5 -3
    13 5 3
    13 -5 3
    -13 -5 3
    -13 5 -3
    13 5 3
    13 5 -3
    -13 5 3
    14 -5 3
    -14 5 3
    -14 -5 3
    14 -5 -3
    14 -5 3
    -14 -5 3
    -14 -5 -3
    14 -5 3
    14 5 3
    14 5 -3
    -14 5 3
    -14 -5 3
    14 5 3
    -14 5 -3
    15 -5 3
    -15 5 3
    -15 -5 3
    15 -5 3
    -15 -5 3
    -15 -5 -3
    15 -5 -3
    15 5 3
    15 -5 3
    15 5 -3
    -15 5 3
    -15 -5 3
    15 5 3
    -15 5 -3
    16 -5 3
    16 -5 -3
    -16 5 3
    -16 -5 3
    16 -5 3
    16 5 3
    16 5 -3
    -16 -5 3
    -16 5 -3
    16 5 3
    -16 5 3
    17 -5 3
    17 -5 -3
    -17 5 3
    -17 -5 3
    17 5 3
    -17 5 3
    17 -5 3
    17 5 3
    -17 5 -3
    17 5 -3
    -17 5 3
    -17 -5 3
    18 -5 -3
    -18 5 3
    -18 -5 3
    18 -5 3
    -18 5 3
    18 5 3
    -18 5 3
    -18 5 -3
    -18 -5 3
    18 5 3
    18 5 -3
    19 -5 -3
    -19 5 3
    -19 -5 3
    -19 5 3
    19 5 3
    19 -5 3
    -19 -5 3
    19 5 -3
    19 5 3
    -19 5 -3
    20 -5 -3
    -20 5 3
    -20 -5 3
    -20 5 3
    20 5 3
    20 -5 3
    20 5 -3
    -20 -5 3
    -20 5 -3
    21 -5 -3
    -21 5 3
    -21 -5 3
    -21 5 3
    21 -5 3
    21 5 3
    -21 -5 3
    21 5 -3
    22 -5 -3
    -22 5 3
    -22 -5 3
    22 -5 3
    -22 5 3
    22 5 -3
    -22 -5 -3
    22 5 3
    -22 -5 3
    -23 5 3
    -23 -5 3
    23 5 3
    23 -5 3
    -23 5 3
    -23 5 -3
    -23 -5 -3
    -23 -5 3
    -23 -5 -3
    23 5 -3
    -24 5 3
    -24 -5 3
    24 5 3
    -24 5 3
    -24 5 -3
    24 -5 3
    -24 -5 3
    24 5 -3
    -24 -5 -3
    -25 5 3
    -25 5 -3
    -25 -5 3
    25 5 3
    -25 5 3
    -25 5 -3
    25 -5 3
    -25 -5 -3
    -25 -5 3
    25 5 -3
    26 -5 3
    26 5 3
    -26 5 3
    -26 -5 3
    0 -5 4
    0 -5 -4
    0 -5 -4
    0 -5 4
    1 -5 -4
    1 -5 4
    -1 -5 4
    -1 -5 -4
    -1 -5 -4
    1 -5 4
    -1 -5 4
    2 -5 -4
    2 -5 4
    -2 -5 4
    -2 -5 -4
    2 -5 4
    -2 -5 4
    3 -5 -4
    3 -5 4
    -3 -5 -4
    3 5 4
    -3 -5 4
    4 -5 -4
    4 -5 4
    -4 -5 4
    -4 -5 -4
    -4 -5 4
    5 -5 -4
    5 -5 4
    -5 -5 4
    -5 -5 -4
    -5 -5 4
    -6 -5 4
    6 -5 4
    6 -5 -4
    -6 -5 4
    -6 -5 -4
    7 -5 4
    -7 -5 4
    -7 -5 -4
    -7 -5 4
    7 -5 -4
    8 -5 4
    -8 -5 4
    -8 -5 -4
    8 -5 -4
    9 -5 4
    -9 -5 4
    -9 -5 -4
    9 -5 -4
    10 -5 4
    -10 -5 4
    -10 -5 -4
    10 -5 -4
    -11 5 4
    -11 -5 4
    11 -5 4
    11 -5 -4
    -11 -5 4
    -11 -5 -4
    11 5 4
    11 -5 4
    -11 -5 4
    11 5 -4
    12 -5 4
    -12 5 4
    -12 -5 4
    12 -5 4
    -12 -5 4
    -12 -5 -4
    12 -5 -4
    12 5 4
    12 -5 4
    12 5 4
    12 5 -4
    -12 5 4
    -12 -5 4
    13 -5 4
    -13 5 4
    -13 -5 4
    13 -5 4
    -13 -5 4
    -13 -5 -4
    13 -5 -4
    13 5 4
    13 -5 4
    13 5 -4
    13 5 4
    -13 5 -4
    -13 5 4
    -13 -5 4
    14 -5 4
    -14 5 4
    -14 -5 4
    14 -5 4
    -14 -5 4
    -14 -5 -4
    14 -5 -4
    -14 5 4
    14 5 4
    14 -5 4
    14 5 4
    -14 -5 4
    -14 5 -4
    14 5 -4
    -14 5 4
    -15 5 4
    -15 5 4
    -15 -5 4
    15 -5 4
    -15 -5 -4
    15 -5 -4
    -15 -5 4
    -15 5 4
    15 5 4
    15 -5 4
    15 5 4
    -15 -5 4
    15 5 -4
    -15 5 -4
    -15 5 4
    -16 5 4
    -16 5 4
    -16 -5 4
    -16 5 4
    16 5 4
    16 -5 4
    -16 -5 4
    16 5 -4
    -16 5 -4
    -16 5 4
    16 5 4
    17 -5 -4
    -17 5 4
    -17 5 4
    -17 -5 4
    -17 5 4
    17 5 4
    17 -5 4
    -17 -5 4
    -17 5 -4
    17 5 -4
    -17 5 4
    -18 5 4
    18 -5 -4
    -18 -5 4
    -18 5 4
    18 5 4
    18 -5 4
    -18 -5 4
    -18 5 -4
    18 5 -4
    19 -5 -4
    -19 5 4
    -19 -5 4
    -19 5 4
    19 5 4
    19 -5 4
    19 5 -4
    -19 -5 4
    -19 5 -4
    20 -5 -4
    -20 5 4
    -20 -5 4
    -20 5 4
    20 5 4
    20 -5 4
    20 5 -4
    -20 -5 4
    -20 5 -4
    21 -5 -4
    -21 5 4
    -21 -5 4
    21 5 4
    21 -5 4
    -21 5 4
    21 5 4
    -21 -5 4
    21 5 -4
    21 5 4
    22 -5 -4
    -22 5 4
    -22 -5 4
    22 5 4
    -22 5 4
    22 -5 4
    22 5 4
    22 5 -4
    -22 -5 4
    22 5 4
    -23 5 4
    -23 -5 4
    23 5 4
    -23 5 4
    23 5 4
    -23 5 -4
    23 -5 4
    -23 -5 -4
    -23 -5 -4
    -23 -5 4
    23 5 -4
    -24 5 4
    -24 -5 4
    24 5 4
    -24 5 4
    -24 5 -4
    24 -5 4
    -24 -5 -4
    -24 -5 4
    24 5 -4
    -25 5 4
    25 -5 4
    -25 -5 4
    25 5 4
    -25 5 4
    25 -5 4
    -25 -5 4
    -25 -5 -4
    25 5 -4
    0 -5 5
    0 -5 -5
    0 -5 5
    1 -5 -5
    -1 -5 -5
    1 -5 5
    -1 -5 5
    -1 -5 -5
    1 -5 5
    -1 -5 5
    2 -5 -5
    2 -5 5
    -2 -5 5
    -2 -5 -5
    2 -5 5
    -2 -5 5
    3 5 5
    3 -5 5
    -3 -5 5
    3 -5 -5
    -3 -5 5
    4 -5 -5
    4 -5 5
    -4 -5 -5
    -4 -5 5
    5 -5 5
    5 -5 -5
    -5 -5 -5
    -5 -5 5
    6 -5 5
    6 -5 -5
    -6 -5 5
    -6 -5 -5
    -6 -5 5
    7 -5 5
    -7 -5 5
    -7 -5 -5
    -7 -5 5
    7 -5 -5
    8 -5 5
    -8 -5 5
    -8 -5 -5
    -8 -5 5
    8 -5 -5
    9 -5 5
    9 -5 -5
    -9 -5 5
    -9 -5 -5
    -9 -5 5
    -10 5 5
    -10 5 5
    -10 -5 5
    10 -5 5
    -10 -5 5
    -10 -5 -5
    10 -5 -5
    -10 -5 5
    10 5 5
    10 -5 5
    10 5 -5
    -11 5 5
    -11 5 5
    -11 -5 5
    11 -5 5
    11 -5 -5
    -11 -5 5
    -11 -5 -5
    -11 -5 5
    -11 5 5
    11 5 5
    11 -5 5
    -11 -5 5
    11 5 5
    -12 5 5
    -12 5 5
    -12 -5 5
    12 -5 5
    -12 -5 5
    -12 -5 -5
    12 -5 -5
    -12 -5 5
    -12 5 5
    12 5 5
    12 -5 5
    12 5 -5
    -12 -5 5
    -12 5 -5
    12 5 5
    -13 5 5
    -13 5 5
    -13 -5 5
    13 -5 5
    -13 -5 -5
    13 -5 -5
    -13 -5 5
    -13 5 5
    13 5 5
    13 -5 5
    -13 5 -5
    13 5 -5
    -13 -5 5
    -13 5 5
    -14 5 5
    -14 5 5
    -14 -5 5
    14 -5 5
    -14 -5 -5
    14 -5 -5
    -14 -5 5
    -14 5 5
    14 5 5
    14 -5 5
    -14 5 -5
    14 5 -5
    -14 -5 5
    -14 5 5
    -15 5 5
    -15 5 5
    -15 -5 5
    -15 5 5
    15 5 5
    15 -5 5
    15 5 -5
    -15 -5 5
    -15 5 -5
    -15 5 5
    -16 5 5
    -16 5 5
    -16 -5 5
    -16 5 5
    16 5 5
    16 -5 5
    16 5 -5
    -16 5 -5
    -16 -5 5
    -16 5 5
    -17 5 5
    17 -5 -5
    -17 -5 5
    17 -5 5
    -17 5 5
    17 5 5
    -17 5 -5
    -17 -5 5
    17 5 -5
    18 -5 -5
    -18 5 5
    -18 -5 5
    18 5 5
    -18 5 5
    18 5 5
    18 -5 5
    18 5 -5
    -18 -5 5
    -18 5 -5
    19 -5 -5
    -19 5 5
    -19 -5 5
    19 5 5
    19 -5 5
    -19 5 5
    19 5 5
    19 5 -5
    -19 5 -5
    19 5 5
    -19 -5 5
    -20 5 5
    20 -5 -5
    -20 -5 5
    20 5 5
    -20 5 5
    20 5 5
    20 -5 5
    -20 -5 5
    20 5 -5
    20 5 5
    21 -5 -5
    -21 5 5
    -21 -5 5
    -21 5 5
    21 5 5
    21 -5 5
    -21 5 5
    21 5 5
    -21 -5 5
    21 5 -5
    21 5 5
    22 -5 -5
    -22 -5 5
    22 5 5
    22 5 5
    22 -5 5
    -22 5 5
    22 5 -5
    -22 -5 5
    -23 5 5
    23 -5 5
    -23 -5 5
    23 5 5
    23 -5 5
    -23 5 5
    23 5 5
    -23 5 -5
    -23 -5 5
    23 5 -5
    -23 -5 -5
    -24 5 5
    24 -5 5
    -24 -5 5
    24 5 5
    -24 5 -5
    -24 5 5
    24 -5 5
    24 5 -5
    -24 -5 5
    -24 -5 -5
    25 -5 5
    25 5 5
    -25 5 5
    25 -5 5
    -25 -5 -5
    -25 -5 5
    25 5 -5
    0 -5 6
    0 -5 -6
    0 -5 6
    1 -5 -6
    -1 -5 -6
    1 -5 6
    -1 -5 6
    1 5 6
    1 -5 6
    -1 -5 6
    2 -5 -6
    2 -5 6
    -2 -5 6
    2 5 6
    -2 -5 6
    3 -5 -6
    3 -5 6
    -3 -5 6
    3 5 6
    -3 -5 6
    4 -5 6
    -4 -5 6
    4 5 6
    -4 -5 6
    5 -5 -6
    5 5 6
    5 -5 6
    -5 -5 6
    -5 -5 -6
    -5 -5 6
    6 -5 6
    6 -5 -6
    -6 -5 -6
    -6 -5 6
    7 -5 6
    7 -5 -6
    -7 -5 -6
    -7 -5 6
    8 -5 6
    8 -5 -6
    -8 -5 -6
    -8 -5 6
    8 -5 6
    -9 5 6
    9 5 6
    -9 5 6
    -9 -5 6
    9 5 6
    9 -5 6
    9 -5 -6
    -9 -5 -6
    -9 -5 6
    9 5 6
    9 -5 6
    -9 -5 6
    9 5 -6
    9 5 6
    -10 5 6
    -10 5 6
    -10 -5 6
    10 -5 6
    10 5 6
    -10 -5 -6
    10 -5 -6
    -10 -5 6
    -10 5 6
    10 5 6
    10 -5 6
    10 5 6
    -10 -5 6
    10 5 6
    -11 5 6
    -11 5 6
    -11 -5 6
    11 -5 6
    11 5 6
    -11 -5 -6
    11 -5 -6
    -11 -5 6
    -11 5 6
    11 5 6
    11 -5 6
    11 5 6
    -11 -5 6
    11 5 6
    -12 5 6
    -12 5 6
    12 5 6
    -12 -5 6
    12 5 6
    12 -5 6
    12 -5 -6
    -12 -5 -6
    -12 -5 6
    -12 5 6
    12 5 6
    12 -5 6
    -12 5 -6
    -12 -5 6
    12 5 6
    -13 5 6
    -13 5 6
    -13 -5 6
    13 -5 6
    13 5 6
    13 -5 -6
    -13 -5 -6
    -13 -5 6
    -13 5 6
    13 5 6
    13 -5 6
    -13 -5 6
    13 5 -6
    -13 5 -6
    14 -5 6
    -14 5 6
    -14 5 6
    -14 -5 6
    14 5 6
    -14 5 6
    14 5 6
    14 -5 6
    -14 5 -6
    -14 -5 6
    14 5 -6
    15 -5 6
    -15 5 6
    -15 -5 6
    15 5 6
    -15 5 6
    15 -5 6
    15 5 6
    -15 -5 6
    15 5 -6
    -15 5 -6
    -16 5 6
    -16 -5 6
    16 5 6
    -16 5 6
    16 -5 6
    16 5 6
    16 5 -6
    -16 5 -6
    -16 -5 6
    17 -5 -6
    -17 5 6
    -17 -5 6
    17 5 6
    -17 5 6
    17 5 6
    17 -5 6
    -17 -5 6
    17 5 6
    17 5 -6
    -17 5 -6
    18 -5 -6
    -18 5 6
    -18 -5 6
    18 5 6
    18 -5 6
    -18 5 6
    18 5 6
    -18 5 -6
    -18 -5 6
    18 5 -6
    18 5 6
    19 -5 -6
    -19 5 6
    -19 -5 6
    -19 5 6
    19 5 6
    19 -5 6
    -19 5 6
    19 5 6
    -19 5 -6
    -19 -5 6
    19 5 -6
    19 5 6
    20 -5 -6
    -20 5 6
    -20 -5 6
    -20 5 6
    20 5 6
    20 5 6
    20 -5 6
    -20 5 6
    -20 -5 6
    20 5 -6
    20 5 6
    21 -5 -6
    -21 5 6
    -21 -5 6
    -21 5 6
    21 5 6
    21 -5 6
    -21 5 6
    21 5 6
    21 5 6
    21 5 -6
    -21 -5 6
    22 -5 -6
    -22 5 6
    22 -5 6
    -22 -5 6
    22 5 6
    22 -5 6
    -22 5 6
    22 5 6
    -22 -5 6
    22 5 -6
    23 -5 6
    -23 -5 6
    23 5 6
    23 -5 6
    -23 5 6
    -23 5 -6
    23 5 6
    -23 -5 6
    -23 -5 -6
    23 5 -6
    24 -5 6
    24 5 6
    -24 5 6
    24 -5 6
    24 5 -6
    -24 -5 -6
    0 5 7
    0 -5 7
    0 -5 -7
    0 -5 7
    1 -5 -7
    -1 -5 -7
    1 -5 7
    -1 -5 7
    -1 5 7
    1 5 7
    -1 -5 7
    2 -5 -7
    -2 -5 -7
    2 -5 7
    -2 -5 7
    2 5 7
    -2 -5 7
    3 -5 7
    -3 -5 7
    3 -5 -7
    -3 -5 7
    3 5 7
    4 5 7
    4 -5 -7
    4 -5 7
    -4 -5 7
    -4 -5 7
    5 -5 -7
    5 5 7
    5 -5 7
    -5 -5 7
    -5 -5 7
    -6 5 7
    6 -5 7
    -6 -5 7
    -6 -5 7
    6 -5 -7
    6 -5 7
    6 5 7
    6 5 7
    6 5 7
    -7 5 7
    7 5 7
    7 5 7
    7 -5 7
    7 -5 -7
    -7 -5 7
    -7 -5 7
    7 -5 7
    7 5 7
    7 5 7
    7 5 7
    -8 5 7
    -8 5 7
    -8 -5 7
    8 5 7
    8 5 7
    8 -5 7
    8 -5 -7
    -8 -5 7
    8 -5 7
    8 5 7
    -8 -5 7
    8 5 7
    8 5 7
    -9 5 7
    -9 5 7
    -9 -5 7
    9 5 7
    -9 5 7
    9 5 7
    9 -5 7
    9 -5 -7
    -9 -5 7
    -9 5 7
    9 5 7
    9 -5 7
    9 5 -7
    9 5 7
    9 5 7
    -9 -5 7
    -10 5 7
    -10 5 7
    -10 -5 7
    10 -5 7
    10 5 7
    10 -5 -7
    -10 -5 7
    -10 5 7
    -10 5 7
    10 5 7
    10 -5 7
    10 5 -7
    -10 -5 7
    10 5 7
    10 5 7
    10 5 7
    -11 5 7
    11 5 7
    -11 5 7
    -11 -5 7
    -11 5 7
    11 5 7
    11 -5 7
    11 -5 -7
    -11 -5 7
    -11 5 7
    11 5 7
    11 -5 7
    -11 -5 7
    11 5 -7
    11 5 7
    11 5 7
    -12 5 7
    -12 5 7
    -12 -5 7
    12 5 7
    -12 5 7
    -12 5 7
    12 5 7
    12 -5 7
    12 5 -7
    12 5 7
    12 5 7
    12 5 7
    -12 5 7
    -12 -5 7
    13 -5 7
    -13 5 7
    -13 5 7
    13 5 7
    -13 -5 7
    -13 5 7
    13 5 7
    -13 5 7
    13 5 7
    13 -5 7
    13 5 -7
    13 5 7
    -13 5 7
    -13 -5 7
    14 -5 7
    -14 5 7
    -14 -5 7
    14 5 7
    14 5 7
    -14 5 7
    -14 5 7
    14 5 7
    14 -5 7
    14 5 -7
    14 5 7
    -14 -5 7
    15 -5 7
    -15 5 7
    -15 -5 7
    15 5 7
    -15 5 7
    -15 5 7
    15 5 7
    15 -5 7
    15 5 -7
    -15 -5 7
    15 5 7
    -16 5 7
    16 -5 7
    -16 -5 7
    -16 5 7
    16 5 7
    -16 5 7
    16 -5 7
    16 5 7
    -16 -5 7
    16 5 -7
    16 5 7
    17 -5 -7
    17 -5 7
    -17 5 7
    -17 -5 7
    17 5 7
    -17 5 7
    17 5 7
    17 -5 7
    -17 5 7
    17 5 7
    17 5 -7
    -17 -5 7
    -18 5 7
    18 -5 -7
    -18 -5 7
    18 5 7
    -18 5 7
    18 5 7
    18 -5 7
    -18 5 7
    18 5 -7
    18 5 7
    -18 -5 7
    19 -5 -7
    19 -5 7
    -19 -5 7
    -19 5 7
    19 5 7
    19 -5 7
    -19 5 7
    19 5 7
    19 5 -7
    19 5 7
    -19 -5 7
    20 -5 7
    20 -5 -7
    -20 -5 7
    20 5 7
    -20 5 7
    20 5 7
    20 -5 7
    -20 5 7
    20 5 -7
    20 5 7
    -20 -5 7
    21 -5 -7
    21 -5 7
    -21 -5 7
    -21 5 7
    21 5 7
    21 -5 7
    -21 5 7
    21 5 7
    -21 -5 7
    21 5 -7
    22 -5 -7
    22 -5 7
    22 5 7
    22 5 7
    22 -5 7
    -22 5 7
    22 5 -7
    -22 -5 7
    23 -5 7
    23 -5 7
    23 5 7
    23 -5 7
    -23 5 7
    23 5 7
    23 5 -7
    -23 -5 -7
    -24 -5 7
    -24 5 7
    24 -5 7
    24 5 -7
    0 5 8
    0 -5 8
    0 -5 8
    0 -5 -8
    0 5 8
    0 5 8
    1 -5 8
    -1 -5 8
    1 -5 -8
    -1 -5 -8
    1 -5 8
    -1 -5 8
    -1 5 8
    1 5 8
    1 5 8
    -1 5 8
    1 5 8
    1 5 8
    -1 5 8
    2 -5 8
    2 -5 -8
    -2 -5 8
    -2 -5 -8
    2 -5 8
    -2 -5 8
    -2 5 8
    -2 -5 8
    2 5 8
    2 5 8
    -2 5 8
    2 5 8
    2 5 8
    2 5 8
    -2 5 8
    3 -5 -8
    3 -5 8
    -3 -5 8
    3 -5 8
    -3 -5 -8
    -3 -5 8
    -3 5 8
    -3 -5 8
    3 5 8
    3 5 8
    -3 5 8
    3 5 8
    3 5 8
    3 5 8
    -3 5 8
    4 -5 -8
    4 -5 8
    -4 -5 8
    4 5 8
    4 -5 8
    -4 -5 -8
    -4 -5 8
    -4 -5 8
    4 5 8
    4 -5 8
    4 5 8
    -4 5 8
    4 5 8
    4 5 8
    4 5 8
    -4 5 8
    -5 5 8
    5 5 8
    5 -5 8
    -5 -5 8
    5 -5 8
    5 5 8
    -5 -5 8
    5 -5 -8
    -5 -5 8
    5 -5 8
    5 5 8
    5 5 8
    -5 5 8
    5 5 8
    -5 5 8
    5 5 8
    6 5 8
    -6 5 8
    6 -5 8
    -6 -5 8
    6 5 8
    6 -5 8
    6 -5 -8
    -6 -5 8
    -6 -5 8
    -6 5 8
    6 -5 8
    6 5 8
    -6 5 8
    6 5 8
    -6 -5 8
    -6 5 8
    6 5 8
    6 5 8
    -6 5 8
    6 5 8
    -7 5 8
    -7 5 8
    7 5 8
    7 -5 8
    7 -5 8
    7 5 8
    -7 -5 8
    -7 -5 8
    7 -5 -8
    -7 5 8
    7 -5 8
    7 5 8
    -7 5 8
    7 5 8
    7 5 8
    -7 -5 8
    -7 5 8
    7 5 8
    7 5 8
    -8 5 8
    -8 5 8
    8 -5 8
    8 5 8
    -8 -5 8
    -8 5 8
    8 -5 -8
    8 5 8
    -8 5 8
    8 5 8
    8 -5 8
    8 5 8
    8 5 8
    -8 -5 8
    8 5 8
    8 5 8
    -8 5 8
    -9 5 8
    -9 5 8
    9 5 8
    -9 5 8
    9 5 8
    9 -5 8
    9 -5 -8
    -9 -5 8
    -9 5 8
    9 5 8
    9 -5 8
    9 5 8
    -9 5 8
    9 5 8
    -9 -5 8
    9 5 8
    9 5 8
    -10 5 8
    -10 5 8
    10 -5 8
    10 5 8
    -10 -5 8
    10 -5 -8
    -10 5 8
    10 5 8
    10 5 8
    10 -5 8
    -10 5 8
    10 5 -8
    10 5 8
    10 5 8
    -10 -5 8
    -10 5 8
    10 5 8
    -11 5 8
    -11 5 8
    -11 -5 8
    11 5 8
    -11 5 8
    11 5 8
    -11 5 8
    11 5 8
    11 -5 8
    -11 5 8
    11 5 -8
    11 5 8
    -11 -5 8
    11 5 8
    11 5 8
    12 -5 8
    -12 5 8
    -12 -5 8
    12 5 8
    -12 5 8
    12 5 8
    12 5 8
    12 -5 8
    -12 5 8
    12 5 -8
    12 5 8
    12 5 8
    -12 -5 8
    12 5 8
    -12 5 8
    -13 5 8
    13 -5 8
    -13 -5 8
    13 5 8
    -13 5 8
    13 5 8
    13 5 8
    13 -5 8
    -13 5 8
    13 5 -8
    13 5 8
    13 5 8
    -13 5 8
    -13 -5 8
    14 -5 8
    -14 5 8
    -14 -5 8
    14 5 8
    -14 5 8
    14 5 8
    14 5 8
    14 -5 8
    -14 5 8
    14 5 -8
    14 5 8
    14 5 8
    -14 -5 8
    -14 5 8
    15 -5 8
    -15 5 8
    -15 -5 8
    15 5 8
    -15 5 8
    15 5 8
    15 5 8
    15 -5 8
    -15 5 8
    15 5 8
    -15 -5 8
    15 5 8
    15 5 -8
    16 5 8
    16 -5 8
    -16 -5 8
    -16 5 8
    16 5 8
    -16 5 8
    16 -5 8
    16 5 8
    -16 -5 8
    16 5 -8
    16 5 8
    16 5 8
    17 -5 8
    17 -5 -8
    17 -5 8
    -17 -5 8
    -17 5 8
    17 5 8
    -17 5 8
    17 -5 8
    17 5 8
    -17 -5 8
    17 5 -8
    17 5 8
    18 -5 -8
    18 -5 8
    -18 -5 8
    -18 5 8
    18 5 8
    -18 5 8
    18 -5 8
    18 5 8
    18 5 -8
    -18 -5 8
    18 5 8
    19 -5 -8
    19 -5 8
    -19 5 8
    19 5 8
    19 -5 8
    -19 5 8
    19 5 8
    19 5 -8
    -19 -5 8
    19 5 8
    20 -5 -8
    20 -5 8
    20 5 8
    -20 5 8
    20 5 8
    20 -5 8
    -20 5 8
    20 5 -8
    20 5 8
    -20 -5 8
    21 -5 8
    21 -5 -8
    21 5 8
    -21 5 8
    21 -5 8
    -21 5 8
    21 5 8
    21 5 -8
    22 -5 8
    -22 -5 8
    22 5 8
    22 -5 8
    -22 5 8
    22 5 -8
    -23 -5 8
    -23 5 8
    23 5 8
    23 -5 8
    23 -5 8
    23 5 -8
    -23 -5 -8
    0 5 9
    0 -5 9
    0 5 9
    0 -5 9
    0 -5 -9
    0 5 9
    0 -5 9
    0 5 9
    0 5 9
    0 5 9
    0 5 9
    -1 5 9
    1 5 9
    -1 5 9
    1 -5 9
    1 -5 -9
    -1 -5 9
    -1 -5 -9
    1 -5 9
    -1 5 9
    1 5 9
    -1 5 9
    1 5 9
    -1 -5 9
    1 5 9
    -1 5 9
    -1 5 9
    1 5 9
    1 5 9
    -1 5 9
    -2 5 9
    2 5 9
    -2 5 9
    2 -5 9
    2 -5 9
    -2 -5 9
    2 -5 9
    2 -5 -9
    2 5 9
    -2 -5 -9
    -2 5 9
    -2 5 9
    2 5 9
    -2 5 9
    -2 5 9
    2 5 9
    -2 5 9
    2 5 9
    2 5 9
    -3 5 9
    3 -5 -9
    3 -5 9
    -3 -5 9
    3 5 9
    -3 -5 -9
    3 -5 9
    3 -5 9
    -3 5 9
    -3 5 9
    -3 5 9
    3 5 9
    3 -5 9
    3 5 9
    3 5 9
    -3 5 9
    -3 5 9
    3 5 9
    3 5 9
    -3 5 9
    4 5 9
    4 -5 9
    -4 -5 9
    4 5 9
    4 -5 9
    4 -5 -9
    -4 -5 -9
    -4 -5 9
    -4 5 9
    -4 5 9
    4 -5 9
    4 5 9
    -4 5 9
    4 5 9
    -4 5 9
    -4 5 9
    4 5 9
    4 5 9
    -4 5 9
    4 5 9
    5 5 9
    5 -5 9
    -5 -5 9
    5 -5 9
    5 -5 -9
    -5 -5 -9
    -5 5 9
    5 5 9
    -5 -5 9
    -5 5 9
    5 -5 9
    5 5 9
    5 5 9
    -5 5 9
    5 5 9
    5 5 9
    -5 5 9
    -5 5 9
    5 5 9
    5 5 9
    6 5 9
    6 -5 9
    -6 -5 9
    6 -5 9
    6 -5 -9
    -6 -5 -9
    -6 5 9
    -6 -5 9
    -6 5 9
    6 -5 9
    6 5 9
    -6 5 9
    6 5 9
    -6 5 9
    -6 5 9
    6 5 9
    6 5 9
    6 5 9
    -7 -5 9
    7 -5 9
    -7 -5 9
    -7 5 9
    7 -5 -9
    7 5 9
    7 5 9
    -7 5 9
    7 5 9
    7 -5 9
    7 5 9
    -7 5 9
    7 5 9
    7 5 9
    -7 5 9
    -8 -5 9
    8 -5 9
    -8 5 9
    8 5 9
    -8 5 9
    8 5 9
    8 5 9
    8 -5 9
    8 5 9
    8 5 9
    8 5 9
    -8 5 9
    9 5 9
    -9 -5 9
    9 5 9
    -9 5 9
    9 5 9
    9 -5 9
    -9 5 9
    9 5 9
    -9 -5 9
    9 5 9
    -9 5 9
    9 5 9
    9 5 9
    10 -5 9
    10 5 9
    -10 5 9
    10 5 9
    10 -5 9
    10 5 9
    -10 5 9
    -10 -5 9
    10 5 9
    10 5 9
    10 5 9
    -10 5 9
    11 -5 9
    11 5 9
    11 5 9
    -11 5 9
    -11 5 9
    11 5 9
    11 -5 9
    -11 -5 9
    11 5 -9
    11 5 9
    11 5 9
    -11 5 9
    11 5 9
    12 -5 9
    12 5 9
    -12 5 9
    12 5 9
    12 5 9
    12 -5 9
    -12 5 9
    12 5 -9
    12 5 9
    12 5 9
    12 5 9
    -12 -5 9
    -12 5 9
    13 5 9
    13 -5 9
    13 -5 9
    13 5 9
    -13 5 9
    -13 5 9
    13 5 9
    13 -5 9
    13 5 -9
    -13 5 9
    13 5 9
    13 5 9
    -13 -5 9
    14 -5 9
    14 5 9
    14 5 9
    -14 5 9
    -14 5 9
    14 -5 9
    14 5 9
    -14 -5 9
    14 5 -9
    -14 5 9
    14 5 9
    14 5 9
    15 5 9
    15 -5 9
    15 5 9
    -15 5 9
    -15 5 9
    15 -5 9
    15 5 9
    -15 -5 9
    15 5 -9
    15 5 9
    16 -5 9
    16 -5 -9
    16 5 9
    -16 5 9
    -16 5 9
    16 -5 9
    16 5 9
    16 5 -9
    -16 -5 9
    16 5 9
    16 5 9
    17 -5 -9
    17 -5 9
    17 5 9
    -17 5 9
    -17 5 9
    17 -5 9
    17 5 9
    17 5 -9
    17 5 9
    17 5 9
    18 -5 -9
    18 -5 9
    -18 -5 9
    18 5 9
    -18 5 9
    -18 5 9
    18 -5 9
    18 5 9
    18 5 9
    18 5 -9
    19 -5 -9
    -19 -5 9
    -19 5 9
    -19 5 9
    19 -5 9
    19 5 9
    19 5 -9
    19 5 9
    20 -5 -9
    -20 -5 9
    -20 5 9
    20 -5 9
    -20 5 9
    20 5 9
    20 5 -9
    21 -5 9
    -21 -5 9
    21 -5 9
    -21 5 9
    -21 5 9
    21 5 9
    21 5 -9
    -22 -5 9
    22 5 9
    22 -5 9
    22 5 -9
    0 5 10
    0 -5 10
    0 5 10
    0 -5 -10
    0 5 10
    0 5 10
    0 5 10
    0 5 10
    -1 5 10
    1 5 10
    1 -5 10
    -1 -5 10
    -1 5 10
    1 -5 -10
    -1 -5 -10
    1 5 10
    -1 5 10
    -1 -5 10
    -1 5 10
    -1 5 10
    1 5 10
    -1 5 10
    1 5 10
    1 5 10
    -1 5 10
    1 5 10
    -1 5 10
    -2 5 10
    2 5 10
    2 5 10
    2 -5 10
    -2 -5 10
    -2 5 10
    2 -5 -10
    -2 -5 -10
    -2 5 10
    -2 -5 10
    -2 5 10
    2 -5 10
    -2 5 10
    2 5 10
    2 5 10
    -2 5 10
    2 5 10
    -2 5 10
    2 5 10
    -2 5 10
    -3 5 10
    3 5 10
    3 -5 10
    -3 -5 10
    -3 5 10
    3 5 10
    3 -5 -10
    -3 -5 -10
    -3 5 10
    -3 5 10
    3 -5 10
    -3 5 10
    3 5 10
    3 5 10
    -3 5 10
    3 5 10
    -3 5 10
    3 5 10
    -3 5 10
    -4 5 10
    -4 5 10
    4 -5 10
    -4 -5 10
    4 -5 10
    4 -5 10
    -4 5 10
    4 5 10
    4 -5 10
    -4 5 10
    4 5 10
    4 5 10
    -4 5 10
    4 5 10
    -4 5 10
    4 5 10
    -4 5 10
    5 5 10
    5 -5 10
    -5 -5 10
    -5 5 10
    5 -5 10
    5 5 10
    -5 5 10
    5 5 10
    5 -5 10
    -5 5 10
    -5 5 10
    5 5 10
    5 5 10
    -5 5 10
    5 5 10
    6 5 10
    6 -5 10
    -6 -5 10
    -6 5 10
    6 -5 10
    6 5 10
    6 -5 10
    -6 5 10
    6 5 10
    6 5 10
    -6 5 10
    6 5 10
    6 5 10
    -6 5 10
    -7 -5 10
    -7 5 10
    7 5 10
    7 5 10
    7 -5 10
    -7 5 10
    7 5 10
    7 -5 10
    7 5 10
    7 5 10
    -7 5 10
    7 5 10
    8 -5 10
    8 5 10
    -8 -5 10
    -8 5 10
    8 5 10
    -8 5 10
    8 5 10
    8 -5 10
    8 5 10
    8 5 10
    -8 5 10
    8 5 10
    9 -5 10
    -9 -5 10
    -9 5 10
    9 5 10
    9 5 10
    -9 5 10
    9 5 10
    9 -5 10
    9 5 10
    9 5 10
    9 5 10
    -9 5 10
    10 -5 10
    10 5 10
    -10 -5 10
    -10 5 10
    -10 5 10
    10 5 10
    10 -5 10
    10 5 10
    -10 5 10
    10 5 10
    10 5 10
    10 5 10
    11 -5 10
    11 5 10
    -11 -5 10
    -11 5 10
    -11 5 10
    11 5 10
    11 -5 10
    -11 5 10
    11 5 10
    11 5 10
    11 5 10
    12 5 10
    12 -5 10
    -12 -5 10
    -12 5 10
    -12 5 10
    12 5 10
    12 -5 10
    -12 5 10
    12 5 10
    12 5 10
    12 5 10
    13 -5 10
    13 -5 10
    13 5 10
    -13 -5 10
    -13 5 10
    -13 5 10
    13 -5 10
    13 5 10
    -13 5 10
    13 5 -10
    13 5 10
    13 5 10
    14 -5 10
    14 -5 10
    -14 -5 10
    -14 5 10
    14 5 10
    14 -5 10
    14 5 10
    -14 5 10
    14 5 -10
    14 5 10
    -14 5 10
    14 5 10
    15 5 10
    15 -5 10
    -15 -5 10
    -15 5 10
    -15 5 10
    15 -5 10
    15 5 10
    15 5 -10
    15 5 10
    15 5 10
    16 -5 -10
    16 -5 10
    -16 -5 10
    -16 5 10
    -16 5 10
    16 -5 10
    16 5 10
    16 5 10
    16 5 -10
    16 5 10
    17 -5 -10
    17 -5 10
    -17 -5 10
    -17 5 10
    -17 5 10
    17 -5 10
    17 5 10
    17 5 -10
    17 5 10
    17 5 10
    18 -5 -10
    18 -5 10
    -18 -5 10
    -18 5 10
    -18 5 10
    18 -5 10
    18 5 10
    18 5 -10
    18 5 10
    -19 -5 10
    -19 5 10
    -19 5 10
    19 -5 10
    -19 5 10
    19 5 10
    19 5 10
    19 5 -10
    20 -5 10
    -20 -5 10
    20 -5 10
    -20 5 10
    -20 5 10
    20 5 10
    20 5 -10
    21 -5 10
    21 5 10
    21 -5 10
    -21 -5 10
    0 5 11
    0 -5 11
    0 5 11
    0 -5 11
    0 5 11
    0 5 11
    0 5 11
    0 5 11
    -1 5 11
    1 5 11
    1 -5 11
    -1 -5 11
    -1 5 11
    -1 5 11
    1 5 11
    1 -5 11
    -1 5 11
    1 5 11
    -1 5 11
    1 5 11
    1 5 11
    -1 5 11
    -2 5 11
    2 5 11
    2 -5 11
    -2 -5 11
    -2 5 11
    -2 -5 11
    -2 5 11
    2 -5 11
    -2 5 11
    2 5 11
    2 5 11
    -2 5 11
    -2 5 11
    2 5 11
    -2 5 11
    2 5 11
    3 -5 11
    -3 5 11
    3 5 11
    3 -5 11
    -3 -5 11
    -3 5 11
    -3 -5 11
    3 -5 11
    -3 5 11
    -3 5 11
    3 5 11
    -3 5 11
    -3 5 11
    -3 5 11
    3 5 11
    3 5 11
    3 5 11
    4 -5 11
    4 5 11
    4 5 11
    4 -5 11
    -4 -5 11
    -4 5 11
    4 -5 11
    4 -5 11
    -4 5 11
    -4 5 11
    4 5 11
    -4 5 11
    4 5 11
    4 5 11
    -4 5 11
    4 5 11
    5 -5 11
    5 5 11
    5 -5 11
    -5 -5 11
    -5 5 11
    -5 5 11
    5 -5 11
    -5 5 11
    5 5 11
    5 -5 11
    5 5 11
    -5 5 11
    5 5 11
    5 5 11
    -5 5 11
    -5 -5 11
    6 -5 11
    6 5 11
    -6 -5 11
    -6 5 11
    -6 5 11
    6 -5 11
    6 5 11
    -6 5 11
    6 5 11
    6 -5 11
    -6 5 11
    6 5 11
    6 5 11
    6 5 11
    -6 -5 11
    7 5 11
    7 -5 11
    -7 -5 11
    -7 5 11
    7 -5 11
    7 5 11
    -7 5 11
    7 5 11
    7 -5 11
    -7 5 11
    7 5 11
    7 5 11
    8 -5 11
    -8 -5 11
    -8 5 11
    8 5 11
    8 -5 11
    -8 5 11
    8 5 11
    8 -5 11
    8 5 11
    8 5 11
    8 5 11
    -8 5 11
    9 5 11
    9 -5 11
    -9 -5 11
    -9 5 11
    9 5 11
    9 5 11
    9 -5 11
    9 -5 11
    -9 5 11
    9 5 11
    -9 5 11
    9 5 11
    9 5 11
    10 5 11
    10 -5 11
    -10 -5 11
    -10 5 11
    10 5 11
    10 -5 11
    10 5 11
    10 5 11
    -10 5 11
    10 5 11
    10 5 11
    11 -5 11
    11 -5 11
    11 5 11
    -11 -5 11
    -11 5 11
    -11 5 11
    11 5 11
    11 5 11
    11 -5 11
    -11 5 11
    11 5 11
    12 -5 11
    12 5 11
    12 -5 11
    -12 -5 11
    -12 5 11
    -12 5 11
    12 5 11
    12 -5 11
    12 5 11
    12 5 11
    -12 5 11
    13 5 11
    13 -5 11
    13 -5 11
    -13 -5 11
    -13 5 11
    -13 5 11
    13 -5 11
    13 5 11
    13 5 11
    13 5 11
    -13 5 11
    14 -5 11
    14 -5 11
    -14 -5 11
    -14 5 11
    -14 5 11
    14 5 11
    14 5 11
    14 -5 11
    14 5 11
    -14 5 11
    15 -5 -11
    15 -5 11
    -15 -5 11
    -15 5 11
    -15 5 11
    -15 5 11
    15 -5 11
    15 5 11
    15 5 11
    15 5 11
    16 -5 11
    -16 -5 11
    -16 5 11
    -16 5 11
    -16 5 11
    16 -5 11
    16 5 11
    16 5 11
    16 5 -11
    16 5 11
    17 -5 11
    -17 -5 11
    -17 5 11
    -17 5 11
    17 5 11
    17 -5 11
    -17 5 11
    17 5 11
    17 5 -11
    18 -5 11
    -18 -5 11
    -18 5 11
    -18 5 11
    18 -5 11
    -18 5 11
    18 5 11
    18 5 -11
    18 5 11
    19 -5 11
    -19 -5 11
    -19 5 11
    -19 5 11
    19 5 11
    19 -5 11
    -19 -5 11
    0 -5 12
    0 5 12
    0 -5 12
    0 5 12
    0 -5 12
    0 5 12
    0 5 12
    0 5 12
    0 5 12
    -1 5 12
    1 5 12
    -1 -5 12
    1 -5 12
    1 -5 12
    -1 -5 12
    1 5 12
    -1 5 12
    -1 5 12
    1 5 12
    1 -5 12
    -1 -5 12
    -1 5 12
    1 5 12
    1 5 12
    1 5 12
    -1 5 12
    2 -5 12
    -2 5 12
    2 5 12
    2 -5 12
    -2 -5 12
    2 -5 12
    -2 5 12
    -2 -5 12
    -2 5 12
    2 5 12
    -2 5 12
    2 5 12
    2 5 12
    2 5 12
    -2 5 12
    3 -5 12
    3 5 12
    3 -5 12
    -3 -5 12
    3 -5 12
    3 -5 12
    -3 5 12
    -3 5 12
    3 5 12
    3 5 12
    -3 5 12
    3 5 12
    3 5 12
    -3 5 12
    4 -5 12
    4 5 12
    4 -5 12
    -4 -5 12
    -4 5 12
    -4 5 12
    4 -5 12
    -4 5 12
    4 5 12
    4 -5 12
    -4 5 12
    -4 5 12
    4 5 12
    4 5 12
    4 5 12
    5 5 12
    5 -5 12
    -5 -5 12
    -5 5 12
    -5 5 12
    5 -5 12
    -5 5 12
    5 5 12
    5 -5 12
    -5 5 12
    -5 5 12
    5 5 12
    5 5 12
    5 5 12
    -5 -5 12
    6 5 12
    6 -5 12
    -6 -5 12
    -6 5 12
    6 -5 12
    -6 5 12
    -6 5 12
    6 5 12
    6 -5 12
    -6 5 12
    6 5 12
    -6 5 12
    6 5 12
    6 5 12
    -6 -5 12
    7 5 12
    -7 5 12
    7 -5 12
    -7 -5 12
    -7 5 12
    7 -5 12
    -7 5 12
    7 5 12
    7 -5 12
    7 5 12
    7 5 12
    -7 5 12
    -7 -5 12
    -8 5 12
    8 -5 12
    8 5 12
    -8 -5 12
    -8 5 12
    8 5 12
    8 -5 12
    8 -5 12
    -8 5 12
    8 5 12
    8 5 12
    -8 5 12
    -8 -5 12
    9 -5 12
    9 5 12
    -9 -5 12
    -9 5 12
    -9 5 12
    9 5 12
    9 -5 12
    9 5 12
    -9 5 12
    -9 -5 12
    10 -5 12
    10 -5 12
    -10 -5 12
    -10 5 12
    -10 5 12
    10 5 12
    10 -5 12
    10 5 12
    -10 5 12
    -10 -5 12
    10 5 12
    11 -5 12
    11 -5 12
    -11 -5 12
    -11 5 12
    -11 5 12
    11 -5 12
    11 5 12
    11 5 12
    -11 5 12
    -11 -5 12
    12 -5 12
    12 -5 12
    -12 -5 12
    -12 5 12
    -12 5 12
    12 5 12
    12 -5 12
    12 5 12
    -12 5 12
    -12 -5 12
    13 -5 12
    13 -5 12
    -13 -5 12
    -13 5 12
    -13 5 12
    -13 5 12
    13 -5 12
    13 5 12
    -13 5 12
    13 5 12
    -13 -5 12
    14 -5 12
    14 -5 12
    -14 -5 12
    -14 5 12
    -14 5 12
    -14 5 12
    14 -5 12
    14 5 12
    14 5 12
    -14 -5 12
    15 -5 12
    15 -5 12
    -15 5 12
    -15 -5 12
    -15 5 12
    15 -5 12
    15 5 12
    15 5 12
    -15 -5 12
    16 -5 12
    16 -5 12
    -16 -5 12
    -16 5 12
    -16 5 12
    16 5 12
    16 5 12
    -16 -5 12
    17 -5 12
    17 5 12
    -17 -5 12
    -17 5 12
    -17 5 12
    17 5 12
    17 -5 12
    -17 -5 12
    18 5 12
    18 -5 12
    -18 5 12
    -18 -5 12
    0 5 13
    0 -5 13
    0 -5 13
    0 5 13
    0 5 13
    0 5 13
    0 5 13
    1 5 13
    -1 5 13
    1 -5 13
    1 -5 13
    -1 -5 13
    1 5 13
    -1 5 13
    1 -5 13
    -1 5 13
    1 5 13
    1 5 13
    -1 5 13
    1 5 13
    -1 5 13
    2 5 13
    2 -5 13
    2 -5 13
    -2 -5 13
    -2 5 13
    -2 5 13
    2 5 13
    2 -5 13
    -2 5 13
    2 5 13
    2 5 13
    -2 5 13
    3 5 13
    3 -5 13
    -3 -5 13
    -3 5 13
    3 -5 13
    -3 5 13
    3 5 13
    -3 5 13
    3 5 13
    3 5 13
    -3 5 13
    4 5 13
    4 -5 13
    -4 -5 13
    -4 5 13
    4 -5 13
    -4 5 13
    4 5 13
    4 5 13
    -4 5 13
    4 5 13
    -4 5 13
    5 5 13
    5 -5 13
    -5 -5 13
    5 -5 13
    -5 5 13
    -5 5 13
    5 5 13
    5 5 13
    -5 5 13
    5 5 13
    -5 5 13
    6 5 13
    6 -5 13
    -6 -5 13
    -6 5 13
    -6 5 13
    6 5 13
    6 -5 13
    -6 5 13
    6 5 13
    6 5 13
    -6 5 13
    -6 -5 13
    -7 5 13
    7 -5 13
    7 5 13
    7 -5 13
    7 -5 13
    -7 -5 13
    -7 5 13
    -7 5 13
    7 -5 13
    7 5 13
    -7 5 13
    -7 -5 13
    8 -5 13
    8 5 13
    8 -5 13
    8 -5 13
    -8 -5 13
    -8 5 13
    -8 5 13
    -8 5 13
    8 5 13
    -8 5 13
    -8 -5 13
    9 5 13
    9 -5 13
    9 -5 13
    -9 5 13
    9 -5 13
    -9 -5 13
    -9 5 13
    9 5 13
    -9 5 13
    -9 -5 13
    10 5 13
    10 -5 13
    10 -5 13
    -10 5 13
    10 -5 13
    -10 -5 13
    -10 5 13
    10 5 13
    -10 5 13
    -10 -5 13
    11 -5 13
    11 5 13
    11 -5 13
    11 -5 13
    -11 -5 13
    -11 5 13
    -11 5 13
    11 5 13
    -11 5 13
    11 5 13
    -11 -5 13
    12 -5 13
    12 5 13
    12 -5 13
    12 -5 13
    -12 -5 13
    -12 5 13
    -12 5 13
    12 5 13
    -12 5 13
    12 5 13
    -12 -5 13
    13 -5 13
    13 -5 13
    13 5 13
    13 -5 13
    -13 -5 13
    -13 5 13
    -13 5 13
    13 5 13
    13 5 13
    -13 5 13
    -13 -5 13
    14 -5 13
    14 5 13
    14 -5 13
    14 -5 13
    -14 -5 13
    -14 5 13
    -14 5 13
    14 5 13
    14 5 13
    -14 -5 13
    15 -5 13
    15 -5 13
    15 5 13
    -15 -5 13
    -15 5 13
    -15 5 13
    15 5 13
    -15 -5 13
    16 -5 13
    16 5 13
    -16 -5 13
    -16 5 13
    0 -5 14
    0 -5 14
    0 5 14
    0 5 14
    0 5 14
    1 5 14
    1 -5 14
    -1 -5 14
    -1 5 14
    -1 -5 14
    1 -5 14
    1 5 14
    -1 5 14
    -1 5 14
    1 5 14
    2 5 14
    2 -5 14
    2 -5 14
    -2 -5 14
    -2 5 14
    2 -5 14
    2 5 14
    -2 5 14
    -2 5 14
    2 5 14
    3 -5 14
    3 5 14
    -3 -5 14
    3 -5 14
    -3 -5 14
    -3 5 14
    3 -5 14
    -3 5 14
    3 5 14
    -3 5 14
    3 5 14
    4 5 14
    4 -5 14
    -4 -5 14
    4 -5 14
    -4 -5 14
    4 -5 14
    -4 5 14
    -4 5 14
    -4 5 14
    4 5 14
    -4 5 14
    4 5 14
    -5 -5 14
    5 -5 14
    5 5 14
    5 -5 14
    -5 -5 14
    -5 5 14
    -5 5 14
    5 -5 14
    5 5 14
    5 5 14
    -5 5 14
    6 -5 14
    6 5 14
    6 -5 14
    -6 -5 14
    -6 5 14
    -6 5 14
    6 -5 14
    6 5 14
    -6 5 14
    7 5 14
    7 -5 14
    7 -5 14
    -7 -5 14
    -7 5 14
    -7 5 14
    -7 5 14
    7 5 14
    -7 -5 14
    8 -5 14
    8 5 14
    8 -5 14
    -8 -5 14
    -8 5 14
    -8 5 14
    8 5 14
    -8 5 14
    8 5 14
    -8 -5 14
    9 -5 14
    9 5 14
    9 -5 14
    9 -5 14
    -9 -5 14
    -9 5 14
    9 5 14
    -9 5 14
    9 5 14
    -9 -5 14
    10 -5 14
    10 5 14
    10 -5 14
    10 -5 14
    -10 -5 14
    -10 5 14
    10 5 14
    -10 5 14
    10 5 14
    -10 -5 14
    11 -5 14
    11 5 14
    11 -5 14
    11 -5 14
    -11 -5 14
    -11 5 14
    -11 5 14
    11 5 14
    -11 -5 14
    12 -5 14
    12 -5 14
    12 5 14
    12 -5 14
    -12 -5 14
    -12 5 14
    -12 5 14
    12 5 14
    -12 -5 14
    13 5 14
    13 -5 14
    13 -5 14
    -13 -5 14
    -13 5 14
    13 5 14
    14 5 14
    -14 5 14
    0 -5 15
    0 5 15
    0 -5 15
    0 5 15
    0 5 15
    -1 -5 15
    1 -5 15
    -1 5 15
    1 -5 15
    -1 5 15
    1 5 15
    -1 -5 15
    1 5 15
    -1 5 15
    -1 5 15
    1 5 15
    -2 -5 15
    2 -5 15
    -2 5 15
    2 -5 15
    -2 5 15
    2 5 15
    -2 -5 15
    2 5 15
    -2 5 15
    -2 5 15
    2 5 15
    -3 -5 15
    3 -5 15
    3 -5 15
    -3 -5 15
    -3 -5 15
    -3 5 15
    -3 5 15
    3 5 15
    3 -5 15
    -3 5 15
    3 5 15
    3 5 15
    4 -5 15
    4 5 15
    4 -5 15
    -4 -5 15
    -4 5 15
    -4 -5 15
    -4 5 15
    4 5 15
    4 -5 15
    -4 5 15
    4 5 15
    4 5 15
    5 -5 15
    5 5 15
    5 -5 15
    -5 -5 15
    -5 5 15
    -5 5 15
    5 5 15
    5 5 15
    -5 5 15
    6 5 15
    6 -5 15
    6 -5 15
    -6 -5 15
    -6 5 15
    -6 5 15
    6 5 15
    6 5 15
    -6 5 15
    7 -5 15
    7 5 15
    7 -5 15
    -7 -5 15
    -7 5 15
    -7 5 15
    7 5 15
    7 5 15
    -7 5 15
    8 5 15
    8 -5 15
    8 -5 15
    -8 -5 15
    -8 5 15
    8 5 15
    -8 5 15
    8 5 15
    9 5 15
    9 -5 15
    9 -5 15
    -9 -5 15
    -9 5 15
    9 5 15
    -9 5 15
    10 -5 15
    10 -5 15
    10 5 15
    -10 -5 15
    -10 5 15
    10 5 15
    -10 5 15
    11 5 15
    -11 5 15
    0 -5 16
    0 5 16
    0 -5 16
    0 5 16
    1 -5 16
    -1 -5 16
    -1 5 16
    1 5 16
    1 -5 16
    -1 5 16
    2 -5 16
    -2 -5 16
    -2 5 16
    2 5 16
    2 -5 16
    2 5 16
    -2 5 16
    3 -5 16
    -3 5 16
    3 5 16
    -3 -5 16
    3 5 16
    -3 5 16
    4 -5 16
    -4 5 16
    4 5 16
    -4 -5 16
    4 5 16
    -4 5 16
    5 -5 16
    5 5 16
    -5 -5 16
    5 5 16
    -5 5 16
    6 -5 16
    6 5 16
    -6 5 16
    0 -6 0
    0 -6 0
    1 -6 0
    -1 -6 0
    1 -6 0
    -1 -6 0
    2 -6 0
    -2 -6 0
    2 -6 0
    -2 -6 0
    3 -6 0
    3 -6 0
    -3 -6 0
    4 -6 0
    -4 -6 0
    5 -6 0
    5 -6 0
    -5 -6 0
    6 -6 0
    -6 -6 0
    6 -6 0
    7 -6 0
    7 -6 0
    -7 -6 0
    8 -6 0
    -8 -6 0
    8 -6 0
    9 -6 0
    9 -6 0
    -9 -6 0
    10 -6 0
    -10 -6 0
    10 -6 0
    10 6 0
    11 -6 0
    11 -6 0
    -11 -6 0
    -11 6 0
    -11 -6 0
    11 6 0
    -12 6 0
    -12 -6 0
    12 -6 0
    -12 -6 0
    12 -6 0
    12 6 0
    12 -6 0
    12 6 0
    -12 6 0
    -13 6 0
    13 -6 0
    -13 -6 0
    13 -6 0
    13 -6 0
    -13 -6 0
    13 -6 0
    13 6 0
    -13 6 0
    13 6 0
    14 -6 0
    -14 6 0
    -14 -6 0
    14 -6 0
    14 -6 0
    -14 -6 0
    14 -6 0
    14 6 0
    -14 6 0
    15 -6 0
    -15 6 0
    -15 -6 0
    15 -6 0
    15 6 0
    -15 6 0
    16 -6 0
    -16 6 0
    -16 -6 0
    16 -6 0
    -16 6 0
    16 6 0
    17 -6 0
    -17 6 0
    -17 -6 0
    17 -6 0
    -17 6 0
    17 6 0
    18 -6 0
    -18 6 0
    -18 -6 0
    18 -6 0
    18 6 0
    -18 -6 0
    -18 6 0
    19 -6 0
    -19 -6 0
    19 -6 0
    -19 6 0
    19 6 0
    -19 -6 0
    20 -6 0
    -20 -6 0
    20 -6 0
    -20 6 0
    -20 -6 0
    20 6 0
    -21 -6 0
    21 -6 0
    -21 6 0
    21 6 0
    -21 -6 0
    -22 6 0
    -22 -6 0
    -22 6 0
    22 -6 0
    22 6 0
    -22 -6 0
    -23 6 0
    -23 6 0
    23 -6 0
    -23 -6 0
    23 6 0
    -24 6 0
    -24 6 0
    24 6 0
    -24 -6 0
    -25 6 0
    25 6 0
    -25 6 0
    -25 -6 0
    0 -6 1
    0 -6 -1
    0 -6 -1
    0 -6 1
    1 -6 1
    1 -6 -1
    -1 -6 1
    -1 -6 -1
    1 -6 -1
    1 -6 1
    -1 -6 1
    -1 -6 -1
    -1 -6 -1
    2 -6 -1
    -2 -6 1
    -2 -6 -1
    2 -6 -1
    2 -6 1
    -2 -6 1
    -2 -6 -1
    2 -6 1
    3 -6 -1
    -3 -6 1
    3 -6 -1
    3 -6 1
    -3 -6 1
    -3 -6 -1
    3 -6 1
    4 -6 -1
    4 -6 1
    -4 -6 1
    -4 -6 -1
    4 -6 1
    4 -6 -1
    5 -6 -1
    5 -6 1
    -5 -6 1
    -5 -6 -1
    5 -6 1
    5 -6 -1
    6 -6 -1
    6 -6 1
    -6 -6 1
    -6 -6 -1
    6 -6 1
    6 -6 -1
    7 -6 -1
    7 -6 1
    -7 -6 1
    -7 -6 -1
    7 -6 1
    7 -6 -1
    8 -6 -1
    8 -6 1
    -8 -6 1
    -8 -6 -1
    8 -6 1
    8 -6 -1
    9 -6 1
    9 -6 -1
    9 -6 -1
    9 -6 1
    -9 -6 1
    -9 -6 -1
    10 -6 -1
    10 -6 -1
    10 -6 1
    -10 -6 1
    -10 -6 -1
    -10 6 1
    -10 -6 1
    10 6 1
    10 6 -1
    -11 6 1
    -11 6 -1
    11 -6 1
    -11 -6 -1
    -11 -6 1
    11 -6 -1
    11 -6 1
    -11 -6 1
    -11 -6 -1
    11 -6 -1
    11 6 1
    11 -6 1
    11 6 -1
    11 6 1
    -12 6 1
    -12 6 -1
    12 -6 1
    -12 -6 -1
    -12 -6 1
    12 -6 -1
    12 -6 -1
    12 -6 1
    -12 -6 1
    -12 -6 -1
    12 6 1
    12 -6 1
    12 6 -1
    -12 6 1
    12 6 1
    13 -6 1
    -13 6 -1
    -13 6 1
    -13 -6 -1
    -13 -6 1
    13 -6 1
    -13 -6 1
    -13 -6 -1
    13 -6 -1
    13 6 1
    13 -6 1
    -13 6 -1
    -13 6 1
    13 6 -1
    13 6 1
    14 -6 1
    -14 6 1
    -14 6 -1
    14 -6 -1
    -14 -6 -1
    -14 -6 1
    14 -6 -1
    14 -6 1
    -14 -6 1
    -14 -6 -1
    14 -6 1
    14 6 1
    14 6 -1
    -14 6 1
    -14 6 -1
    14 6 1
    15 -6 1
    15 -6 -1
    -15 6 1
    -15 6 -1
    -15 -6 -1
    -15 -6 1
    15 6 1
    15 -6 1
    15 6 -1
    -15 6 -1
    15 6 1
    -15 6 1
    16 -6 -1
    16 -6 1
    -16 6 1
    -16 6 -1
    -16 -6 -1
    -16 -6 1
    16 6 1
    16 -6 1
    16 6 1
    16 6 -1
    -16 -6 1
    -16 6 1
    -16 6 -1
    17 -6 1
    -17 6 1
    -17 6 -1
    17 -6 -1
    -17 -6 -1
    -17 -6 1
    17 -6 -1
    17 -6 1
    17 6 -1
    -17 6 1
    -17 6 -1
    -17 -6 1
    17 6 1
    18 -6 1
    18 -6 -1
    -18 6 -1
    -18 6 1
    -18 -6 1
    -18 -6 -1
    18 -6 -1
    18 -6 1
    18 6 1
    18 6 -1
    -18 -6 1
    -18 6 1
    -18 6 -1
    19 -6 1
    19 -6 -1
    -19 -6 -1
    -19 -6 1
    19 -6 -1
    19 -6 1
    19 6 -1
    -19 -6 1
    -19 -6 -1
    -19 6 -1
    19 6 1
    -19 6 1
    20 -6 -1
    -20 -6 -1
    -20 -6 1
    20 -6 -1
    20 -6 1
    -20 6 1
    -20 6 1
    -20 6 -1
    20 6 1
    -20 -6 1
    -20 -6 -1
    20 6 -1
    21 -6 -1
    -21 6 1
    -21 -6 -1
    -21 -6 1
    21 -6 1
    -21 6 1
    21 -6 -1
    21 6 -1
    -21 -6 1
    -21 -6 -1
    21 6 1
    -22 6 1
    -22 -6 -1
    -22 -6 1
    22 -6 1
    -22 6 1
    -22 6 -1
    22 6 1
    -22 -6 1
    -22 -6 -1
    22 6 -1
    -23 6 1
    -23 6 -1
    -23 -6 1
    -23 6 1
    -23 6 -1
    23 -6 1
    23 6 1
    -23 -6 1
    -23 -6 -1
    23 6 -1
    -24 6 1
    24 6 1
    -24 6 1
    -24 6 -1
    24 -6 1
    -24 -6 -1
    -24 -6 1
    24 6 -1
    -25 6 1
    -25 6 -1
    25 6 1
    25 6 -1
    -25 6 1
    -25 6 -1
    -25 -6 1
    -25 -6 -1
    0 -6 -2
    0 -6 2
    0 -6 -2
    1 -6 -2
    1 -6 -2
    -1 -6 -2
    -1 -6 -2
    1 -6 2
    -1 -6 2
    -1 -6 -2
    -1 -6 2
    2 -6 -2
    2 -6 -2
    2 -6 2
    -2 -6 2
    -2 -6 -2
    -2 -6 2
    3 -6 -2
    3 -6 -2
    3 -6 2
    -3 -6 2
    -3 -6 -2
    4 -6 -2
    4 -6 2
    4 -6 -2
    -4 -6 2
    -4 -6 -2
    5 -6 -2
    5 -6 2
    5 -6 -2
    -5 -6 2
    -5 -6 -2
    6 -6 -2
    6 -6 2
    -6 -6 2
    -6 -6 -2
    6 -6 -2
    7 -6 -2
    7 -6 2
    7 -6 -2
    -7 -6 2
    -7 -6 -2
    8 -6 -2
    8 -6 2
    8 -6 -2
    -8 -6 2
    -8 -6 -2
    9 -6 2
    9 -6 -2
    -9 -6 2
    -9 -6 -2
    -10 6 2
    -10 -6 2
    10 -6 2
    -10 -6 2
    -10 -6 -2
    10 -6 -2
    10 6 2
    10 -6 2
    10 6 -2
    10 6 2
    11 -6 2
    -11 6 2
    -11 6 -2
    -11 -6 2
    11 -6 -2
    11 -6 2
    -11 -6 2
    -11 -6 -2
    11 6 2
    11 -6 2
    11 6 -2
    -11 -6 2
    11 6 2
    -11 6 2
    12 -6 2
    -12 6 2
    -12 6 -2
    -12 -6 -2
    -12 -6 2
    12 -6 2
    -12 -6 2
    -12 -6 -2
    12 -6 -2
    12 6 2
    12 -6 2
    12 6 2
    -12 6 2
    -12 -6 2
    12 6 -2
    13 -6 2
    -13 6 2
    -13 6 -2
    -13 -6 -2
    -13 -6 2
    13 -6 -2
    13 -6 2
    -13 -6 2
    -13 -6 -2
    13 6 2
    13 -6 2
    -13 -6 2
    13 6 2
    13 6 -2
    -13 6 -2
    -13 6 2
    14 -6 2
    -14 6 2
    -14 6 -2
    -14 -6 -2
    -14 -6 2
    14 -6 2
    -14 -6 2
    -14 -6 -2
    14 -6 -2
    14 6 2
    14 -6 2
    14 6 2
    -14 6 -2
    -14 -6 2
    14 6 -2
    -14 6 2
    15 -6 2
    15 -6 -2
    -15 6 2
    -15 6 -2
    -15 -6 -2
    -15 -6 2
    15 6 2
    15 -6 2
    -15 -6 2
    15 6 2
    15 6 -2
    -15 6 2
    -15 6 -2
    16 -6 2
    16 -6 -2
    -16 6 2
    -16 6 -2
    -16 -6 -2
    -16 -6 2
    16 -6 2
    16 6 2
    -16 6 2
    -16 -6 2
    -16 6 -2
    16 6 -2
    16 6 2
    17 -6 2
    17 -6 -2
    -17 6 2
    -17 -6 -2
    -17 -6 2
    17 -6 2
    17 6 2
    17 6 -2
    -17 6 -2
    -17 -6 2
    -17 6 2
    17 6 2
    18 -6 -2
    18 -6 2
    -18 6 2
    -18 -6 -2
    -18 -6 2
    18 -6 2
    18 6 2
    -18 6 2
    18 6 2
    -18 6 2
    18 6 -2
    -18 -6 2
    -18 6 -2
    19 -6 -2
    -19 6 2
    -19 -6 -2
    -19 -6 2
    19 -6 2
    -19 6 2
    19 6 2
    -19 6 -2
    19 6 -2
    -19 6 2
    -19 -6 2
    19 6 2
    20 -6 -2
    -20 6 2
    -20 -6 -2
    -20 -6 2
    20 -6 2
    -20 6 2
    20 6 2
    20 6 -2
    -20 -6 2
    -20 6 -2
    21 -6 -2
    -21 6 2
    -21 -6 2
    21 -6 2
    -21 6 2
    21 6 -2
    -21 -6 2
    -21 -6 -2
    21 6 2
    22 -6 -2
    -22 6 2
    -22 -6 2
    22 -6 2
    -22 6 2
    -22 6 -2
    22 6 2
    22 6 -2
    -22 -6 2
    -22 -6 -2
    -23 6 2
    -23 6 -2
    -23 -6 2
    23 6 2
    -23 6 2
    -23 6 -2
    23 -6 2
    23 6 -2
    -23 -6 -2
    -23 -6 2
    23 6 2
    24 6 2
    -24 6 2
    -24 6 -2
    24 -6 2
    -24 -6 2
    24 6 -2
    -24 -6 -2
    -25 6 2
    -25 6 -2
    25 6 2
    -25 6 2
    -25 6 -2
    -25 -6 -2
    -25 -6 2
    0 -6 -3
    0 -6 -3
    0 -6 3
    1 -6 -3
    -1 -6 -3
    1 -6 -3
    1 -6 3
    -1 -6 3
    -1 -6 -3
    -1 -6 -3
    -1 -6 3
    2 -6 -3
    2 -6 -3
    2 -6 3
    -2 -6 3
    -2 -6 -3
    -2 -6 3
    3 -6 -3
    3 -6 3
    -3 -6 -3
    -3 -6 3
    4 -6 -3
    4 -6 3
    -4 -6 3
    -4 -6 -3
    -4 -6 3
    -5 -6 3
    5 -6 3
    5 -6 -3
    -5 -6 3
    -5 -6 -3
    6 -6 3
    -6 -6 3
    -6 -6 -3
    6 -6 -3
    7 -6 3
    7 -6 -3
    -7 -6 3
    -7 -6 -3
    8 -6 3
    -8 -6 3
    -8 -6 -3
    8 -6 -3
    -9 6 3
    -9 -6 3
    9 -6 3
    9 -6 -3
    -9 -6 3
    -9 -6 -3
    9 6 3
    9 -6 3
    9 6 -3
    -10 6 3
    -10 -6 3
    10 -6 3
    -10 -6 3
    -10 -6 -3
    10 -6 -3
    10 6 3
    10 -6 3
    10 6 -3
    -10 6 3
    -10 -6 3
    10 6 3
    11 -6 3
    -11 6 3
    -11 6 -3
    -11 -6 3
    11 -6 3
    -11 -6 3
    -11 -6 -3
    11 -6 -3
    11 6 3
    11 -6 3
    11 6 3
    -11 6 3
    -11 -6 3
    11 6 -3
    12 -6 3
    -12 6 3
    -12 -6 3
    12 -6 3
    -12 -6 3
    -12 -6 -3
    12 -6 -3
    12 6 3
    12 -6 3
    -12 -6 3
    12 6 -3
    -12 6 3
    12 6 3
    13 -6 3
    -13 6 3
    -13 -6 3
    13 -6 -3
    13 -6 3
    -13 -6 3
    -13 -6 -3
    13 6 3
    13 -6 3
    13 6 -3
    -13 -6 3
    -13 6 3
    -13 6 -3
    13 6 3
    -14 6 3
    14 -6 3
    -14 -6 3
    14 6 3
    14 -6 3
    14 6 3
    -14 6 -3
    14 6 -3
    -14 6 3
    -14 -6 3
    15 -6 3
    -15 6 3
    -15 -6 3
    15 6 3
    15 -6 3
    15 6 3
    -15 6 -3
    15 6 -3
    -15 -6 3
    -15 6 3
    16 -6 3
    16 -6 -3
    -16 6 3
    -16 -6 3
    -16 6 3
    16 6 3
    16 -6 3
    16 6 -3
    16 6 3
    -16 6 3
    -16 -6 3
    -16 6 -3
    17 -6 -3
    -17 6 3
    -17 6 3
    -17 -6 3
    17 -6 3
    -17 6 3
    17 6 3
    17 6 3
    17 6 -3
    -17 -6 3
    -17 6 -3
    -17 6 3
    18 -6 -3
    -18 6 3
    -18 -6 3
    18 -6 3
    -18 6 3
    18 6 3
    18 6 3
    18 6 -3
    -18 -6 3
    -18 6 3
    -18 6 -3
    19 -6 -3
    -19 6 3
    -19 -6 3
    -19 6 3
    19 6 3
    19 -6 3
    -19 6 3
    19 6 3
    -19 6 -3
    19 6 -3
    -19 -6 3
    20 -6 -3
    -20 6 3
    -20 -6 3
    20 6 3
    -20 6 3
    20 -6 3
    20 6 -3
    20 6 3
    -20 -6 3
    -20 6 -3
    21 -6 -3
    -21 6 3
    -21 -6 3
    21 6 3
    21 -6 3
    -21 6 3
    21 6 3
    -21 -6 3
    21 6 -3
    -21 -6 -3
    22 -6 -3
    -22 6 3
    -22 -6 3
    22 6 3
    22 -6 3
    -22 6 3
    -22 -6 3
    22 6 -3
    -22 -6 -3
    22 6 3
    -23 6 3
    -23 6 -3
    23 6 3
    23 -6 3
    -23 6 3
    -23 6 -3
    -23 -6 3
    23 6 -3
    -23 -6 -3
    23 6 3
    -24 6 3
    24 6 3
    -24 6 3
    -24 6 -3
    24 -6 3
    -24 -6 3
    24 6 -3
    -24 -6 -3
    -25 6 3
    -25 -6 3
    -25 -6 -3
    0 -6 -4
    0 -6 4
    0 -6 4
    1 -6 -4
    -1 -6 -4
    1 -6 4
    -1 -6 4
    -1 -6 4
    2 -6 -4
    -2 -6 -4
    2 -6 4
    -2 -6 4
    -2 -6 -4
    -2 -6 4
    3 -6 -4
    3 -6 4
    -3 -6 4
    -3 -6 -4
    -3 -6 4
    4 -6 4
    -4 -6 -4
    4 -6 -4
    -4 -6 4
    5 -6 4
    5 -6 -4
    -5 -6 -4
    -5 -6 4
    6 -6 4
    -6 -6 4
    -6 -6 -4
    -6 -6 4
    6 -6 -4
    -7 -6 -4
    7 -6 4
    7 -6 -4
    -7 -6 4
    -7 -6 4
    -8 6 4
    -8 -6 4
    8 -6 4
    -8 -6 4
    -8 -6 -4
    8 -6 -4
    -8 -6 4
    8 6 4
    8 -6 4
    -9 6 4
    -9 -6 4
    9 -6 4
    -9 -6 4
    -9 -6 -4
    9 -6 -4
    -9 -6 4
    9 6 4
    9 -6 4
    9 6 4
    9 6 -4
    -10 6 4
    -10 -6 4
    -10 -6 4
    10 6 4
    10 -6 4
    10 -6 -4
    -10 -6 4
    -10 -6 -4
    10 6 4
    10 -6 4
    10 6 4
    10 6 -4
    -10 -6 4
    -10 6 4
    -11 6 4
    -11 -6 4
    11 -6 4
    -11 -6 4
    -11 -6 -4
    11 -6 -4
    -11 -6 4
    11 6 4
    11 -6 4
    -11 6 4
    11 6 -4
    11 6 4
    -11 -6 4
    12 -6 4
    -12 6 4
    -12 -6 4
    12 -6 4
    -12 -6 4
    -12 -6 -4
    12 -6 -4
    -12 -6 4
    12 6 4
    -12 6 4
    12 -6 4
    12 6 -4
    -12 6 4
    -12 -6 4
    12 6 4
    13 -6 4
    -13 6 4
    -13 -6 4
    -13 -6 4
    13 -6 -4
    13 -6 4
    -13 -6 4
    -13 -6 -4
    -13 6 4
    13 6 4
    13 -6 4
    13 6 4
    13 6 -4
    -13 -6 4
    -13 6 4
    -13 6 -4
    13 6 4
    14 -6 4
    -14 6 4
    -14 6 4
    -14 -6 4
    -14 6 4
    14 6 4
    14 -6 4
    -14 -6 4
    14 6 -4
    -14 6 4
    -14 6 -4
    14 6 4
    -15 6 4
    -15 6 4
    -15 -6 4
    15 6 4
    -15 6 4
    15 -6 4
    15 6 -4
    -15 -6 4
    15 6 4
    -15 6 -4
    -15 6 4
    16 -6 -4
    -16 6 4
    -16 6 4
    -16 -6 4
    16 -6 4
    -16 6 4
    16 6 4
    -16 6 -4
    -16 6 4
    16 6 4
    -16 -6 4
    16 6 -4
    17 -6 -4
    -17 6 4
    -17 6 4
    -17 -6 4
    17 -6 4
    -17 6 4
    17 6 4
    17 6 4
    -17 -6 4
    17 6 -4
    -17 6 -4
    -17 6 4
    18 -6 -4
    -18 6 4
    -18 -6 4
    18 6 4
    -18 6 4
    18 6 4
    18 -6 4
    18 6 -4
    18 6 4
    -18 -6 4
    -18 6 -4
    19 -6 -4
    -19 6 4
    -19 -6 4
    19 6 4
    19 -6 4
    -19 6 4
    19 6 4
    -19 6 -4
    19 6 -4
    -19 -6 4
    20 -6 -4
    -20 6 4
    -20 -6 4
    20 6 4
    -20 6 4
    20 6 4
    20 -6 4
    20 6 -4
    -20 6 -4
    -20 -6 4
    21 -6 -4
    -21 6 4
    -21 -6 4
    21 6 4
    21 -6 4
    -21 6 4
    21 6 4
    21 6 4
    21 6 -4
    -21 -6 4
    -22 6 4
    22 -6 -4
    -22 -6 4
    22 6 4
    22 -6 4
    -22 6 4
    22 6 4
    -22 -6 4
    -22 -6 -4
    22 6 4
    22 6 -4
    -23 6 4
    23 6 4
    23 -6 4
    -23 6 4
    -23 6 -4
    -23 -6 4
    23 6 -4
    -23 -6 -4
    -24 6 4
    24 -6 4
    24 6 4
    -24 6 4
    -24 6 -4
    24 -6 4
    24 6 -4
    -24 -6 -4
    -24 -6 4
    0 -6 -5
    0 -6 5
    1 -6 -5
    -1 -6 5
    1 6 5
    1 -6 5
    -1 -6 -5
    -1 -6 5
    2 -6 5
    -2 -6 5
    -2 -6 -5
    2 -6 -5
    -2 -6 -5
    -2 -6 5
    3 -6 5
    -3 -6 5
    -3 -6 -5
    3 -6 -5
    -3 -6 5
    4 -6 -5
    4 -6 5
    -4 -6 5
    -4 -6 -5
    -4 -6 5
    5 -6 5
    -5 -6 5
    5 -6 -5
    -5 -6 -5
    -5 -6 5
    6 -6 5
    -6 -6 -5
    -6 -6 5
    6 -6 -5
    6 6 5
    6 -6 5
    -7 6 5
    -7 6 5
    7 -6 5
    -7 -6 -5
    -7 -6 5
    7 -6 -5
    7 6 5
    7 -6 5
    7 6 5
    -8 6 5
    -8 6 5
    8 -6 5
    8 -6 -5
    -8 -6 5
    -8 -6 -5
    -8 -6 5
    8 -6 5
    8 6 5
    8 6 -5
    8 6 5
    -9 6 5
    -9 6 5
    -9 -6 5
    9 -6 5
    9 6 5
    -9 -6 5
    -9 -6 -5
    9 -6 -5
    -9 -6 5
    9 6 5
    9 -6 5
    9 6 -5
    -9 -6 5
    9 6 5
    -10 6 5
    -10 6 5
    -10 -6 5
    10 6 5
    10 -6 5
    10 -6 -5
    -10 -6 5
    -10 -6 -5
    -10 -6 5
    -10 6 5
    10 6 5
    10 -6 5
    10 6 5
    -10 -6 5
    10 6 -5
    -11 6 5
    -11 6 5
    -11 -6 5
    11 -6 5
    11 6 5
    -11 -6 5
    -11 -6 -5
    11 -6 -5
    -11 -6 5
    -11 6 5
    11 6 5
    11 -6 5
    11 6 5
    11 6 5
    -11 -6 5
    11 6 -5
    -12 6 5
    -12 6 5
    -12 -6 5
    12 -6 5
    12 6 5
    -12 -6 -5
    12 -6 -5
    -12 -6 5
    -12 6 5
    12 6 5
    12 -6 5
    12 6 -5
    -12 6 -5
    12 6 5
    12 6 5
    -12 -6 5
    -13 6 5
    -13 6 5
    -13 -6 5
    13 6 5
    -13 6 5
    13 6 5
    13 -6 5
    13 6 5
    -13 6 5
    -13 -6 5
    13 6 -5
    -13 6 -5
    13 6 5
    -14 6 5
    -14 6 5
    -14 -6 5
    14 6 5
    -14 6 5
    14 6 5
    14 -6 5
    14 6 5
    -14 6 5
    14 6 -5
    -14 -6 5
    -14 6 -5
    -15 6 5
    -15 6 5
    -15 -6 5
    15 6 5
    -15 6 5
    15 -6 5
    15 6 5
    -15 6 5
    15 6 5
    15 6 -5
    -15 6 -5
    -15 -6 5
    -16 6 5
    -16 6 5
    -16 -6 5
    16 6 5
    -16 6 5
    16 6 5
    16 -6 5
    16 6 5
    16 6 -5
    -16 -6 5
    -16 6 -5
    -16 6 5
    17 -6 -5
    -17 6 5
    -17 -6 5
    17 6 5
    17 -6 5
    -17 6 5
    17 6 5
    -17 -6 5
    -17 6 -5
    17 6 -5
    18 -6 -5
    -18 6 5
    -18 -6 5
    18 6 5
    -18 6 5
    18 6 5
    18 -6 5
    18 6 -5
    -18 6 -5
    -18 -6 5
    19 -6 -5
    -19 6 5
    -19 -6 5
    19 6 5
    19 -6 5
    -19 6 5
    19 6 5
    19 6 -5
    -19 6 -5
    -19 -6 5
    19 6 5
    20 -6 -5
    -20 6 5
    -20 -6 5
    20 6 5
    20 -6 5
    -20 6 5
    20 6 5
    -20 -6 5
    20 6 -5
    20 6 5
    21 -6 -5
    -21 6 5
    -21 -6 5
    21 6 5
    21 -6 5
    -21 6 5
    21 6 5
    -21 -6 5
    21 6 -5
    21 6 5
    22 -6 -5
    -22 6 5
    22 6 5
    22 -6 5
    -22 6 5
    22 6 5
    -22 -6 5
    22 6 -5
    -22 -6 -5
    22 6 5
    -23 6 5
    23 -6 5
    23 6 5
    23 -6 5
    -23 6 5
    -23 6 -5
    -23 -6 -5
    23 6 -5
    -23 -6 5
    24 6 5
    -24 6 5
    24 -6 5
    24 6 -5
    -24 -6 -5
    -24 -6 5
    0 -6 -6
    0 -6 6
    0 6 6
    0 -6 6
    1 6 6
    1 -6 6
    -1 -6 6
    1 -6 -6
    -1 -6 -6
    -1 -6 6
    -2 -6 6
    2 -6 6
    2 -6 -6
    -2 -6 -6
    -2 -6 6
    3 -6 -6
    -3 -6 -6
    3 -6 6
    -3 -6 6
    -3 -6 6
    3 6 6
    4 -6 6
    -4 -6 6
    4 -6 -6
    -4 -6 6
    4 -6 6
    4 6 6
    4 6 6
    4 6 6
    -5 6 6
    5 -6 6
    -5 -6 6
    5 -6 -6
    -5 -6 6
    5 -6 6
    5 6 6
    5 6 6
    5 6 6
    -6 6 6
    -6 6 6
    6 -6 6
    6 -6 -6
    -6 -6 6
    -6 -6 6
    6 -6 6
    6 6 6
    6 6 6
    6 6 6
    -7 -6 6
    -7 6 6
    -7 6 6
    7 -6 6
    -7 -6 6
    -7 -6 6
    7 -6 -6
    7 -6 6
    7 6 6
    7 6 6
    7 6 6
    -8 6 6
    -8 6 6
    8 6 6
    8 -6 6
    8 -6 -6
    -8 -6 6
    8 -6 6
    8 6 6
    8 6 6
    8 6 -6
    8 6 6
    -9 6 6
    -9 6 6
    9 6 6
    9 -6 6
    9 -6 -6
    -9 -6 6
    9 6 6
    9 -6 6
    9 6 -6
    -9 -6 6
    9 6 6
    9 6 6
    -10 6 6
    -10 6 6
    10 -6 6
    10 6 6
    -10 -6 -6
    10 -6 -6
    -10 -6 6
    -10 6 6
    10 6 6
    10 -6 6
    10 6 -6
    -10 -6 6
    10 6 6
    10 6 6
    -11 6 6
    -11 6 6
    -11 -6 6
    11 6 6
    -11 6 6
    11 6 6
    11 -6 6
    11 6 -6
    11 6 6
    11 6 6
    -11 -6 6
    -12 6 6
    -12 6 6
    -12 -6 6
    12 6 6
    -12 6 6
    12 6 6
    12 -6 6
    -12 -6 6
    12 6 6
    12 6 -6
    -12 6 -6
    12 6 6
    -13 6 6
    -13 6 6
    -13 -6 6
    13 6 6
    -13 6 6
    13 6 6
    13 -6 6
    -13 -6 6
    13 6 -6
    -13 6 -6
    13 6 6
    13 6 6
    14 -6 6
    -14 6 6
    -14 6 6
    -14 -6 6
    14 6 6
    -14 6 6
    14 6 6
    14 -6 6
    14 6 -6
    -14 6 -6
    -14 -6 6
    -15 6 6
    15 -6 6
    -15 6 6
    -15 -6 6
    15 6 6
    -15 6 6
    15 6 6
    15 -6 6
    15 6 -6
    -15 6 -6
    -15 -6 6
    -16 6 6
    -16 -6 6
    16 6 6
    -16 6 6
    16 -6 6
    16 6 6
    -16 -6 6
    16 6 -6
    -16 6 -6
    16 6 6
    17 -6 -6
    -17 6 6
    -17 -6 6
    17 6 6
    -17 6 6
    17 -6 6
    17 6 6
    -17 -6 6
    17 6 -6
    17 6 6
    -17 6 -6
    18 -6 -6
    -18 6 6
    -18 -6 6
    18 6 6
    -18 6 6
    18 -6 6
    18 6 6
    -18 6 -6
    18 6 -6
    -18 -6 6
    18 6 6
    19 -6 -6
    -19 6 6
    -19 -6 6
    19 6 6
    19 -6 6
    -19 6 6
    19 6 6
    19 6 -6
    -19 6 -6
    19 6 6
    -19 -6 6
    20 -6 -6
    -20 6 6
    20 6 6
    20 -6 6
    -20 6 6
    20 6 6
    -20 -6 6
    20 6 -6
    20 6 6
    21 -6 -6
    21 -6 6
    21 6 6
    21 -6 6
    -21 6 6
    21 6 6
    -21 -6 6
    21 6 -6
    21 6 6
    22 -6 -6
    22 -6 6
    22 6 6
    22 -6 6
    -22 6 6
    22 6 6
    -22 -6 6
    22 6 -6
    -22 -6 -6
    23 6 6
    23 -6 6
    -23 6 6
    -23 -6 -6
    23 6 -6
    0 -6 7
    0 -6 -7
    0 -6 7
    0 6 7
    0 6 7
    0 6 7
    0 6 7
    1 -6 7
    -1 -6 7
    1 -6 7
    -1 -6 7
    -1 6 7
    1 6 7
    1 -6 -7
    -1 -6 -7
    -1 -6 7
    1 6 7
    1 6 7
    1 6 7
    -1 6 7
    1 6 7
    -2 -6 7
    2 6 7
    2 -6 7
    -2 -6 7
    2 -6 -7
    -2 -6 -7
    -2 -6 7
    2 6 7
    2 6 7
    2 6 7
    -2 6 7
    2 6 7
    -3 6 7
    3 -6 -7
    -3 -6 7
    -3 -6 -7
    3 -6 7
    -3 -6 7
    -3 -6 7
    3 6 7
    3 6 7
    -3 6 7
    3 6 7
    3 6 7
    3 6 7
    -4 6 7
    4 -6 -7
    4 -6 7
    -4 -6 -7
    -4 -6 7
    -4 -6 7
    -4 -6 7
    4 -6 7
    4 6 7
    4 6 7
    4 6 7
    4 6 7
    -4 6 7
    4 6 7
    -5 6 7
    -5 6 7
    -5 -6 7
    5 -6 7
    -5 -6 7
    -5 -6 7
    5 -6 -7
    5 6 7
    5 -6 7
    5 6 7
    5 6 7
    -5 6 7
    5 6 7
    -6 6 7
    -6 6 7
    6 6 7
    6 -6 7
    6 -6 -7
    -6 -6 7
    -6 -6 7
    6 -6 7
    6 6 7
    6 6 7
    6 6 7
    6 6 7
    -7 6 7
    -7 6 7
    7 -6 7
    7 6 7
    -7 -6 7
    -7 -6 7
    7 -6 -7
    7 6 7
    7 -6 7
    7 6 7
    7 6 7
    7 6 7
    -8 6 7
    -8 6 7
    8 6 7
    8 -6 7
    8 -6 -7
    -8 -6 7
    -8 -6 7
    8 -6 7
    8 6 7
    8 6 7
    -8 -6 7
    8 6 7
    8 6 7
    -9 6 7
    -9 6 7
    9 6 7
    -9 -6 7
    9 -6 7
    9 -6 -7
    -9 -6 7
    9 6 7
    9 -6 7
    -9 6 7
    9 6 7
    -9 -6 7
    9 6 -7
    9 6 7
    9 6 7
    -10 6 7
    -10 6 7
    10 6 7
    -10 6 7
    10 6 7
    10 -6 7
    10 6 7
    10 6 -7
    -10 -6 7
    10 6 7
    10 6 7
    -11 6 7
    -11 6 7
    11 6 7
    -11 6 7
    11 6 7
    11 -6 7
    11 6 -7
    -11 6 -7
    11 6 7
    -11 -6 7
    11 6 7
    -12 6 7
    -12 6 7
    12 6 7
    -12 6 7
    12 6 7
    12 -6 7
    12 6 -7
    -12 6 -7
    -12 6 7
    -12 -6 7
    12 6 7
    12 6 7
    -13 6 7
    -13 6 7
    13 6 7
    -13 6 7
    13 6 7
    13 -6 7
    -13 6 -7
    -13 -6 7
    13 6 -7
    13 6 7
    13 6 7
    -13 6 7
    -14 6 7
    14 -6 7
    14 6 7
    -14 6 7
    14 6 7
    14 -6 7
    -14 -6 7
    14 6 -7
    -14 6 -7
    -14 6 7
    14 6 7
    15 -6 7
    -15 6 7
    15 6 7
    15 6 7
    15 -6 7
    -15 6 7
    15 6 -7
    15 6 7
    -15 6 -7
    -15 -6 7
    -15 6 7
    -16 6 7
    16 -6 7
    16 6 7
    -16 6 7
    16 -6 7
    16 6 7
    16 6 -7
    -16 6 -7
    16 6 7
    -16 -6 7
    17 -6 -7
    -17 6 7
    17 6 7
    -17 6 7
    17 -6 7
    17 6 7
    17 6 -7
    17 6 7
    -17 -6 7
    -17 6 -7
    18 -6 -7
    -18 6 7
    18 6 7
    -18 6 7
    18 -6 7
    18 6 7
    -18 -6 7
    18 6 -7
    18 6 7
    19 -6 -7
    19 6 7
    19 -6 7
    -19 6 7
    19 6 7
    -19 -6 7
    19 6 -7
    19 6 7
    20 -6 -7
    20 6 7
    20 -6 7
    -20 6 7
    20 6 7
    -20 -6 7
    20 6 -7
    20 6 7
    21 -6 -7
    21 6 7
    21 -6 7
    -21 6 7
    21 6 7
    -21 -6 7
    21 6 -7
    21 6 7
    -22 -6 7
    22 -6 7
    -22 6 7
    22 6 7
    22 6 -7
    -22 -6 -7
    0 -6 8
    0 -6 -8
    0 -6 8
    0 6 8
    0 6 8
    0 6 8
    0 6 8
    1 6 -8
    -1 6 8
    1 -6 8
    -1 -6 8
    1 6 8
    1 -6 8
    -1 -6 8
    1 -6 -8
    -1 -6 -8
    1 6 8
    1 6 8
    -1 6 8
    1 6 8
    -1 6 8
    -1 6 8
    1 6 8
    -2 6 8
    2 -6 8
    -2 -6 8
    2 -6 8
    -2 -6 8
    2 -6 -8
    -2 -6 -8
    -2 -6 8
    2 6 8
    2 6 8
    -2 6 8
    2 6 8
    2 6 8
    3 -6 8
    -3 -6 8
    3 -6 8
    -3 -6 8
    3 -6 -8
    -3 -6 -8
    -3 6 8
    -3 -6 8
    3 -6 8
    3 6 8
    3 6 8
    3 6 8
    3 6 8
    -3 6 8
    3 6 8
    4 -6 -8
    4 -6 8
    -4 -6 8
    4 -6 8
    -4 -6 -8
    -4 -6 8
    -4 6 8
    -4 -6 8
    4 6 8
    4 -6 8
    4 6 8
    -4 6 8
    4 6 8
    4 6 8
    4 6 8
    5 -6 8
    -5 -6 8
    5 -6 8
    -5 -6 -8
    -5 -6 8
    -5 -6 8
    5 -6 -8
    5 6 8
    5 -6 8
    5 6 8
    -5 6 8
    5 6 8
    5 6 8
    -6 6 8
    -6 6 8
    6 -6 8
    -6 -6 8
    6 -6 8
    -6 -6 -8
    -6 -6 8
    -6 -6 8
    6 -6 -8
    6 6 8
    6 -6 8
    6 6 8
    -6 6 8
    6 6 8
    6 6 8
    -7 6 8
    -7 6 8
    -7 -6 8
    7 -6 8
    7 -6 8
    7 6 8
    -7 6 8
    7 6 8
    7 6 8
    7 6 8
    7 6 8
    -8 6 8
    -8 6 8
    -8 -6 8
    8 6 8
    -8 6 8
    8 6 8
    8 -6 8
    -8 -6 8
    8 6 8
    -8 6 8
    8 6 8
    8 6 8
    -9 6 8
    -9 6 8
    9 6 8
    9 6 8
    -9 6 8
    9 6 8
    9 -6 8
    9 6 8
    9 6 8
    -9 -6 8
    -9 6 8
    -10 6 8
    -10 6 8
    10 6 8
    10 6 8
    10 -6 8
    -10 -6 8
    10 6 -8
    10 6 8
    -10 6 8
    10 6 8
    -11 6 8
    -11 6 8
    11 6 8
    11 6 8
    11 -6 8
    -11 6 8
    11 6 -8
    11 6 8
    11 6 8
    -11 6 8
    -11 -6 8
    12 -6 8
    -12 6 8
    12 6 8
    -12 6 8
    12 6 8
    12 -6 8
    -12 -6 8
    12 6 -8
    -12 6 8
    12 6 8
    12 6 8
    13 -6 8
    -13 6 8
    13 6 8
    13 6 8
    13 -6 8
    -13 6 8
    13 6 -8
    13 6 8
    13 6 8
    -13 6 8
    -13 -6 8
    14 -6 8
    -14 6 8
    14 6 8
    -14 6 8
    14 6 8
    14 -6 8
    14 6 -8
    -14 -6 8
    14 6 8
    -14 6 8
    15 -6 8
    15 6 8
    -15 6 8
    15 -6 8
    15 6 8
    -15 -6 8
    15 6 -8
    -15 6 8
    15 6 8
    16 -6 8
    16 6 8
    16 6 8
    16 -6 8
    -16 6 8
    16 6 -8
    16 6 8
    -16 -6 8
    17 -6 -8
    17 -6 8
    17 6 8
    -17 6 8
    17 -6 8
    17 6 8
    -17 -6 8
    17 6 -8
    17 6 8
    18 -6 -8
    18 6 8
    -18 6 8
    18 -6 8
    18 6 8
    18 6 -8
    18 6 8
    -18 -6 8
    19 -6 -8
    -19 -6 8
    19 6 8
    -19 6 8
    19 -6 8
    19 6 8
    19 6 8
    19 6 -8
    20 -6 -8
    -20 -6 8
    20 6 8
    20 -6 8
    -20 6 8
    20 6 -8
    20 6 8
    21 -6 -8
    -21 -6 8
    21 -6 8
    -21 6 8
    21 6 8
    21 6 -8
    -22 -6 8
    22 -6 8
    -22 -6 -8
    0 -6 9
    0 6 9
    0 -6 9
    0 -6 -9
    0 6 9
    0 6 9
    0 6 9
    0 6 9
    1 -6 9
    -1 -6 9
    -1 6 9
    1 -6 9
    1 -6 -9
    -1 -6 -9
    -1 6 9
    1 6 9
    1 6 9
    -1 6 9
    -1 6 9
    1 6 9
    -1 6 9
    1 6 9
    2 6 9
    2 -6 9
    -2 -6 9
    -2 6 9
    2 -6 9
    2 -6 9
    -2 6 9
    2 6 9
    2 6 9
    -2 6 9
    2 6 9
    -2 6 9
    -2 6 9
    2 6 9
    3 -6 9
    -3 -6 9
    3 -6 9
    3 6 9
    -3 6 9
    3 6 9
    3 -6 9
    3 6 9
    -3 6 9
    3 6 9
    3 6 9
    -3 6 9
    4 -6 9
    -4 -6 9
    4 -6 9
    4 6 9
    -4 6 9
    4 6 9
    4 6 9
    -4 6 9
    4 6 9
    -4 6 9
    4 6 9
    5 -6 9
    -5 -6 9
    5 -6 9
    5 6 9
    -5 6 9
    5 6 9
    5 6 9
    5 6 9
    -5 6 9
    -5 6 9
    5 6 9
    -6 -6 9
    6 -6 9
    6 6 9
    -6 6 9
    6 6 9
    -6 6 9
    6 6 9
    -6 6 9
    6 6 9
    -7 -6 9
    7 6 9
    -7 6 9
    7 6 9
    7 -6 9
    7 6 9
    -7 6 9
    7 6 9
    -7 6 9
    -8 6 9
    -8 -6 9
    8 6 9
    -8 6 9
    8 6 9
    8 -6 9
    -8 6 9
    8 6 9
    8 6 9
    -9 -6 9
    9 6 9
    9 -6 9
    -9 6 9
    9 6 9
    -9 6 9
    9 6 9
    9 6 9
    -10 -6 9
    10 6 9
    10 6 9
    10 -6 9
    10 6 9
    10 6 9
    -10 6 9
    11 -6 9
    -11 -6 9
    11 6 9
    11 -6 9
    -11 6 9
    11 6 9
    11 6 9
    12 -6 9
    -12 -6 9
    -12 6 9
    12 6 9
    12 -6 9
    12 6 -9
    12 6 9
    12 6 9
    -12 6 9
    13 -6 9
    -13 -6 9
    -13 6 9
    13 6 9
    13 -6 9
    13 6 -9
    13 6 9
    13 6 9
    -13 6 9
    14 -6 9
    -14 -6 9
    -14 6 9
    14 -6 9
    14 6 9
    14 6 -9
    -14 6 9
    14 6 9
    15 -6 9
    -15 -6 9
    -15 6 9
    15 -6 9
    15 6 9
    -15 6 9
    15 6 -9
    15 6 9
    16 -6 -9
    16 -6 9
    -16 -6 9
    -16 6 9
    16 -6 9
    16 6 9
    16 6 -9
    16 6 9
    17 -6 -9
    17 -6 9
    -17 -6 9
    -17 6 9
    17 -6 9
    17 6 9
    17 6 -9
    17 6 9
    18 -6 -9
    -18 -6 9
    -18 6 9
    18 -6 9
    18 6 9
    18 6 9
    18 6 -9
    19 -6 -9
    -19 -6 9
    -19 6 9
    19 -6 9
    19 6 9
    19 6 9
    19 6 -9
    -20 -6 9
    20 -6 9
    -20 6 9
    -20 6 9
    20 6 9
    20 6 -9
    -21 -6 9
    21 6 9
    0 6 10
    0 -6 10
    0 6 10
    0 6 10
    0 6 10
    0 6 10
    1 6 10
    1 -6 10
    -1 -6 10
    1 -6 10
    -1 6 10
    1 6 10
    -1 6 10
    1 6 10
    -1 6 10
    1 6 10
    1 6 10
    -1 6 10
    2 6 10
    2 -6 10
    -2 -6 10
    -2 6 10
    2 -6 10
    -2 6 10
    2 6 10
    -2 6 10
    2 6 10
    2 6 10
    -2 6 10
    2 6 10
    -2 6 10
    3 6 10
    3 -6 10
    -3 -6 10
    -3 6 10
    3 -6 10
    -3 6 10
    3 6 10
    3 6 10
    -3 6 10
    3 6 10
    -3 6 10
    3 6 10
    -3 6 10
    -4 6 10
    4 6 10
    4 -6 10
    -4 -6 10
    4 6 10
    -4 6 10
    4 6 10
    4 -6 10
    4 6 10
    -4 6 10
    4 6 10
    4 6 10
    -4 6 10
    5 -6 10
    -5 -6 10
    -5 6 10
    5 -6 10
    5 6 10
    -5 6 10
    5 6 10
    5 6 10
    -5 6 10
    5 6 10
    5 6 10
    -5 6 10
    -6 -6 10
    -6 6 10
    6 6 10
    -6 6 10
    6 6 10
    6 -6 10
    -6 6 10
    6 6 10
    6 6 10
    -6 6 10
    -7 6 10
    -7 -6 10
    7 6 10
    -7 6 10
    7 6 10
    7 -6 10
    7 6 10
    7 6 10
    -7 6 10
    -8 -6 10
    -8 6 10
    8 6 10
    8 -6 10
    -8 6 10
    8 6 10
    8 6 10
    8 6 10
    -8 6 10
    9 -6 10
    -9 -6 10
    -9 6 10
    9 6 10
    9 -6 10
    -9 6 10
    9 6 10
    9 6 10
    9 6 10
    -9 6 10
    10 -6 10
    -10 -6 10
    -10 6 10
    10 6 10
    10 -6 10
    10 6 10
    10 6 10
    10 6 10
    -10 6 10
    11 -6 10
    -11 -6 10
    -11 6 10
    11 6 10
    11 -6 10
    -11 6 10
    11 6 10
    11 6 10
    12 -6 10
    -12 -6 10
    -12 6 10
    12 6 10
    12 -6 10
    -12 6 10
    12 6 10
    12 6 10
    13 -6 10
    13 -6 10
    -13 -6 10
    -13 6 10
    13 6 10
    13 -6 10
    -13 6 10
    13 6 10
    13 6 10
    14 -6 10
    -14 -6 10
    14 6 10
    14 -6 10
    -14 6 10
    14 6 10
    -14 6 10
    15 -6 10
    -15 -6 10
    -15 6 10
    15 -6 10
    15 6 10
    15 6 -10
    15 6 10
    16 -6 -10
    16 -6 10
    -16 -6 10
    -16 6 10
    16 -6 10
    16 6 10
    16 6 -10
    16 6 10
    17 -6 10
    17 -6 -10
    -17 -6 10
    17 6 10
    17 -6 10
    -17 6 10
    17 6 -10
    17 6 10
    18 -6 -10
    -18 -6 10
    -18 6 10
    18 -6 10
    -18 6 10
    18 6 10
    18 6 -10
    18 6 10
    -19 -6 10
    19 -6 10
    -19 6 10
    19 6 10
    0 6 11
    0 -6 11
    0 6 11
    0 -6 11
    0 6 11
    0 6 11
    0 6 11
    -1 6 11
    1 6 11
    1 -6 11
    -1 -6 11
    1 -6 11
    -1 -6 11
    -1 6 11
    1 6 11
    1 6 11
    -1 6 11
    -1 6 11
    1 6 11
    -1 6 11
    1 6 11
    -2 6 11
    2 6 11
    2 -6 11
    -2 -6 11
    -2 6 11
    2 -6 11
    -2 6 11
    2 6 11
    -2 6 11
    -2 6 11
    2 6 11
    -2 6 11
    2 6 11
    2 6 11
    3 6 11
    3 -6 11
    -3 -6 11
    3 -6 11
    -3 6 11
    -3 6 11
    3 6 11
    -3 6 11
    -3 6 11
    -3 6 11
    3 6 11
    3 6 11
    3 6 11
    4 6 11
    4 -6 11
    -4 -6 11
    4 -6 11
    -4 6 11
    -4 6 11
    4 6 11
    4 6 11
    -4 6 11
    4 6 11
    -4 6 11
    -4 6 11
    4 6 11
    5 -6 11
    5 6 11
    -5 -6 11
    -5 6 11
    -5 6 11
    5 6 11
    5 -6 11
    -5 6 11
    5 6 11
    5 6 11
    5 6 11
    6 -6 11
    6 6 11
    -6 -6 11
    -6 6 11
    -6 6 11
    6 6 11
    -6 6 11
    6 6 11
    6 -6 11
    -6 6 11
    6 6 11
    6 6 11
    7 -6 11
    -7 -6 11
    -7 6 11
    -7 6 11
    7 6 11
    7 -6 11
    -7 6 11
    7 6 11
    -7 6 11
    7 6 11
    7 6 11
    8 -6 11
    -8 -6 11
    -8 6 11
    -8 6 11
    8 6 11
    -8 6 11
    8 6 11
    8 -6 11
    -8 6 11
    8 6 11
    8 6 11
    -8 -6 11
    9 -6 11
    -9 -6 11
    -9 6 11
    9 6 11
    9 -6 11
    -9 6 11
    9 6 11
    -9 6 11
    9 6 11
    9 6 11
    -9 -6 11
    10 -6 11
    -10 -6 11
    -10 6 11
    10 6 11
    10 -6 11
    10 6 11
    -10 6 11
    10 6 11
    10 6 11
    11 -6 11
    11 -6 11
    -11 -6 11
    -11 6 11
    11 6 11
    11 -6 11
    -11 6 11
    11 6 11
    11 6 11
    12 -6 11
    12 -6 11
    -12 -6 11
    -12 6 11
    12 6 11
    12 -6 11
    12 6 11
    -12 6 11
    13 -6 11
    13 -6 11
    -13 -6 11
    -13 6 11
    -13 6 11
    13 -6 11
    13 6 11
    13 6 11
    -13 6 11
    14 -6 11
    -14 -6 11
    -14 6 11
    14 6 11
    14 -6 11
    14 6 11
    -14 6 11
    15 -6 -11
    15 -6 11
    -15 -6 11
    -15 6 11
    15 -6 11
    15 6 11
    15 6 11
    -15 -6 11
    16 -6 -11
    16 -6 11
    -16 -6 11
    -16 6 11
    16 -6 11
    16 6 11
    16 6 11
    -16 -6 11
    17 -6 11
    17 -6 11
    -17 -6 11
    17 -6 11
    -17 6 11
    17 6 11
    17 6 11
    -17 -6 11
    18 -6 11
    18 6 11
    -18 -6 11
    -18 6 11
    18 6 11
    0 6 12
    0 -6 12
    0 -6 12
    0 6 12
    0 6 12
    0 6 12
    0 6 12
    -1 -6 12
    1 -6 12
    -1 6 12
    1 6 12
    1 -6 12
    -1 -6 12
    1 -6 12
    1 -6 12
    -1 -6 12
    -1 6 12
    1 6 12
    -1 6 12
    1 6 12
    1 6 12
    1 6 12
    -1 6 12
    2 6 12
    2 -6 12
    2 -6 12
    -2 -6 12
    -2 6 12
    2 -6 12
    -2 6 12
    2 6 12
    2 -6 12
    -2 -6 12
    -2 6 12
    2 6 12
    2 6 12
    2 6 12
    -2 6 12
    3 -6 12
    3 6 12
    3 -6 12
    -3 -6 12
    -3 6 12
    -3 -6 12
    3 -6 12
    -3 6 12
    3 6 12
    3 -6 12
    -3 6 12
    -3 6 12
    3 6 12
    3 6 12
    3 6 12
    4 -6 12
    4 6 12
    -4 -6 12
    -4 6 12
    -4 -6 12
    -4 6 12
    4 6 12
    4 -6 12
    -4 6 12
    -4 6 12
    4 6 12
    4 6 12
    4 6 12
    5 -6 12
    5 6 12
    -5 -6 12
    -5 6 12
    -5 6 12
    5 6 12
    5 -6 12
    -5 6 12
    5 6 12
    5 6 12
    5 6 12
    6 6 12
    6 -6 12
    -6 -6 12
    -6 6 12
    6 -6 12
    -6 6 12
    6 6 12
    -6 6 12
    6 6 12
    6 6 12
    7 6 12
    7 -6 12
    -7 -6 12
    -7 6 12
    7 -6 12
    -7 6 12
    7 6 12
    7 6 12
    7 6 12
    -7 6 12
    8 6 12
    8 -6 12
    -8 -6 12
    -8 6 12
    8 6 12
    8 -6 12
    -8 6 12
    8 6 12
    8 6 12
    -8 6 12
    9 6 12
    9 -6 12
    -9 -6 12
    -9 6 12
    9 6 12
    9 -6 12
    9 6 12
    -9 -6 12
    -9 6 12
    10 6 12
    10 -6 12
    10 -6 12
    -10 -6 12
    -10 6 12
    -10 6 12
    10 6 12
    10 -6 12
    10 6 12
    -10 6 12
    -10 -6 12
    11 6 12
    11 -6 12
    11 -6 12
    -11 6 12
    -11 -6 12
    -11 6 12
    11 6 12
    11 -6 12
    11 6 12
    -11 6 12
    -11 -6 12
    12 -6 12
    12 6 12
    12 -6 12
    -12 -6 12
    -12 6 12
    -12 6 12
    12 -6 12
    12 6 12
    12 6 12
    -12 6 12
    -12 -6 12
    13 6 12
    13 -6 12
    13 -6 12
    -13 -6 12
    -13 6 12
    13 6 12
    13 -6 12
    13 6 12
    -13 6 12
    -13 -6 12
    14 -6 12
    14 -6 -12
    14 6 12
    14 -6 12
    -14 -6 12
    -14 6 12
    14 -6 12
    14 6 12
    14 6 12
    -14 -6 12
    15 -6 12
    15 6 12
    15 -6 12
    -15 -6 12
    -15 6 12
    15 -6 12
    15 6 12
    15 6 12
    -15 -6 12
    16 -6 12
    16 -6 12
    16 6 12
    -16 -6 12
    -16 6 12
    16 6 12
    0 -6 13
    0 -6 13
    0 -6 13
    0 6 13
    0 -6 13
    0 6 13
    0 6 13
    1 6 13
    1 -6 13
    1 -6 13
    -1 -6 13
    -1 -6 13
    -1 -6 13
    1 -6 13
    -1 6 13
    1 6 13
    1 -6 13
    -1 6 13
    1 6 13
    1 6 13
    -1 6 13
    2 6 13
    2 -6 13
    -2 -6 13
    -2 -6 13
    -2 6 13
    2 -6 13
    -2 6 13
    2 6 13
    2 -6 13
    -2 6 13
    2 6 13
    2 6 13
    -2 6 13
    3 6 13
    3 -6 13
    -3 -6 13
    -3 6 13
    -3 -6 13
    3 -6 13
    -3 6 13
    3 6 13
    3 -6 13
    -3 6 13
    3 6 13
    3 6 13
    -3 6 13
    4 6 13
    4 -6 13
    -4 -6 13
    -4 6 13
    -4 -6 13
    -4 6 13
    4 6 13
    4 -6 13
    4 6 13
    -4 6 13
    4 6 13
    -4 6 13
    5 6 13
    5 -6 13
    -5 -6 13
    -5 6 13
    -5 -6 13
    5 -6 13
    -5 6 13
    5 6 13
    5 6 13
    5 6 13
    -5 6 13
    6 6 13
    6 -6 13
    -6 -6 13
    -6 6 13
    -6 -6 13
    6 -6 13
    -6 6 13
    6 6 13
    6 6 13
    -6 6 13
    7 6 13
    7 -6 13
    7 -6 13
    -7 -6 13
    -7 6 13
    -7 6 13
    -7 -6 13
    7 -6 13
    7 6 13
    -7 6 13
    8 6 13
    8 -6 13
    8 -6 13
    -8 -6 13
    -8 6 13
    -8 -6 13
    8 -6 13
    8 6 13
    -8 6 13
    9 -6 13
    9 6 13
    9 -6 13
    9 -6 13
    -9 -6 13
    -9 6 13
    -9 -6 13
    9 -6 13
    9 6 13
    -9 6 13
    10 -6 13
    10 -6 13
    10 6 13
    10 -6 13
    -10 -6 13
    -10 6 13
    10 -6 13
    10 6 13
    -10 6 13
    11 -6 13
    11 6 13
    11 -6 13
    11 -6 13
    -11 -6 13
    -11 6 13
    11 -6 13
    -11 6 13
    11 6 13
    12 -6 13
    12 6 13
    12 -6 13
    12 -6 13
    -12 -6 13
    -12 6 13
    -12 6 13
    12 6 13
    13 -6 13
    13 6 13
    13 -6 13
    -13 -6 13
    -13 6 13
    13 6 13
    14 6 13
    14 -6 13
    -14 -6 13
    -14 6 13
    14 6 13
    0 -6 14
    0 6 14
    0 6 14
    1 -6 14
    -1 -6 14
    1 -6 14
    -1 -6 14
    -1 6 14
    1 6 14
    1 6 14
    -1 6 14
    2 -6 14
    2 -6 14
    -2 -6 14
    2 -6 14
    -2 -6 14
    2 6 14
    -2 6 14
    -2 6 14
    2 6 14
    3 -6 14
    -3 -6 14
    3 -6 14
    -3 -6 14
    -3 -6 14
    -3 6 14
    3 -6 14
    3 6 14
    -3 6 14
    3 6 14
    -3 6 14
    4 -6 14
    4 6 14
    -4 -6 14
    4 -6 14
    -4 -6 14
    -4 6 14
    -4 -6 14
    -4 6 14
    4 6 14
    4 6 14
    -4 6 14
    -5 -6 14
    5 -6 14
    5 6 14
    5 -6 14
    -5 -6 14
    -5 6 14
    -5 6 14
    -5 6 14
    5 6 14
    6 6 14
    6 -6 14
    6 -6 14
    -6 -6 14
    -6 6 14
    -6 6 14
    -6 6 14
    6 6 14
    7 6 14
    7 -6 14
    7 -6 14
    -7 -6 14
    -7 6 14
    -7 6 14
    -7 6 14
    7 6 14
    8 -6 14
    8 6 14
    8 -6 14
    -8 -6 14
    -8 6 14
    8 6 14
    -8 6 14
    8 6 14
    9 6 14
    9 -6 14
    9 -6 14
    -9 -6 14
    -9 6 14
    9 6 14
    -9 6 14
    9 6 14
    10 6 14
    10 -6 14
    10 -6 14
    -10 -6 14
    -10 6 14
    -10 6 14
    10 6 14
    11 6 14
    11 -6 14
    -11 -6 14
    -11 6 14
    11 6 14
    -12 -6 14
    12 -6 14
    0 -6 15
    0 6 15
    0 -6 15
    0 6 15
    0 6 15
    -1 -6 15
    1 -6 15
    -1 -6 15
    -1 6 15
    1 6 15
    1 6 15
    -1 6 15
    1 6 15
    -2 -6 15
    2 -6 15
    -2 -6 15
    -2 6 15
    2 6 15
    -2 6 15
    2 6 15
    2 6 15
    3 -6 15
    -3 -6 15
    -3 6 15
    3 6 15
    -3 -6 15
    -3 6 15
    3 6 15
    3 6 15
    4 -6 15
    4 -6 15
    -4 6 15
    4 6 15
    -4 -6 15
    -4 6 15
    4 6 15
    5 -6 15
    5 -6 15
    -5 6 15
    5 6 15
    -5 -6 15
    -5 6 15
    5 6 15
    6 -6 15
    6 -6 15
    -6 -6 15
    6 6 15
    -6 6 15
    6 6 15
    -7 -6 15
    7 -6 15
    7 -6 15
    7 6 15
    -7 6 15
    -8 -6 15
    8 -6 15
    -8 6 15
    8 6 15
    0 -7 0
    0 -7 0
    1 -7 0
    -1 -7 0
    1 -7 0
    -1 -7 0
    2 -7 0
    -2 -7 0
    3 -7 0
    -3 -7 0
    -3 -7 0
    4 -7 0
    -4 -7 0
    5 -7 0
    -5 -7 0
    6 -7 0
    -6 -7 0
    6 7 0
    -7 7 0
    7 -7 0
    -7 -7 0
    7 7 0
    7 7 0
    -8 7 0
    8 -7 0
    -8 -7 0
    8 7 0
    8 7 0
    -9 7 0
    9 -7 0
    -9 -7 0
    9 7 0
    9 7 0
    -10 7 0
    10 -7 0
    -10 -7 0
    10 7 0
    -11 7 0
    11 -7 0
    -11 -7 0
    11 7 0
    11 7 0
    12 -7 0
    -12 7 0
    -12 -7 0
    12 7 0
    -12 7 0
    12 7 0
    13 -7 0
    -13 7 0
    -13 -7 0
    13 7 0
    13 7 0
    -13 7 0
    14 -7 0
    -14 7 0
    -14 -7 0
    14 -7 0
    14 7 0
    14 7 0
    -14 7 0
    15 -7 0
    -15 7 0
    -15 -7 0
    15 -7 0
    15 7 0
    -15 7 0
    16 -7 0
    -16 7 0
    -16 -7 0
    16 -7 0
    16 7 0
    -16 7 0
    -16 -7 0
    17 -7 0
    -17 7 0
    -17 -7 0
    17 -7 0
    -17 7 0
    -17 -7 0
    17 7 0
    18 -7 0
    -18 7 0
    18 -7 0
    -18 7 0
    -18 -7 0
    18 7 0
    19 -7 0
    19 -7 0
    -19 7 0
    -19 -7 0
    19 7 0
    20 -7 0
    20 -7 0
    -20 7 0
    -20 7 0
    20 7 0
    -20 -7 0
    -21 7 0
    -21 7 0
    -21 -7 0
    21 7 0
    -22 7 0
    22 7 0
    -22 7 0
    22 7 0
    -22 -7 0
    -23 7 0
    23 7 0
    -23 7 0
    23 7 0
    -23 -7 0
    -24 7 0
    -24 -7 0
    0 -7 -1
    0 -7 1
    0 -7 -1
    1 -7 -1
    -1 -7 -1
    1 -7 -1
    1 -7 1
    -1 -7 1
    -1 -7 -1
    2 -7 -1
    2 -7 1
    -2 -7 1
    -2 -7 -1
    2 -7 -1
    -2 -7 -1
    3 -7 -1
    3 -7 1
    3 -7 -1
    -3 -7 1
    -3 -7 -1
    -3 -7 -1
    -3 -7 -1
    4 -7 -1
    4 -7 1
    4 -7 -1
    -4 -7 1
    -4 -7 -1
    -4 -7 -1
    5 -7 -1
    5 -7 1
    -5 -7 1
    -5 -7 -1
    5 -7 -1
    -6 7 1
    -6 7 -1
    6 -7 -1
    6 -7 1
    6 -7 -1
    -6 -7 1
    -6 -7 -1
    6 7 1
    6 7 1
    -7 7 1
    -7 7 -1
    7 -7 -1
    7 -7 1
    -7 -7 1
    -7 -7 -1
    7 -7 -1
    7 7 1
    7 7 1
    7 7 -1
    -8 7 1
    -8 7 -1
    8 7 1
    8 -7 -1
    8 -7 1
    -8 -7 1
    -8 -7 -1
    8 -7 -1
    8 7 1
    8 7 1
    8 7 -1
    -9 7 1
    -9 7 -1
    9 7 1
    9 -7 -1
    9 -7 1
    -9 -7 1
    -9 -7 -1
    9 -7 -1
    9 7 1
    9 -7 1
    9 7 1
    9 7 -1
    10 -7 1
    -10 7 1
    -10 7 -1
    10 7 1
    10 -7 1
    -10 -7 1
    -10 -7 -1
    10 -7 -1
    10 7 1
    10 -7 1
    10 7 -1
    10 7 1
    11 -7 1
    -11 7 1
    -11 7 -1
    11 7 1
    11 -7 1
    -11 -7 1
    -11 -7 -1
    11 -7 -1
    11 7 1
    11 -7 1
    11 7 -1
    11 7 1
    12 -7 1
    -12 7 1
    -12 7 -1
    -12 -7 1
    12 -7 1
    12 7 1
    12 -7 1
    12 7 -1
    -12 -7 1
    -12 7 1
    12 7 1
    13 -7 1
    13 -7 -1
    -13 7 1
    -13 7 -1
    -13 -7 1
    13 7 1
    13 -7 1
    13 7 1
    13 7 -1
    -13 7 -1
    -13 -7 1
    -13 7 1
    14 -7 1
    14 -7 -1
    -14 7 1
    -14 7 -1
    -14 -7 1
    14 -7 1
    14 7 1
    14 7 -1
    -14 -7 1
    -14 7 1
    -14 7 -1
    14 7 1
    15 -7 1
    15 -7 -1
    -15 7 1
    -15 7 -1
    -15 -7 1
    15 7 1
    15 -7 1
    15 7 -1
    -15 -7 1
    15 7 1
    -15 7 -1
    -15 7 1
    16 -7 1
    16 -7 -1
    -16 7 1
    -16 7 -1
    -16 -7 1
    16 -7 1
    16 7 1
    16 7 1
    16 7 -1
    -16 7 1
    -16 -7 1
    -16 7 -1
    17 -7 1
    17 -7 -1
    -17 7 1
    -17 7 -1
    -17 -7 1
    17 -7 1
    17 7 1
    -17 -7 1
    -17 7 -1
    -17 7 1
    17 7 -1
    18 -7 1
    -18 7 -1
    -18 7 1
    18 -7 -1
    -18 -7 1
    18 -7 1
    -18 7 1
    18 7 -1
    -18 7 -1
    -18 -7 1
    -18 -7 -1
    18 7 1
    19 -7 1
    19 -7 -1
    -19 7 1
    19 -7 1
    19 7 -1
    -19 -7 -1
    19 7 1
    -19 7 1
    -19 -7 1
    -19 7 -1
    20 -7 -1
    -20 7 1
    20 -7 1
    -20 7 1
    20 7 -1
    -20 7 -1
    20 7 1
    -20 -7 1
    -20 -7 -1
    -20 7 1
    -21 7 1
    21 7 1
    21 -7 1
    -21 7 1
    -21 7 -1
    21 7 1
    21 7 -1
    -21 -7 1
    -21 -7 -1
    -22 7 1
    -22 7 -1
    22 7 1
    -22 7 1
    -22 7 -1
    22 -7 1
    22 7 1
    22 7 -1
    -22 -7 1
    -22 -7 -1
    -23 7 1
    -23 7 -1
    23 7 1
    23 7 -1
    -23 7 1
    -23 7 -1
    23 7 -1
    -23 -7 1
    -23 -7 -1
    23 7 1
    -24 7 1
    -24 7 -1
    -24 -7 1
    -24 -7 -1
    0 -7 -2
    0 -7 2
    0 -7 -2
    1 -7 -2
    -1 -7 -2
    1 -7 -2
    1 -7 2
    -1 -7 -2
    -1 -7 2
    2 -7 -2
    -2 -7 -2
    2 -7 -2
    2 -7 2
    -2 -7 2
    -2 -7 -2
    3 -7 -2
    3 -7 2
    -3 -7 2
    -3 -7 -2
    3 -7 -2
    -3 -7 -2
    -3 -7 -2
    4 -7 -2
    4 -7 2
    -4 -7 -2
    -4 -7 2
    4 -7 -2
    -5 7 2
    -5 7 -2
    5 -7 2
    5 -7 -2
    -5 -7 2
    -5 -7 -2
    5 7 2
    5 7 2
    -6 7 2
    -6 7 -2
    6 -7 2
    -6 -7 2
    -6 -7 -2
    6 -7 -2
    6 7 2
    6 7 -2
    6 7 2
    -7 7 2
    -7 7 -2
    7 -7 2
    -7 -7 2
    -7 -7 -2
    7 -7 -2
    7 7 2
    7 -7 2
    7 7 -2
    7 7 2
    -8 7 2
    -8 7 -2
    8 -7 2
    8 -7 -2
    -8 -7 2
    -8 -7 -2
    8 7 2
    8 -7 2
    8 7 2
    8 7 -2
    -9 7 2
    -9 7 -2
    9 -7 2
    -9 -7 2
    -9 -7 -2
    9 -7 -2
    9 7 2
    9 -7 2
    9 7 -2
    9 7 2
    -10 7 -2
    -10 7 2
    10 -7 2
    -10 -7 2
    -10 -7 -2
    10 -7 -2
    10 7 2
    10 -7 2
    10 7 2
    10 7 -2
    -10 -7 2
    11 -7 2
    -11 7 2
    -11 7 -2
    11 -7 2
    -11 -7 2
    -11 -7 -2
    11 -7 -2
    11 7 2
    11 -7 2
    11 7 2
    -11 -7 2
    -11 7 2
    11 7 -2
    12 -7 2
    -12 7 2
    -12 7 -2
    -12 -7 2
    12 7 2
    12 -7 2
    12 7 -2
    -12 7 2
    -12 -7 2
    12 7 2
    13 -7 2
    -13 7 2
    -13 7 -2
    -13 -7 2
    13 7 2
    13 -7 2
    13 7 2
    -13 7 2
    13 7 -2
    -13 -7 2
    -13 7 -2
    14 -7 2
    14 -7 -2
    -14 7 2
    -14 7 -2
    -14 -7 2
    14 7 2
    14 -7 2
    14 7 2
    14 7 -2
    -14 7 -2
    -14 -7 2
    -14 7 2
    15 -7 2
    15 -7 -2
    -15 7 2
    -15 7 -2
    -15 -7 2
    15 7 2
    15 -7 2
    15 7 2
    -15 7 -2
    15 7 -2
    -15 -7 2
    -15 7 2
    16 -7 2
    16 -7 -2
    -16 7 2
    -16 7 -2
    -16 -7 2
    16 7 2
    16 -7 2
    16 7 -2
    -16 -7 2
    -16 7 2
    -16 7 -2
    16 7 2
    17 -7 2
    17 -7 -2
    -17 7 2
    -17 7 -2
    -17 -7 2
    17 -7 2
    17 7 2
    -17 7 2
    17 7 2
    17 7 -2
    -17 -7 2
    -17 7 -2
    -17 7 2
    18 -7 -2
    -18 7 2
    -18 7 2
    -18 -7 2
    -18 7 2
    18 7 2
    18 -7 2
    -18 -7 2
    18 7 -2
    -18 7 -2
    18 7 2
    -18 7 2
    19 -7 -2
    -19 7 2
    19 7 2
    -19 7 2
    19 -7 2
    19 7 -2
    -19 -7 -2
    -19 -7 2
    19 7 2
    -19 7 2
    -19 7 -2
    20 -7 -2
    -20 7 2
    20 7 2
    20 -7 2
    -20 7 2
    20 7 2
    20 7 -2
    -20 -7 2
    -20 -7 -2
    -20 7 -2
    21 -7 -2
    -21 7 2
    21 7 2
    21 -7 2
    -21 7 2
    21 7 2
    21 7 -2
    -21 -7 2
    -21 -7 -2
    -22 7 2
    -22 7 -2
    22 7 2
    -22 7 2
    -22 7 -2
    22 -7 2
    22 7 -2
    -22 -7 2
    -22 -7 -2
    22 7 2
    22 7 2
    -23 7 2
    -23 7 -2
    23 7 2
    -23 7 2
    -23 7 -2
    23 -7 2
    -23 -7 -2
    -23 -7 2
    23 7 -2
    -24 7 2
    -24 -7 -2
    0 -7 3
    0 -7 -3
    1 -7 3
    -1 -7 3
    1 -7 -3
    -1 -7 -3
    2 -7 -3
    -2 -7 -3
    2 -7 3
    -2 -7 3
    3 -7 3
    -3 -7 3
    -3 -7 -3
    -3 -7 -3
    3 -7 -3
    -3 -7 -3
    3 7 3
    -4 7 3
    -4 7 -3
    -4 -7 -3
    4 -7 3
    -4 -7 3
    -4 -7 -3
    -4 -7 3
    4 -7 -3
    4 7 3
    4 7 3
    -4 7 3
    -5 7 3
    -5 7 -3
    5 -7 3
    -5 -7 -3
    -5 -7 3
    5 -7 -3
    5 7 3
    5 -7 3
    5 7 -3
    5 7 3
    -6 7 3
    -6 7 -3
    -6 -7 3
    6 -7 3
    6 -7 -3
    -6 -7 3
    -6 -7 -3
    6 -7 3
    6 7 3
    6 7 -3
    6 7 3
    -7 7 3
    -7 7 -3
    -7 -7 3
    7 -7 3
    7 -7 -3
    -7 -7 3
    -7 -7 -3
    7 -7 3
    7 7 3
    7 7 -3
    7 7 3
    -8 7 3
    -8 7 -3
    8 -7 3
    -8 -7 3
    -8 -7 -3
    8 -7 -3
    -8 -7 3
    8 7 3
    8 -7 3
    8 7 -3
    8 7 3
    -9 7 3
    -9 7 -3
    9 -7 3
    -9 -7 3
    -9 -7 -3
    9 -7 -3
    -9 -7 3
    9 7 3
    9 -7 3
    9 7 -3
    9 7 3
    -10 7 3
    -10 7 -3
    10 -7 3
    -10 -7 3
    -10 -7 -3
    10 -7 -3
    -10 -7 3
    10 7 3
    10 -7 3
    -10 7 3
    10 7 -3
    -10 -7 3
    10 7 3
    -11 7 3
    -11 7 -3
    -11 -7 3
    11 -7 -3
    11 -7 3
    -11 -7 3
    -11 -7 -3
    11 7 3
    11 -7 3
    11 7 3
    11 7 -3
    -11 -7 3
    -11 7 3
    -12 7 3
    -12 7 -3
    12 7 3
    12 -7 3
    12 7 3
    12 7 -3
    -12 -7 3
    -12 7 3
    13 -7 3
    -13 7 3
    -13 7 -3
    -13 -7 3
    13 7 3
    13 7 3
    13 -7 3
    13 7 3
    13 7 -3
    -13 -7 3
    -13 7 3
    -13 7 -3
    -14 7 3
    -14 7 -3
    14 -7 3
    -14 -7 3
    14 7 3
    14 7 3
    14 -7 3
    -14 -7 3
    -14 7 -3
    -14 7 3
    14 7 -3
    14 7 3
    15 -7 3
    15 -7 -3
    -15 7 3
    -15 -7 3
    15 7 3
    15 -7 3
    15 7 3
    -15 7 3
    15 7 3
    15 7 -3
    -15 7 3
    -15 -7 3
    -15 7 -3
    16 -7 -3
    -16 7 3
    -16 7 3
    -16 -7 3
    16 7 3
    16 -7 3
    -16 7 3
    16 7 3
    16 7 3
    -16 7 3
    16 7 -3
    -16 -7 3
    -16 7 -3
    17 -7 -3
    -17 7 3
    -17 7 3
    -17 -7 3
    17 7 3
    -17 7 3
    17 7 3
    17 -7 3
    -17 -7 3
    17 7 -3
    17 7 3
    -17 7 3
    -17 7 -3
    18 -7 -3
    -18 7 3
    18 7 3
    18 -7 3
    -18 7 3
    18 7 3
    -18 7 3
    18 7 3
    18 7 -3
    -18 7 -3
    -18 -7 3
    19 -7 -3
    -19 7 3
    19 7 3
    -19 7 3
    19 7 3
    19 -7 3
    19 7 -3
    -19 7 -3
    19 7 3
    -19 -7 3
    20 -7 -3
    -20 7 3
    20 7 3
    20 -7 3
    -20 7 3
    20 7 3
    20 7 3
    -20 -7 3
    20 7 -3
    -20 -7 -3
    -20 7 -3
    21 -7 -3
    -21 7 3
    21 7 -3
    21 7 3
    21 -7 3
    -21 7 3
    -21 -7 3
    21 7 -3
    -21 -7 -3
    21 7 3
    -22 7 3
    22 7 3
    22 -7 3
    -22 7 3
    -22 7 -3
    -22 -7 3
    22 7 -3
    -22 -7 -3
    22 7 3
    -23 7 3
    -23 7 3
    -23 7 -3
    23 -7 3
    -23 -7 3
    23 7 -3
    -23 -7 -3
    0 -7 4
    0 -7 -4
    0 -7 4
    0 7 -4
    0 7 4
    1 -7 -4
    -1 -7 -4
    1 -7 4
    -1 -7 4
    -1 7 -4
    1 7 -4
    1 -7 4
    -1 -7 4
    1 7 4
    -1 7 4
    -2 -7 4
    -2 7 -4
    2 7 -4
    2 -7 4
    -2 -7 -4
    2 -7 4
    -2 -7 4
    2 -7 -4
    2 7 4
    -2 7 4
    2 7 4
    -3 -7 4
    -3 7 4
    -3 7 -4
    3 -7 4
    3 -7 4
    -3 -7 4
    -3 -7 -4
    3 -7 -4
    -3 -7 -4
    3 7 4
    -3 7 4
    3 7 4
    -4 7 4
    -4 7 -4
    -4 -7 4
    4 -7 -4
    -4 -7 -4
    4 -7 4
    -4 -7 4
    -4 -7 -4
    -4 -7 4
    4 7 4
    4 -7 4
    4 7 4
    -5 -7 4
    -5 7 4
    -5 7 -4
    -5 7 4
    5 -7 4
    5 -7 -4
    -5 -7 4
    -5 -7 -4
    -5 -7 4
    5 -7 4
    5 7 4
    5 7 4
    5 7 -4
    -6 7 4
    -6 7 -4
    -6 7 4
    6 -7 4
    -6 -7 4
    -6 -7 -4
    -6 -7 4
    6 -7 -4
    6 7 4
    6 -7 4
    6 7 -4
    6 7 4
    -7 7 4
    -7 7 -4
    7 -7 4
    7 -7 -4
    -7 -7 -4
    -7 -7 4
    7 -7 4
    7 7 4
    7 7 4
    7 7 -4
    -8 7 4
    -8 7 -4
    8 -7 4
    8 -7 -4
    -8 -7 -4
    -8 -7 4
    8 7 4
    8 -7 4
    8 7 4
    8 7 -4
    -9 7 4
    -9 7 -4
    9 -7 4
    9 -7 -4
    -9 -7 4
    -9 -7 -4
    -9 -7 4
    9 7 4
    9 -7 4
    9 7 4
    9 7 -4
    -9 7 4
    -10 7 4
    -10 7 -4
    10 -7 4
    10 -7 -4
    -10 -7 4
    -10 -7 -4
    -10 -7 4
    -10 7 4
    10 7 4
    10 -7 4
    10 7 4
    10 7 -4
    -10 7 4
    -11 7 4
    -11 7 4
    -11 7 4
    11 7 4
    11 -7 4
    11 7 4
    11 7 -4
    -11 -7 4
    -11 7 4
    -12 7 4
    -12 7 4
    12 7 4
    -12 7 4
    12 7 4
    12 -7 4
    12 7 4
    12 7 -4
    -12 -7 4
    -12 7 4
    -13 7 4
    -13 7 4
    13 7 4
    -13 7 4
    13 7 4
    13 -7 4
    13 7 4
    13 7 -4
    -13 -7 4
    -13 7 4
    -13 7 -4
    13 7 4
    -14 7 4
    -14 7 4
    14 7 4
    -14 7 4
    14 7 4
    14 -7 4
    14 7 4
    14 7 -4
    -14 -7 4
    -14 7 4
    -14 7 -4
    14 7 4
    -15 7 4
    -15 7 4
    15 7 4
    -15 7 4
    15 -7 4
    15 7 4
    -15 7 4
    15 7 4
    -15 -7 4
    15 7 -4
    -15 7 -4
    16 -7 -4
    -16 7 4
    -16 7 4
    16 7 4
    16 -7 4
    -16 7 4
    16 7 4
    16 7 4
    -16 -7 4
    16 7 -4
    -16 7 -4
    -16 7 4
    17 -7 -4
    -17 7 4
    -17 7 4
    17 7 4
    17 -7 4
    -17 7 4
    17 7 4
    17 7 4
    -17 -7 4
    17 7 -4
    -17 7 -4
    -17 7 4
    18 -7 -4
    -18 7 4
    18 7 4
    18 -7 4
    -18 7 4
    18 7 4
    18 7 4
    -18 -7 4
    -18 7 -4
    18 7 -4
    19 -7 -4
    -19 7 4
    19 7 4
    19 -7 4
    -19 7 4
    19 7 4
    19 7 4
    -19 -7 4
    19 7 -4
    -19 7 -4
    20 -7 -4
    -20 7 4
    20 7 4
    20 -7 4
    -20 7 4
    20 7 4
    -20 7 -4
    -20 -7 4
    20 7 -4
    20 7 4
    21 -7 -4
    -21 7 4
    21 7 4
    21 -7 4
    -21 7 4
    21 7 4
    -21 -7 4
    21 7 -4
    -21 -7 -4
    21 7 4
    -22 7 4
    22 7 -4
    22 7 4
    22 -7 4
    -22 7 4
    -22 7 -4
    -22 -7 4
    22 7 -4
    -22 -7 -4
    22 7 4
    -23 7 4
    -23 7 -4
    -23 -7 4
    23 7 -4
    -23 -7 -4
    0 -7 5
    0 -7 -5
    0 7 -5
    0 -7 5
    0 7 5
    -1 -7 5
    -1 7 5
    -1 7 -5
    1 7 -5
    1 -7 5
    1 -7 5
    -1 -7 5
    1 -7 -5
    -1 -7 -5
    1 7 5
    -1 7 5
    1 7 5
    -2 7 5
    -2 7 -5
    2 7 -5
    2 -7 5
    -2 -7 5
    2 -7 -5
    -2 -7 -5
    2 -7 5
    -2 -7 5
    2 7 5
    -2 7 5
    2 7 5
    -2 7 5
    2 7 5
    -3 7 5
    -3 7 -5
    -3 -7 5
    3 -7 -5
    -3 -7 -5
    3 -7 5
    -3 -7 5
    3 7 5
    -3 7 5
    3 7 5
    -4 -7 5
    -4 7 5
    -4 7 -5
    -4 7 5
    -4 -7 5
    4 -7 5
    4 -7 -5
    -4 -7 -5
    -4 -7 5
    4 -7 5
    4 7 5
    4 7 5
    -4 7 5
    -5 -7 5
    -5 7 5
    -5 7 -5
    -5 7 5
    5 -7 5
    5 -7 -5
    -5 -7 5
    -5 -7 -5
    -5 -7 -5
    -5 -7 5
    5 -7 5
    5 7 5
    5 7 5
    -5 7 5
    -6 7 5
    -6 7 -5
    -6 7 5
    -6 -7 5
    6 -7 5
    -6 -7 5
    -6 -7 -5
    -6 -7 5
    6 -7 -5
    6 7 5
    6 -7 5
    6 7 -5
    6 7 5
    -7 -7 5
    -7 7 5
    -7 7 -5
    -7 7 5
    7 -7 5
    7 -7 -5
    -7 -7 5
    -7 -7 -5
    -7 -7 5
    7 -7 5
    7 7 5
    7 7 5
    7 7 -5
    -8 7 5
    -8 7 5
    8 -7 5
    -8 -7 5
    -8 -7 -5
    -8 -7 5
    8 -7 -5
    8 7 5
    8 -7 5
    8 7 -5
    8 7 5
    -9 7 5
    -9 7 5
    9 -7 -5
    -9 -7 5
    9 7 5
    9 -7 5
    9 7 -5
    9 7 5
    -10 7 5
    -10 7 5
    10 7 5
    10 -7 5
    10 7 -5
    10 7 5
    10 7 5
    -11 7 5
    -11 7 5
    11 7 5
    -11 7 5
    11 7 5
    11 -7 5
    11 7 5
    -11 -7 5
    11 7 -5
    11 7 5
    -12 7 5
    -12 7 5
    12 7 5
    -12 7 5
    12 7 5
    12 -7 5
    12 7 5
    -12 -7 5
    12 7 -5
    -12 7 -5
    12 7 5
    -13 7 5
    -13 7 5
    13 7 5
    -13 7 5
    13 7 5
    13 -7 5
    13 7 -5
    -13 7 -5
    13 7 5
    13 7 5
    -13 7 5
    -13 -7 5
    -14 7 5
    -14 7 5
    14 7 5
    -14 7 5
    14 7 5
    14 -7 5
    14 7 -5
    -14 7 -5
    14 7 5
    -14 -7 5
    -14 7 5
    14 7 5
    -15 7 5
    -15 7 5
    15 7 5
    -15 7 5
    15 -7 5
    15 7 5
    -15 7 5
    15 7 5
    -15 -7 5
    15 7 -5
    -15 7 -5
    16 -7 -5
    -16 7 5
    -16 7 5
    16 7 5
    -16 7 5
    16 7 5
    16 -7 5
    16 7 -5
    -16 7 -5
    -16 7 5
    16 7 5
    -16 -7 5
    17 -7 -5
    -17 7 5
    17 7 5
    -17 7 5
    17 -7 5
    17 7 5
    17 7 5
    -17 -7 5
    17 7 -5
    -17 7 -5
    18 -7 -5
    -18 7 5
    18 7 5
    18 -7 5
    -18 7 5
    18 7 5
    -18 7 -5
    18 7 -5
    -18 -7 5
    18 7 5
    -19 7 5
    19 -7 -5
    19 7 5
    19 -7 5
    -19 7 5
    19 7 5
    -19 7 -5
    -19 -7 5
    19 7 -5
    19 7 5
    20 -7 -5
    -20 -7 5
    -20 7 5
    20 7 5
    20 7 5
    20 -7 5
    -20 7 5
    20 7 -5
    20 7 5
    -20 -7 5
    21 -7 -5
    21 -7 5
    21 7 5
    21 -7 5
    -21 7 5
    21 7 5
    -21 -7 5
    21 7 -5
    -21 -7 -5
    21 7 5
    22 7 5
    22 -7 5
    -22 7 5
    -22 7 -5
    -22 -7 5
    22 7 -5
    -22 -7 -5
    0 -7 6
    0 -7 -6
    0 7 -6
    0 -7 6
    0 7 6
    0 7 6
    1 -7 -6
    -1 -7 -6
    1 -7 6
    -1 -7 6
    -1 7 -6
    1 7 -6
    -1 -7 6
    1 7 6
    1 7 6
    -1 7 6
    1 7 6
    -1 7 6
    -2 -7 6
    -2 7 -6
    2 7 -6
    2 -7 6
    -2 -7 6
    2 -7 -6
    -2 -7 -6
    2 7 6
    2 7 6
    2 7 6
    -2 7 6
    2 7 6
    -3 7 6
    -3 7 -6
    -3 -7 6
    3 -7 -6
    -3 -7 -6
    3 -7 6
    -3 -7 6
    3 7 6
    3 -7 6
    3 7 6
    -3 7 6
    3 7 6
    3 7 6
    -4 7 6
    -4 7 6
    -4 7 -6
    -4 -7 6
    4 -7 -6
    -4 -7 -6
    4 -7 6
    -4 -7 6
    -4 -7 6
    -4 -7 6
    4 -7 6
    4 7 6
    -4 7 6
    4 7 6
    4 7 6
    4 7 6
    -5 7 6
    -5 7 -6
    -5 7 6
    -5 -7 6
    -5 -7 6
    5 -7 6
    -5 -7 -6
    -5 -7 6
    -5 -7 6
    5 -7 -6
    5 7 6
    5 -7 6
    5 7 6
    -5 7 6
    5 7 6
    5 7 6
    -6 -7 6
    -6 7 6
    -6 7 6
    -6 -7 6
    6 -7 6
    6 -7 -6
    -6 -7 6
    -6 -7 -6
    -6 -7 6
    6 -7 6
    6 7 6
    6 7 6
    6 7 6
    6 7 6
    -7 7 6
    -7 7 6
    -7 -7 6
    7 -7 6
    -7 -7 6
    -7 -7 6
    7 -7 -6
    7 7 6
    7 -7 6
    7 7 6
    7 7 6
    -8 7 6
    -8 7 6
    -8 -7 6
    8 7 6
    8 -7 6
    8 7 -6
    8 7 6
    8 7 6
    -9 7 6
    -9 7 6
    -9 -7 6
    9 7 6
    9 -7 6
    9 7 -6
    9 7 6
    9 7 6
    -10 7 6
    -10 7 6
    -10 -7 6
    10 7 6
    10 7 6
    10 -7 6
    10 7 -6
    10 7 6
    10 7 6
    -11 7 6
    -11 7 6
    -11 -7 6
    11 7 6
    11 7 6
    11 -7 6
    11 7 -6
    11 7 6
    11 7 6
    -11 -7 6
    -12 7 6
    -12 7 6
    12 7 6
    -12 7 6
    12 7 6
    12 -7 6
    12 7 -6
    -12 7 -6
    12 7 6
    12 7 6
    -12 -7 6
    -13 7 6
    -13 7 6
    13 7 6
    -13 7 6
    13 7 6
    13 -7 6
    -13 7 -6
    13 7 -6
    -13 -7 6
    13 7 6
    13 7 6
    14 -7 6
    -14 7 6
    -14 7 6
    14 7 6
    -14 7 6
    14 7 6
    14 -7 6
    14 7 6
    -14 -7 6
    14 7 -6
    -14 7 -6
    -14 7 6
    14 7 6
    14 7 6
    -15 7 6
    15 -7 6
    -15 7 6
    -15 -7 6
    15 7 6
    -15 7 6
    15 7 6
    15 -7 6
    15 7 -6
    15 7 6
    -15 -7 6
    15 7 6
    -15 7 6
    -15 7 -6
    16 -7 -6
    -16 7 6
    -16 -7 6
    16 7 6
    -16 7 6
    16 7 6
    16 -7 6
    16 7 -6
    -16 -7 6
    16 7 6
    -16 7 -6
    17 -7 -6
    -17 7 6
    17 7 6
    17 7 6
    17 -7 6
    -17 7 6
    17 7 -6
    17 7 6
    -17 7 -6
    -17 -7 6
    18 -7 -6
    -18 7 6
    18 7 6
    18 7 6
    18 -7 6
    -18 7 6
    18 7 -6
    18 7 6
    -18 -7 6
    -18 7 -6
    19 -7 -6
    -19 7 6
    19 7 6
    19 -7 6
    -19 7 6
    19 7 6
    -19 -7 6
    19 7 -6
    19 7 6
    20 -7 -6
    20 7 6
    20 7 6
    20 -7 6
    -20 7 6
    20 7 -6
    20 7 6
    -20 -7 6
    21 -7 -6
    -21 -7 6
    21 7 6
    21 -7 6
    -21 7 6
    -21 -7 -6
    21 7 -6
    21 7 6
    -21 -7 6
    -22 -7 6
    22 -7 6
    22 7 -6
    -22 -7 -6
    0 -7 7
    0 -7 -7
    0 7 -7
    0 7 7
    -1 -7 -7
    -1 -7 7
    -1 -7 7
    1 -7 7
    1 -7 -7
    -1 7 -7
    1 7 -7
    1 7 7
    1 7 7
    -1 7 7
    1 7 7
    -2 7 -7
    2 7 -7
    -2 -7 7
    2 -7 -7
    -2 -7 7
    -2 -7 -7
    2 -7 7
    -2 -7 7
    2 7 7
    2 7 7
    -2 7 7
    2 7 7
    2 7 7
    -3 -7 7
    -3 -7 7
    3 -7 7
    -3 -7 7
    3 -7 -7
    -3 -7 -7
    -3 7 7
    3 -7 7
    3 7 7
    3 7 7
    3 7 7
    3 7 7
    -3 7 7
    3 7 7
    -4 7 7
    -4 7 7
    -4 -7 7
    4 -7 7
    -4 -7 7
    -4 -7 7
    4 -7 -7
    -4 -7 -7
    4 -7 7
    4 7 7
    4 7 7
    4 7 7
    4 7 7
    -4 7 7
    4 7 7
    -5 -7 7
    -5 7 7
    -5 7 7
    -5 -7 7
    5 -7 7
    5 7 7
    5 7 7
    5 7 7
    -5 7 7
    5 7 7
    -6 -7 7
    -6 7 7
    -6 7 7
    -6 -7 7
    6 -7 7
    6 7 7
    6 7 7
    6 7 7
    6 7 7
    -7 -7 7
    -7 7 7
    -7 7 7
    -7 -7 7
    7 -7 7
    7 7 7
    7 7 7
    7 7 7
    7 7 7
    -8 -7 7
    -8 7 7
    -8 7 7
    -8 -7 7
    8 7 7
    8 -7 7
    8 7 7
    8 7 7
    8 7 7
    -9 7 7
    -9 7 7
    -9 -7 7
    9 7 7
    9 -7 7
    9 7 -7
    9 7 7
    9 7 7
    9 7 7
    -10 7 7
    -10 7 7
    10 7 7
    10 7 7
    10 -7 7
    10 7 7
    10 7 -7
    10 7 7
    10 7 7
    10 7 7
    -11 7 7
    -11 7 7
    11 7 7
    11 7 7
    11 -7 7
    11 7 7
    11 7 -7
    -11 7 -7
    -11 -7 7
    11 7 7
    11 7 7
    -12 7 7
    -12 7 7
    12 7 7
    12 7 7
    12 -7 7
    -12 7 7
    12 7 -7
    -12 7 -7
    12 7 7
    12 7 7
    -12 -7 7
    -12 7 7
    12 7 7
    -13 7 7
    -13 7 7
    13 7 7
    -13 7 7
    13 7 7
    13 -7 7
    -13 7 7
    13 7 -7
    -13 7 -7
    13 7 7
    -13 -7 7
    13 7 7
    13 7 7
    14 -7 7
    -14 7 7
    14 7 7
    -14 7 7
    14 7 7
    14 -7 7
    14 7 -7
    -14 7 7
    -14 -7 7
    14 7 7
    14 7 7
    -15 7 7
    15 -7 7
    15 7 7
    -15 7 7
    15 -7 7
    15 7 7
    -15 -7 7
    15 7 -7
    -15 7 -7
    -15 7 7
    15 7 7
    16 -7 -7
    -16 7 7
    16 -7 7
    16 7 7
    -16 7 7
    16 -7 7
    16 7 7
    -16 -7 7
    -16 7 -7
    16 7 -7
    16 7 7
    17 -7 -7
    -17 7 7
    17 7 7
    -17 7 7
    17 -7 7
    17 7 7
    -17 -7 7
    -17 7 -7
    17 7 -7
    17 7 7
    18 -7 -7
    18 7 7
    -18 7 7
    18 -7 7
    18 7 7
    18 7 -7
    -18 -7 7
    18 7 7
    19 -7 -7
    -19 -7 7
    19 -7 7
    -19 7 7
    19 7 7
    -19 -7 7
    19 7 -7
    19 7 7
    20 -7 -7
    -20 -7 7
    -20 7 7
    20 7 7
    20 -7 7
    20 7 -7
    20 7 7
    21 -7 -7
    21 7 -7
    -21 -7 7
    21 -7 7
    21 7 -7
    -21 -7 -7
    0 -7 8
    0 7 -8
    0 7 8
    0 7 8
    0 7 8
    1 -7 8
    -1 -7 8
    1 7 -8
    1 7 8
    -1 7 8
    1 7 8
    1 7 8
    -1 7 8
    2 7 -8
    2 -7 8
    -2 -7 8
    2 -7 8
    2 7 8
    2 7 8
    2 7 8
    -2 7 8
    2 7 8
    -2 7 8
    3 7 -8
    -3 -7 8
    3 7 8
    3 -7 8
    3 7 8
    -3 7 8
    3 7 8
    3 7 8
    -4 -7 8
    4 -7 8
    4 7 8
    4 7 8
    4 7 8
    4 7 8
    -4 7 8
    4 7 8
    -5 -7 8
    5 -7 8
    5 7 8
    5 7 8
    -5 7 8
    5 7 8
    5 7 8
    -6 7 8
    -6 -7 8
    6 -7 8
    6 7 8
    6 7 8
    -6 7 8
    6 7 8
    6 7 8
    -7 7 8
    -7 -7 8
    7 7 8
    -7 7 8
    7 7 8
    7 -7 8
    7 7 8
    7 7 8
    7 7 8
    -7 7 8
    -8 7 8
    -8 7 8
    -8 -7 8
    8 7 8
    8 -7 8
    -8 7 8
    8 7 8
    8 7 8
    -8 7 8
    8 7 8
    8 7 8
    -9 7 8
    -9 7 8
    -9 -7 8
    9 7 8
    9 -7 8
    -9 7 8
    9 7 8
    -9 7 8
    9 7 8
    9 7 8
    9 7 8
    -10 7 8
    -10 7 8
    -10 -7 8
    10 7 8
    10 -7 8
    10 7 8
    -10 7 8
    10 7 8
    -10 7 -8
    10 7 8
    10 7 8
    -11 7 8
    -11 7 8
    -11 -7 8
    11 7 8
    11 -7 8
    11 7 -8
    11 7 8
    11 7 8
    -11 7 8
    12 -7 8
    -12 7 8
    -12 -7 8
    12 7 8
    12 -7 8
    12 7 -8
    -12 7 8
    -12 -7 8
    12 7 8
    12 7 8
    13 -7 8
    -13 -7 8
    13 7 8
    13 -7 8
    -13 -7 8
    -13 7 8
    13 7 -8
    13 7 8
    13 7 8
    14 -7 8
    -14 -7 8
    -14 7 8
    14 7 8
    14 -7 8
    -14 -7 8
    14 7 -8
    14 7 8
    14 7 8
    -14 7 8
    15 -7 8
    -15 -7 8
    -15 7 8
    15 -7 8
    15 7 8
    15 7 -8
    -15 7 8
    15 7 8
    16 -7 -8
    16 -7 8
    -16 -7 8
    -16 7 8
    16 -7 8
    16 7 8
    16 7 -8
    16 7 8
    17 -7 -8
    -17 -7 8
    -17 7 8
    17 -7 8
    17 7 8
    17 7 -8
    17 7 8
    18 -7 -8
    -18 -7 8
    -18 7 8
    18 -7 8
    18 7 8
    18 7 -8
    18 7 8
    19 -7 -8
    -19 -7 8
    -19 7 8
    19 -7 8
    19 7 8
    19 7 -8
    19 7 8
    20 -7 -8
    -20 -7 8
    20 -7 8
    20 7 8
    20 7 -8
    0 -7 9
    0 7 9
    0 7 9
    0 7 9
    0 7 9
    1 -7 9
    -1 -7 9
    -1 7 9
    1 7 9
    1 -7 9
    -1 7 9
    1 7 9
    -1 7 9
    1 7 9
    1 7 9
    -1 7 9
    2 7 -9
    2 -7 9
    -2 -7 9
    2 -7 9
    -2 7 9
    2 7 9
    2 7 9
    -2 7 9
    2 7 9
    -2 7 9
    2 7 9
    3 7 -9
    3 -7 9
    -3 -7 9
    3 -7 9
    3 7 9
    -3 7 9
    3 7 9
    3 7 9
    -3 7 9
    -3 7 9
    3 7 9
    3 7 9
    4 7 -9
    4 -7 9
    -4 -7 9
    4 7 9
    -4 7 9
    4 7 9
    4 -7 9
    4 7 9
    -4 7 9
    4 7 9
    4 7 9
    -4 7 9
    -5 -7 9
    5 7 9
    -5 7 9
    5 7 9
    5 -7 9
    5 7 9
    -5 7 9
    5 7 9
    -5 7 9
    -6 -7 9
    6 -7 9
    6 7 9
    -6 7 9
    6 7 9
    -6 7 9
    6 7 9
    -6 7 9
    6 7 9
    -7 -7 9
    7 7 9
    -7 7 9
    7 7 9
    7 -7 9
    7 7 9
    7 7 9
    -7 7 9
    -8 7 9
    -8 -7 9
    8 7 9
    8 -7 9
    -8 7 9
    8 7 9
    -8 7 9
    8 7 9
    8 7 9
    -9 -7 9
    9 7 9
    9 -7 9
    -9 7 9
    9 7 9
    9 7 9
    9 7 9
    -9 7 9
    -10 -7 9
    10 7 9
    10 -7 9
    10 7 9
    10 7 9
    10 7 9
    -10 7 9
    11 -7 9
    -11 -7 9
    11 7 9
    11 -7 9
    -11 7 9
    11 7 9
    11 7 9
    12 -7 9
    -12 -7 9
    12 7 9
    12 -7 9
    12 7 9
    12 7 9
    -12 7 9
    13 -7 9
    -13 -7 9
    13 7 9
    13 -7 9
    13 7 9
    13 7 9
    -13 7 9
    14 -7 9
    -14 -7 9
    14 7 9
    14 -7 9
    14 7 -9
    -14 7 9
    14 7 9
    15 -7 -9
    15 -7 9
    -15 -7 9
    15 -7 9
    15 7 9
    -15 7 9
    15 7 -9
    15 7 9
    16 -7 -9
    16 -7 9
    -16 -7 9
    16 -7 9
    16 7 9
    16 7 -9
    16 7 9
    17 -7 -9
    17 -7 9
    -17 -7 9
    17 -7 9
    17 7 9
    17 7 -9
    17 7 9
    18 -7 -9
    -18 -7 9
    18 -7 9
    18 7 9
    18 7 -9
    18 7 9
    19 7 -9
    -19 -7 9
    19 -7 9
    -19 7 9
    19 7 9
    0 -7 10
    0 -7 10
    0 7 10
    0 7 10
    0 7 10
    0 7 10
    1 -7 10
    -1 -7 10
    1 -7 10
    -1 7 10
    1 7 10
    -1 7 10
    1 7 10
    1 7 10
    -1 7 10
    1 7 10
    -1 7 10
    2 -7 10
    -2 -7 10
    -2 7 10
    2 7 10
    2 -7 10
    2 7 10
    -2 7 10
    2 7 10
    2 7 10
    -2 7 10
    3 -7 10
    -3 -7 10
    3 -7 10
    -3 7 10
    3 7 10
    3 7 10
    3 7 10
    -3 7 10
    3 7 10
    -3 7 10
    4 7 -10
    -4 -7 10
    -4 7 10
    4 -7 10
    -4 7 10
    4 7 10
    4 7 10
    4 7 10
    -4 7 10
    4 7 10
    -4 7 10
    5 7 10
    5 7 -10
    -5 -7 10
    -5 7 10
    5 7 10
    -5 7 10
    5 7 10
    5 -7 10
    5 7 10
    -5 7 10
    5 7 10
    5 7 10
    -5 7 10
    6 7 10
    6 7 -10
    -6 -7 10
    6 7 10
    -6 7 10
    6 7 10
    6 -7 10
    -6 7 10
    6 7 10
    6 7 10
    -6 7 10
    7 7 10
    -7 -7 10
    7 7 10
    -7 7 10
    7 7 10
    7 -7 10
    7 7 10
    7 7 10
    -7 7 10
    -8 -7 10
    8 7 10
    -8 7 10
    8 7 10
    8 -7 10
    8 7 10
    8 7 10
    -8 7 10
    9 -7 10
    -9 -7 10
    9 7 10
    9 -7 10
    -9 7 10
    9 7 10
    9 7 10
    9 7 10
    -9 7 10
    10 -7 10
    -10 -7 10
    10 7 10
    10 -7 10
    10 7 10
    10 7 10
    10 7 10
    -10 7 10
    11 -7 10
    -11 -7 10
    11 7 10
    11 -7 10
    11 7 10
    11 7 10
    -11 7 10
    12 -7 10
    12 -7 10
    -12 -7 10
    12 7 10
    12 -7 10
    -12 7 10
    12 7 10
    12 7 10
    13 -7 10
    -13 -7 10
    13 7 10
    13 -7 10
    -13 7 10
    13 7 10
    13 7 10
    14 -7 10
    -14 -7 10
    14 -7 10
    14 7 10
    14 7 10
    -14 7 10
    15 -7 -10
    15 -7 10
    -15 -7 10
    15 -7 10
    15 7 10
    15 7 10
    16 -7 -10
    16 -7 10
    -16 -7 10
    -16 7 10
    16 -7 10
    16 7 10
    16 7 10
    -16 -7 10
    17 -7 -10
    17 7 -10
    -17 -7 10
    17 -7 10
    -17 7 10
    17 7 10
    17 7 10
    18 7 -10
    -18 -7 10
    -18 7 10
    0 -7 11
    0 -7 11
    0 7 11
    0 7 11
    0 7 11
    0 7 11
    -1 -7 11
    1 -7 11
    1 -7 11
    -1 7 11
    -1 -7 11
    1 7 11
    -1 7 11
    -1 7 11
    1 7 11
    -1 7 11
    1 7 11
    1 7 11
    2 -7 11
    -2 -7 11
    2 -7 11
    -2 -7 11
    -2 7 11
    2 7 11
    2 7 11
    -2 7 11
    -2 7 11
    2 7 11
    -2 7 11
    2 7 11
    -3 -7 11
    3 -7 11
    -3 -7 11
    -3 7 11
    3 7 11
    -3 7 11
    3 7 11
    -3 7 11
    3 7 11
    3 7 11
    4 7 11
    -4 -7 11
    -4 7 11
    -4 7 11
    4 7 11
    4 -7 11
    -4 7 11
    4 7 11
    4 7 11
    4 7 11
    5 -7 11
    5 7 11
    -5 -7 11
    -5 7 11
    -5 7 11
    5 7 11
    5 -7 11
    -5 7 11
    5 7 11
    5 7 11
    5 7 11
    6 -7 11
    6 7 11
    -6 -7 11
    -6 7 11
    -6 7 11
    6 7 11
    6 -7 11
    -6 7 11
    6 7 11
    6 7 11
    7 -7 11
    7 7 11
    7 7 -11
    -7 -7 11
    -7 7 11
    7 7 11
    7 -7 11
    -7 7 11
    7 7 11
    -7 7 11
    7 7 11
    7 7 11
    8 -7 11
    8 7 11
    8 7 -11
    -8 -7 11
    -8 7 11
    8 7 11
    8 -7 11
    -8 7 11
    8 7 11
    -8 7 11
    8 7 11
    8 7 11
    9 -7 11
    9 7 11
    9 7 -11
    -9 -7 11
    -9 7 11
    9 7 11
    9 -7 11
    -9 7 11
    9 7 11
    -9 7 11
    9 7 11
    9 7 11
    10 7 11
    10 7 -11
    10 -7 11
    -10 -7 11
    -10 7 11
    10 7 11
    10 -7 11
    -10 7 11
    10 7 11
    10 7 11
    11 7 11
    11 -7 11
    11 7 -11
    11 -7 11
    -11 -7 11
    -11 7 11
    11 7 11
    11 -7 11
    -11 7 11
    11 7 11
    12 7 11
    12 -7 11
    12 -7 11
    12 7 -11
    -12 -7 11
    -12 7 11
    12 7 11
    12 -7 11
    12 7 11
    -12 7 11
    13 7 11
    13 -7 11
    13 7 -11
    -13 -7 11
    -13 7 11
    13 -7 11
    13 7 11
    13 7 11
    -13 7 11
    14 -7 -11
    14 7 11
    14 -7 11
    14 7 -11
    -14 -7 11
    -14 7 11
    14 -7 11
    14 7 11
    14 7 11
    -14 7 11
    15 -7 -11
    15 7 11
    15 -7 11
    15 7 -11
    -15 -7 11
    -15 7 11
    15 -7 11
    15 7 11
    15 7 11
    16 -7 11
    -16 -7 11
    -16 7 11
    16 7 11
    0 -7 12
    0 -7 12
    0 -7 12
    0 7 12
    0 7 12
    0 7 12
    0 7 12
    -1 -7 12
    1 -7 12
    1 -7 12
    -1 -7 12
    1 -7 12
    -1 -7 12
    -1 7 12
    1 7 12
    -1 7 12
    1 7 12
    1 7 12
    1 7 12
    -1 7 12
    2 -7 12
    -2 -7 12
    -2 -7 12
    -2 7 12
    2 7 12
    2 -7 12
    -2 7 12
    2 7 12
    2 7 12
    2 7 12
    -2 7 12
    3 -7 12
    -3 -7 12
    -3 -7 12
    -3 7 12
    3 7 12
    3 -7 12
    3 7 12
    3 7 12
    -3 7 12
    3 7 12
    4 7 12
    4 -7 12
    -4 -7 12
    -4 7 12
    -4 7 12
    4 7 12
    4 -7 12
    -4 -7 12
    4 7 12
    4 7 12
    4 7 12
    -4 7 12
    5 -7 12
    5 7 12
    -5 -7 12
    -5 7 12
    -5 -7 12
    -5 7 12
    5 7 12
    5 -7 12
    5 7 12
    5 7 12
    -5 7 12
    6 7 12
    6 -7 12
    -6 -7 12
    -6 7 12
    -6 -7 12
    6 -7 12
    -6 7 12
    6 7 12
    6 7 12
    6 7 12
    -6 7 12
    7 7 12
    7 -7 12
    -7 -7 12
    -7 7 12
    -7 -7 12
    7 -7 12
    -7 7 12
    7 7 12
    7 7 12
    7 7 12
    -7 7 12
    8 7 12
    8 -7 12
    -8 -7 12
    -8 7 12
    8 -7 12
    -8 7 12
    8 7 12
    8 7 12
    -8 7 12
    9 7 12
    9 -7 12
    9 -7 12
    -9 -7 12
    -9 7 12
    9 -7 12
    9 7 12
    -9 7 12
    10 -7 12
    10 7 12
    10 -7 12
    -10 -7 12
    -10 7 12
    10 -7 12
    10 7 12
    -10 7 12
    11 -7 12
    11 -7 12
    11 7 12
    11 -7 12
    11 7 -12
    -11 -7 12
    -11 7 12
    11 -7 12
    11 7 12
    -11 7 12
    12 -7 12
    12 7 12
    12 -7 12
    12 -7 12
    -12 -7 12
    -12 7 12
    12 -7 12
    12 7 12
    -12 7 12
    13 -7 12
    13 -7 -12
    13 7 12
    13 -7 12
    -13 -7 12
    -13 7 12
    13 -7 12
    -13 -7 12
    13 7 12
    14 -7 12
    -14 -7 12
    -14 7 12
    14 7 12
    0 -7 13
    0 7 13
    0 -7 13
    0 7 13
    0 7 13
    1 -7 13
    -1 -7 13
    -1 7 13
    1 7 13
    1 -7 13
    -1 -7 13
    -1 7 13
    1 7 13
    1 7 13
    -1 7 13
    2 -7 13
    -2 -7 13
    -2 7 13
    2 7 13
    2 -7 13
    -2 -7 13
    2 7 13
    2 7 13
    -2 7 13
    3 -7 13
    -3 -7 13
    -3 -7 13
    -3 7 13
    3 7 13
    3 -7 13
    3 7 13
    3 7 13
    -3 7 13
    4 -7 13
    -4 -7 13
    -4 -7 13
    4 -7 13
    -4 7 13
    4 7 13
    4 7 13
    4 7 13
    -4 7 13
    5 7 13
    5 -7 13
    -5 -7 13
    -5 7 13
    5 7 13
    5 -7 13
    -5 -7 13
    5 7 13
    -5 7 13
    6 7 13
    6 -7 13
    -6 -7 13
    -6 7 13
    -6 -7 13
    -6 7 13
    6 -7 13
    6 7 13
    -6 7 13
    7 7 13
    7 -7 13
    7 -7 13
    -7 -7 13
    -7 7 13
    -7 -7 13
    7 -7 13
    7 7 13
    -7 7 13
    8 7 13
    8 -7 13
    8 -7 13
    -8 -7 13
    -8 7 13
    -8 -7 13
    8 -7 13
    8 7 13
    -8 7 13
    9 7 13
    9 -7 13
    9 -7 13
    -9 -7 13
    -9 7 13
    -9 -7 13
    9 -7 13
    9 7 13
    -9 7 13
    10 -7 13
    10 -7 13
    -10 -7 13
    -10 7 13
    10 7 13
    -10 7 13
    11 -7 13
    -11 -7 13
    -11 7 13
    -11 7 13
    11 7 13
    -12 -7 13
    12 -7 13
    12 7 13
    0 -7 14
    0 7 14
    0 7 14
    -1 -7 14
    1 -7 14
    1 7 14
    1 7 14
    -1 7 14
    -2 -7 14
    2 -7 14
    2 -7 14
    2 7 14
    -2 7 14
    2 7 14
    -3 -7 14
    3 -7 14
    3 -7 14
    -3 7 14
    -3 7 14
    3 7 14
    4 -7 14
    4 -7 14
    -4 -7 14
    -4 -7 14
    -4 7 14
    -4 7 14
    4 7 14
    5 -7 14
    5 -7 14
    -5 -7 14
    -5 7 14
    -5 7 14
    5 7 14
    -6 -7 14
    6 -7 14
    6 -7 14
    6 7 14
    -6 7 14
    7 -7 14
    7 -7 14
    -7 -7 14
    7 7 14
    -7 7 14
    7 7 14
    -8 -7 14
    8 -7 14
    8 -7 14
    -8 7 14
    8 7 14
    0 7 15
    1 7 15
    0 -8 0
    0 8 0
    0 -8 0
    0 8 0
    1 -8 0
    -1 -8 0
    1 -8 0
    -1 -8 0
    -1 8 0
    1 8 0
    -1 8 0
    1 8 0
    2 -8 0
    -2 -8 0
    -2 8 0
    2 8 0
    2 -8 0
    -2 -8 0
    -2 8 0
    2 8 0
    3 -8 0
    -3 -8 0
    -3 -8 0
    -3 8 0
    3 8 0
    3 -8 0
    3 8 0
    -3 8 0
    4 -8 0
    -4 -8 0
    -4 8 0
    4 8 0
    -4 -8 0
    4 8 0
    -4 8 0
    5 -8 0
    -5 -8 0
    -5 8 0
    5 8 0
    5 8 0
    6 -8 0
    -6 -8 0
    -6 8 0
    6 8 0
    6 8 0
    7 -8 0
    -7 -8 0
    -7 8 0
    7 8 0
    7 8 0
    -8 -8 0
    -8 8 0
    8 8 0
    8 8 0
    -9 8 0
    9 8 0
    9 8 0
    10 -8 0
    -10 8 0
    10 8 0
    10 8 0
    11 -8 0
    -11 8 0
    11 8 0
    11 8 0
    12 -8 0
    -12 8 0
    12 8 0
    12 8 0
    -12 -8 0
    -12 8 0
    13 -8 0
    -13 8 0
    13 8 0
    13 8 0
    -13 -8 0
    -13 8 0
    14 -8 0
    -14 8 0
    14 8 0
    14 8 0
    -14 -8 0
    -14 8 0
    15 -8 0
    -15 8 0
    15 8 0
    15 8 0
    -15 -8 0
    -15 8 0
    16 -8 0
    -16 8 0
    -16 -8 0
    -16 8 0
    16 8 0
    17 -8 0
    -17 8 0
    17 8 0
    -17 8 0
    -17 -8 0
    18 -8 0
    -18 8 0
    18 8 0
    -18 8 0
    -18 -8 0
    -19 8 0
    -19 8 0
    -19 8 0
    19 8 0
    -19 -8 0
    -20 8 0
    -20 8 0
    -20 -8 0
    20 8 0
    -21 8 0
    -21 8 0
    21 8 0
    -21 -8 0
    -22 8 0
    -22 8 0
    22 8 0
    -22 -8 0
    0 -8 -1
    0 -8 1
    0 -8 -1
    0 8 1
    0 8 -1
    0 -8 1
    0 8 -1
    0 8 1
    1 -8 -1
    -1 -8 1
    1 -8 1
    -1 -8 -1
    1 -8 1
    1 -8 -1
    -1 -8 1
    -1 -8 -1
    -1 8 1
    1 8 1
    -1 8 -1
    1 8 -1
    -1 8 1
    -1 8 -1
    1 8 1
    1 8 -1
    2 -8 -1
    2 -8 1
    -2 -8 -1
    -2 -8 1
    -2 8 1
    2 8 1
    2 8 -1
    -2 8 -1
    2 -8 1
    2 -8 -1
    -2 -8 1
    -2 -8 -1
    -2 8 1
    2 8 1
    2 8 -1
    3 -8 -1
    3 -8 1
    -3 -8 1
    -3 -8 -1
    -3 8 1
    -3 8 -1
    3 8 1
    3 8 -1
    3 -8 1
    3 -8 -1
    -3 -8 1
    -3 -8 -1
    -3 8 1
    3 8 1
    3 8 -1
    4 -8 -1
    4 -8 1
    -4 -8 1
    -4 -8 -1
    -4 8 1
    -4 8 -1
    4 8 1
    4 8 -1
    -4 -8 1
    -4 -8 -1
    4 8 -1
    -4 8 1
    4 8 1
    5 -8 1
    -5 -8 1
    -5 -8 -1
    -5 8 1
    -5 8 -1
    5 8 1
    5 8 -1
    5 8 1
    5 8 -1
    6 -8 1
    -6 -8 1
    -6 -8 -1
    -6 8 1
    -6 8 -1
    6 8 1
    6 8 -1
    6 8 1
    6 8 -1
    7 -8 1
    -7 -8 1
    -7 -8 -1
    -7 8 1
    -7 8 -1
    7 8 1
    7 8 -1
    7 8 1
    7 8 -1
    8 -8 1
    -8 -8 1
    -8 -8 -1
    -8 8 1
    -8 8 -1
    8 8 1
    8 8 -1
    8 8 1
    8 8 -1
    -9 8 1
    -9 8 -1
    9 8 1
    9 8 -1
    9 8 1
    9 8 -1
    -10 8 1
    -10 8 -1
    10 8 1
    10 8 -1
    10 8 -1
    10 8 1
    11 -8 1
    -11 8 1
    -11 8 -1
    11 8 1
    11 8 -1
    11 -8 1
    11 8 -1
    -11 8 1
    11 8 1
    12 -8 1
    12 -8 -1
    -12 8 1
    -12 8 -1
    12 8 1
    12 8 -1
    12 -8 1
    -12 -8 1
    -12 8 1
    -12 8 -1
    12 8 1
    12 8 -1
    13 -8 1
    13 -8 -1
    -13 8 1
    -13 8 -1
    13 8 -1
    13 -8 1
    13 8 -1
    13 8 1
    -13 -8 1
    -13 8 1
    -13 8 -1
    14 -8 1
    14 -8 -1
    -14 8 1
    -14 8 -1
    14 8 -1
    14 -8 1
    14 8 1
    14 8 -1
    -14 -8 1
    -14 -8 -1
    -14 8 1
    -14 8 -1
    15 -8 1
    15 -8 -1
    -15 8 1
    -15 8 -1
    15 8 -1
    15 -8 1
    15 8 1
    15 8 -1
    -15 -8 1
    -15 8 1
    -15 -8 -1
    -15 8 -1
    16 -8 1
    16 -8 -1
    16 8 -1
    -16 8 1
    -16 8 -1
    16 -8 1
    -16 -8 1
    16 8 1
    16 8 -1
    -16 8 1
    -16 8 -1
    -16 -8 -1
    17 -8 1
    17 -8 -1
    -17 8 1
    -17 8 -1
    17 8 -1
    17 -8 1
    -17 8 1
    17 8 1
    17 8 -1
    -17 8 1
    -17 8 -1
    -17 -8 1
    -17 -8 -1
    18 -8 -1
    -18 8 -1
    -18 8 1
    -18 8 1
    18 -8 1
    -18 8 1
    18 8 1
    -18 8 1
    -18 8 -1
    -18 -8 1
    -18 -8 -1
    18 8 -1
    19 -8 -1
    -19 8 1
    -19 8 1
    -19 8 1
    -19 8 -1
    19 8 1
    19 8 -1
    -19 -8 1
    -19 -8 -1
    -20 8 1
    -20 8 -1
    -20 8 1
    -20 8 -1
    -20 8 -1
    20 8 1
    20 8 -1
    -20 -8 1
    -20 -8 -1
    -21 8 1
    -21 8 -1
    -21 8 1
    -21 8 -1
    21 8 1
    21 8 -1
    -21 -8 1
    -21 -8 -1
    -22 -8 1
    -22 8 1
    -22 8 -1
    -22 8 1
    -22 8 -1
    -22 -8 1
    22 8 -1
    -22 -8 -1
    22 8 1
    0 -8 2
    0 -8 -2
    0 -8 2
    0 -8 -2
    0 8 2
    0 8 -2
    0 8 2
    1 -8 2
    -1 -8 2
    1 -8 -2
    -1 -8 -2
    1 -8 2
    1 -8 -2
    -1 -8 2
    -1 -8 -2
    -1 8 2
    1 8 2
    -1 8 -2
    1 8 -2
    -1 8 2
    1 8 -2
    1 8 2
    -2 -8 2
    -2 -8 -2
    -2 8 2
    2 8 2
    -2 8 -2
    2 8 -2
    2 -8 2
    2 -8 -2
    -2 -8 -2
    2 -8 2
    -2 -8 2
    2 -8 -2
    2 -8 2
    -2 8 2
    2 8 -2
    2 8 2
    -3 8 2
    -3 8 -2
    3 8 2
    3 8 -2
    3 -8 2
    3 -8 -2
    -3 -8 2
    -3 -8 -2
    -3 -8 -2
    3 -8 2
    -3 -8 -2
    -3 -8 2
    3 -8 -2
    3 -8 2
    -3 8 2
    3 8 2
    3 8 -2
    -4 -8 2
    -4 -8 -2
    -4 8 2
    -4 8 -2
    4 8 2
    4 8 -2
    -4 -8 -2
    4 -8 2
    -4 -8 2
    -4 -8 -2
    4 -8 -2
    4 -8 2
    -4 8 2
    4 8 2
    4 8 -2
    -5 8 2
    -5 8 -2
    5 8 2
    5 8 -2
    -5 -8 2
    -5 -8 -2
    5 -8 2
    -5 -8 2
    -5 -8 -2
    -5 -8 -2
    5 -8 -2
    5 -8 2
    5 8 2
    5 8 -2
    -6 8 2
    -6 8 -2
    6 8 2
    6 8 -2
    -6 -8 2
    -6 -8 -2
    6 -8 2
    -6 -8 -2
    6 -8 2
    6 8 2
    6 8 -2
    -7 8 2
    -7 8 -2
    7 8 2
    7 8 -2
    7 -8 2
    -7 -8 2
    -7 -8 -2
    7 8 2
    7 -8 2
    7 8 -2
    7 8 2
    -8 8 2
    -8 8 -2
    8 8 2
    8 8 -2
    8 8 2
    8 -8 2
    8 8 -2
    8 8 2
    -9 8 2
    -9 8 -2
    9 8 2
    9 8 2
    9 -8 2
    9 8 2
    9 8 -2
    -10 8 2
    -10 8 -2
    10 8 2
    10 -8 2
    10 8 -2
    10 8 2
    -11 8 2
    -11 8 -2
    11 8 2
    11 -8 2
    11 8 -2
    -11 8 2
    11 8 2
    -12 8 2
    -12 8 -2
    12 8 2
    12 -8 2
    12 8 -2
    -12 8 2
    12 8 2
    -12 -8 2
    -12 8 -2
    13 -8 2
    13 -8 -2
    -13 8 2
    -13 8 -2
    13 8 2
    13 -8 2
    13 8 2
    13 8 -2
    -13 -8 2
    -13 8 2
    -13 8 -2
    14 -8 2
    14 -8 -2
    -14 8 2
    -14 8 -2
    14 -8 2
    14 8 2
    14 8 2
    14 8 -2
    -14 -8 2
    -14 8 2
    -14 8 -2
    15 -8 2
    15 -8 -2
    -15 8 2
    -15 8 -2
    15 -8 2
    15 8 2
    -15 8 2
    15 8 2
    15 8 -2
    -15 -8 2
    -15 8 2
    -15 8 -2
    16 -8 -2
    -16 8 2
    -16 8 -2
    16 8 -2
    -16 8 2
    16 -8 2
    -16 8 2
    16 8 2
    16 8 -2
    -16 8 2
    -16 -8 2
    -16 8 -2
    -16 -8 -2
    17 -8 -2
    -17 8 2
    -17 8 -2
    -17 8 2
    17 8 -2
    17 -8 2
    -17 8 2
    17 8 2
    -17 8 2
    17 8 -2
    -17 -8 2
    -17 8 -2
    -17 -8 -2
    18 -8 -2
    -18 8 2
    18 8 -2
    18 -8 2
    -18 8 2
    -18 8 2
    18 8 2
    18 8 -2
    -18 8 -2
    -18 -8 2
    -18 -8 -2
    19 -8 -2
    -19 8 2
    19 8 -2
    19 -8 2
    -19 8 2
    19 8 2
    -19 8 -2
    19 8 -2
    -19 -8 2
    -19 -8 -2
    20 -8 -2
    -20 8 2
    20 -8 2
    -20 8 2
    -20 8 -2
    -20 8 -2
    20 8 2
    20 8 -2
    -20 -8 2
    -20 -8 -2
    -21 8 2
    -21 8 -2
    -21 8 2
    -21 8 -2
    21 8 2
    -21 -8 2
    21 8 -2
    -21 -8 -2
    21 8 2
    -22 8 2
    -22 8 -2
    -22 8 2
    -22 8 -2
    22 8 -2
    -22 -8 -2
    0 -8 -3
    0 -8 3
    0 8 3
    0 8 -3
    0 -8 3
    0 -8 -3
    0 8 3
    -1 -8 -3
    1 -8 3
    -1 -8 3
    1 -8 -3
    -1 -8 3
    -1 -8 -3
    -1 8 3
    1 8 3
    -1 8 -3
    1 8 -3
    1 -8 3
    1 -8 -3
    -1 8 3
    1 8 3
    -2 8 3
    2 8 3
    -2 8 -3
    2 8 -3
    2 -8 3
    2 -8 -3
    -2 -8 3
    -2 -8 -3
    2 -8 -3
    -2 -8 -3
    2 -8 3
    -2 -8 3
    2 -8 3
    -2 8 3
    2 8 3
    -3 8 3
    3 8 3
    -3 8 -3
    3 8 -3
    -3 -8 3
    -3 -8 -3
    -3 -8 -3
    3 -8 3
    -3 -8 3
    3 -8 -3
    3 -8 3
    -3 8 3
    3 8 3
    3 8 -3
    -4 8 3
    -4 8 -3
    4 8 3
    4 8 -3
    -4 -8 3
    -4 -8 -3
    -4 -8 -3
    4 -8 3
    -4 -8 3
    4 -8 -3
    4 -8 3
    4 8 3
    4 8 -3
    -5 8 3
    -5 8 -3
    5 8 3
    5 8 -3
    -5 8 3
    -5 -8 3
    -5 -8 -3
    5 -8 3
    -5 -8 3
    5 -8 -3
    5 -8 3
    5 8 3
    5 8 -3
    -6 8 3
    -6 8 -3
    6 8 -3
    -6 -8 3
    6 -8 3
    -6 -8 -3
    -6 -8 3
    -6 -8 -3
    6 -8 -3
    6 8 3
    6 -8 3
    6 8 -3
    6 8 3
    -7 8 3
    -7 8 -3
    -7 -8 -3
    7 -8 -3
    7 8 3
    7 -8 3
    7 8 -3
    7 8 3
    -8 8 3
    -8 8 -3
    8 8 3
    8 -8 3
    8 8 -3
    8 8 3
    -9 8 3
    -9 8 -3
    9 8 3
    9 -8 3
    9 8 3
    9 8 -3
    -9 8 3
    -10 8 3
    -10 8 -3
    10 8 3
    10 -8 3
    10 8 -3
    -10 8 3
    10 8 3
    -11 8 3
    -11 8 -3
    -11 8 3
    11 8 3
    11 -8 3
    -11 8 3
    11 8 -3
    11 8 3
    -12 8 3
    -12 8 -3
    -12 8 3
    12 8 3
    12 -8 3
    12 8 -3
    -12 8 -3
    12 8 3
    -12 8 3
    -13 8 3
    -13 8 -3
    -13 8 3
    13 8 3
    -13 8 3
    13 -8 3
    13 8 3
    13 8 -3
    -13 -8 3
    -13 8 3
    -13 8 -3
    14 -8 -3
    -14 8 3
    -14 8 -3
    -14 8 3
    14 8 3
    -14 8 3
    14 -8 3
    14 8 3
    14 8 -3
    -14 -8 3
    -14 8 3
    -14 8 -3
    14 8 3
    15 -8 -3
    -15 8 3
    -15 8 -3
    -15 8 3
    15 -8 3
    15 8 3
    -15 8 3
    15 8 3
    -15 -8 3
    -15 8 3
    -15 8 -3
    15 8 -3
    15 8 3
    16 -8 -3
    -16 8 3
    -16 8 3
    16 -8 3
    -16 8 3
    16 8 3
    16 8 3
    -16 8 3
    16 8 -3
    -16 -8 3
    -16 8 -3
    17 -8 -3
    -17 8 3
    -17 8 3
    17 8 -3
    17 -8 3
    -17 8 3
    -17 8 3
    17 8 3
    17 8 -3
    -17 -8 3
    -17 8 -3
    18 -8 -3
    18 8 -3
    -18 8 3
    -18 8 3
    18 -8 3
    18 8 -3
    -18 -8 -3
    18 8 3
    -18 8 3
    -18 8 -3
    -18 -8 3
    19 -8 -3
    -19 8 3
    19 8 -3
    19 -8 3
    -19 8 3
    19 8 3
    -19 8 -3
    -19 -8 3
    19 8 -3
    -19 -8 -3
    20 -8 -3
    -20 -8 3
    -20 8 3
    20 8 -3
    20 -8 3
    -20 8 3
    -20 8 -3
    20 8 3
    -20 -8 3
    20 8 -3
    -20 -8 -3
    20 8 3
    -21 -8 3
    -21 8 3
    -21 8 -3
    -21 8 3
    -21 8 -3
    -21 -8 3
    21 8 -3
    -21 -8 -3
    21 8 3
    -22 8 -3
    22 8 -3
    0 -8 -4
    0 -8 4
    0 8 4
    0 8 -4
    0 -8 4
    0 8 4
    1 -8 4
    -1 -8 4
    1 -8 -4
    -1 -8 -4
    -1 -8 4
    -1 8 4
    1 8 4
    -1 8 -4
    1 8 -4
    1 -8 4
    -1 8 4
    1 8 4
    -2 8 4
    2 8 4
    -2 8 -4
    2 8 -4
    -2 -8 4
    2 -8 -4
    -2 -8 -4
    2 -8 4
    -2 -8 4
    2 -8 4
    -2 8 4
    2 8 4
    -3 -8 4
    -3 -8 -4
    -3 8 4
    3 8 4
    -3 8 -4
    3 8 -4
    3 -8 4
    -3 -8 4
    3 -8 -4
    -3 -8 -4
    3 -8 4
    3 8 4
    -4 -8 4
    -4 -8 -4
    -4 8 4
    -4 8 -4
    4 8 -4
    4 -8 4
    4 -8 -4
    -4 -8 4
    -4 -8 -4
    4 -8 4
    4 8 4
    -4 8 4
    -5 8 4
    -5 8 -4
    5 8 -4
    -5 8 4
    -5 -8 4
    -5 -8 -4
    -5 -8 -4
    5 -8 4
    -5 -8 4
    5 -8 -4
    5 8 4
    5 -8 4
    5 8 4
    5 8 -4
    -6 8 4
    -6 8 -4
    6 8 -4
    -6 8 4
    -6 -8 4
    6 8 4
    6 -8 4
    6 8 -4
    6 8 4
    -7 -8 4
    -7 8 4
    -7 8 -4
    -7 8 4
    7 8 4
    7 -8 4
    7 8 4
    7 8 -4
    -8 -8 4
    -8 8 4
    -8 8 -4
    -8 8 4
    8 8 4
    8 -8 4
    8 8 4
    8 8 -4
    -8 8 4
    -9 -8 4
    -9 8 4
    -9 8 -4
    -9 8 4
    9 8 4
    9 -8 4
    9 8 4
    9 8 -4
    -9 8 4
    -10 8 4
    -10 8 -4
    -10 8 4
    10 8 4
    10 -8 4
    -10 8 4
    10 8 -4
    10 8 4
    -11 8 4
    -11 8 -4
    -11 8 4
    11 8 4
    11 -8 4
    11 8 4
    11 8 -4
    -11 8 4
    -12 8 4
    -12 8 -4
    -12 8 4
    -12 8 4
    12 8 4
    12 -8 4
    12 8 4
    12 8 -4
    -12 8 4
    -12 8 -4
    12 8 4
    -13 8 4
    -13 8 4
    -13 8 4
    13 8 4
    13 -8 4
    13 8 4
    -13 -8 4
    13 8 -4
    -13 8 4
    -13 8 -4
    13 8 4
    14 -8 -4
    -14 8 4
    -14 8 4
    -14 8 4
    14 8 4
    14 -8 4
    -14 8 -4
    14 8 -4
    14 8 4
    -14 8 4
    14 8 4
    -14 -8 4
    15 -8 -4
    -15 8 4
    -15 8 4
    -15 8 4
    15 -8 4
    15 8 4
    15 8 4
    -15 8 4
    -15 -8 4
    15 8 -4
    -15 8 -4
    15 8 4
    16 -8 -4
    -16 8 4
    -16 8 4
    16 -8 4
    -16 8 4
    16 8 4
    -16 8 4
    16 8 4
    -16 -8 4
    16 8 -4
    -16 8 -4
    17 -8 -4
    -17 8 4
    17 -8 4
    -17 8 4
    17 8 4
    17 8 4
    -17 -8 4
    17 8 -4
    -17 8 -4
    18 -8 -4
    18 8 -4
    -18 8 4
    -18 -8 4
    -18 8 4
    18 -8 4
    18 8 -4
    -18 -8 -4
    18 8 4
    -18 8 -4
    18 8 4
    -18 -8 4
    19 -8 -4
    -19 -8 4
    -19 8 4
    19 8 -4
    19 -8 4
    -19 8 4
    19 8 4
    -19 8 -4
    -19 -8 4
    19 8 -4
    -19 -8 -4
    19 8 4
    20 -8 -4
    -20 -8 4
    -20 8 4
    20 8 -4
    20 -8 4
    -20 8 4
    -20 -8 4
    20 8 -4
    -20 -8 -4
    20 8 4
    -21 8 4
    -21 8 -4
    -21 -8 4
    21 8 -4
    -21 -8 -4
    21 8 4
    0 -8 5
    0 -8 -5
    0 8 5
    0 8 -5
    0 8 5
    0 8 5
    1 -8 5
    -1 -8 5
    1 -8 -5
    -1 -8 -5
    -1 8 5
    -1 8 -5
    1 8 -5
    -1 -8 5
    -1 8 5
    1 8 5
    -1 8 5
    -2 -8 5
    -2 8 5
    -2 8 -5
    2 8 -5
    -2 -8 5
    2 -8 -5
    -2 -8 -5
    2 -8 5
    2 8 5
    -2 8 5
    -3 8 5
    -3 8 -5
    3 8 -5
    -3 -8 5
    3 -8 5
    3 8 5
    -3 8 5
    3 8 5
    -4 8 5
    -4 8 -5
    4 8 -5
    -4 -8 5
    4 -8 5
    4 8 5
    -4 8 5
    4 8 5
    -5 8 5
    -5 8 -5
    5 8 -5
    -5 8 5
    -5 -8 5
    5 8 5
    5 -8 5
    5 8 5
    -5 8 5
    5 8 5
    -6 8 5
    -6 8 -5
    -6 8 5
    -6 -8 5
    6 8 5
    6 -8 5
    6 8 5
    6 8 -5
    -7 -8 5
    -7 8 -5
    -7 8 5
    -7 8 5
    7 8 5
    7 -8 5
    7 8 5
    7 8 -5
    -8 8 5
    -8 8 -5
    -8 8 5
    -8 -8 5
    8 8 5
    8 -8 5
    8 8 -5
    8 8 5
    8 8 5
    -9 -8 5
    -9 8 5
    -9 8 -5
    -9 8 5
    9 8 5
    9 -8 5
    9 8 5
    9 8 -5
    9 8 5
    -10 8 5
    -10 8 5
    -10 -8 5
    10 8 5
    10 -8 5
    10 8 -5
    10 8 5
    10 8 5
    -11 -8 5
    -11 8 5
    -11 8 5
    11 8 5
    11 -8 5
    11 8 5
    11 8 -5
    11 8 5
    -12 -8 5
    -12 8 5
    -12 8 5
    12 8 5
    12 -8 5
    12 8 5
    12 8 -5
    -12 8 -5
    12 8 5
    -13 -8 5
    -13 8 5
    -13 8 5
    -13 8 5
    13 8 5
    13 -8 5
    13 8 5
    -13 -8 5
    13 8 -5
    -13 8 -5
    13 8 5
    -14 8 5
    -14 8 5
    -14 -8 5
    -14 8 5
    14 8 5
    14 -8 5
    -14 8 -5
    14 8 -5
    14 8 5
    14 8 5
    -14 -8 5
    15 -8 -5
    -15 -8 5
    -15 8 5
    -15 8 5
    -15 8 5
    15 -8 5
    15 8 5
    15 8 -5
    15 8 5
    -15 -8 5
    -15 8 -5
    15 8 5
    -15 8 5
    16 -8 -5
    -16 -8 5
    -16 8 5
    -16 8 5
    16 -8 5
    16 8 5
    16 8 5
    -16 -8 5
    16 8 -5
    -16 8 -5
    16 8 5
    -16 8 5
    17 -8 -5
    -17 -8 5
    -17 8 5
    17 -8 5
    -17 8 5
    17 8 5
    17 8 5
    -17 -8 5
    17 8 -5
    -17 8 -5
    17 8 5
    18 -8 -5
    -18 -8 5
    -18 8 5
    18 8 -5
    18 -8 5
    -18 8 5
    18 8 5
    -18 -8 5
    -18 8 -5
    18 8 -5
    18 8 5
    -19 -8 5
    19 -8 -5
    -19 8 5
    19 8 -5
    -19 -8 5
    19 -8 5
    -19 8 5
    -19 8 -5
    -19 -8 5
    19 8 -5
    -19 -8 -5
    19 8 5
    20 -8 -5
    20 8 -5
    -20 -8 5
    20 -8 5
    -20 8 5
    -20 -8 5
    20 8 -5
    -20 -8 -5
    20 8 5
    -21 8 -5
    21 8 -5
    0 8 -6
    0 8 6
    0 8 6
    -1 8 -6
    1 8 -6
    -1 -8 6
    1 8 6
    -1 8 6
    1 8 6
    -2 8 6
    -2 8 -6
    2 8 -6
    -2 -8 6
    2 -8 6
    2 8 6
    -2 8 6
    2 8 6
    2 8 6
    -3 8 6
    -3 8 -6
    3 8 -6
    -3 -8 6
    3 -8 6
    3 8 6
    -3 8 6
    3 8 6
    3 8 6
    -4 8 6
    -4 8 -6
    4 8 -6
    -4 -8 6
    4 -8 6
    4 8 6
    -4 8 6
    4 8 6
    4 8 6
    -5 -8 6
    -5 8 -6
    5 8 -6
    -5 8 6
    -5 8 6
    5 -8 6
    5 8 6
    5 8 6
    5 8 6
    -5 8 6
    5 8 6
    -6 -8 6
    -6 8 6
    -6 8 -6
    -6 8 6
    6 8 -6
    6 -8 6
    6 8 6
    6 8 6
    6 8 6
    6 8 6
    -7 -8 6
    -7 8 6
    -7 8 6
    -7 -8 6
    7 8 6
    7 -8 6
    7 8 6
    7 8 6
    7 8 6
    -8 8 6
    -8 8 6
    -8 -8 6
    -8 -8 6
    8 8 6
    8 -8 6
    8 8 -6
    8 8 6
    8 8 6
    8 8 6
    -9 -8 6
    -9 8 6
    -9 8 6
    -9 -8 6
    9 8 6
    9 -8 6
    9 8 6
    9 8 -6
    9 8 6
    9 8 6
    -10 8 6
    -10 8 6
    -10 -8 6
    -10 -8 6
    10 8 6
    10 -8 6
    10 8 -6
    10 8 6
    10 8 6
    10 8 6
    -11 8 6
    -11 8 6
    -11 -8 6
    -11 -8 6
    11 8 6
    11 -8 6
    11 8 -6
    -11 8 -6
    11 8 6
    11 8 6
    11 8 6
    -12 -8 6
    -12 8 6
    -12 8 6
    -12 -8 6
    12 8 6
    12 -8 6
    12 8 6
    12 8 -6
    -12 8 -6
    12 8 6
    12 8 6
    -13 -8 6
    -13 8 6
    -13 8 6
    13 8 6
    13 -8 6
    13 8 -6
    -13 8 -6
    13 8 6
    13 8 6
    13 8 6
    -14 -8 6
    14 -8 6
    -14 8 6
    -14 8 6
    -14 8 6
    14 8 6
    14 -8 6
    14 8 6
    -14 -8 6
    14 8 -6
    -14 8 6
    -14 8 -6
    14 8 6
    14 8 6
    15 -8 6
    -15 -8 6
    15 -8 -6
    -15 8 6
    -15 8 6
    15 -8 6
    15 8 6
    15 8 6
    -15 -8 6
    15 8 -6
    -15 8 -6
    -15 8 6
    15 8 6
    -16 -8 6
    16 -8 -6
    -16 8 6
    -16 -8 6
    -16 8 6
    16 -8 6
    16 8 6
    16 8 6
    -16 -8 6
    16 8 -6
    -16 8 -6
    16 8 6
    17 -8 -6
    -17 8 6
    -17 -8 6
    -17 8 6
    17 -8 6
    17 8 6
    -17 -8 6
    -17 8 -6
    17 8 -6
    17 8 6
    18 -8 -6
    18 8 -6
    -18 -8 6
    18 -8 6
    -18 8 6
    18 8 6
    -18 -8 6
    -18 8 -6
    18 8 -6
    18 8 6
    19 -8 -6
    19 8 -6
    -19 -8 6
    19 -8 6
    -19 8 6
    19 8 -6
    -19 -8 -6
    19 8 6
    20 -8 -6
    20 8 -6
    20 -8 6
    20 8 -6
    -20 -8 -6
    20 8 6
    0 8 -7
    0 8 7
    -1 8 -7
    1 8 -7
    1 -8 7
    -1 8 7
    1 8 7
    -2 8 -7
    2 8 -7
    2 -8 7
    2 8 7
    -2 8 7
    2 8 7
    2 8 7
    3 8 -7
    -3 8 -7
    -3 -8 7
    3 -8 7
    3 8 7
    3 8 7
    -3 8 7
    3 8 7
    3 8 7
    -4 8 7
    -4 8 -7
    4 8 -7
    -4 -8 7
    4 -8 7
    4 8 7
    -4 8 7
    4 8 7
    4 8 7
    4 8 7
    -5 8 7
    5 8 -7
    -5 -8 7
    -5 -8 7
    5 -8 7
    5 8 7
    5 8 7
    5 8 7
    -5 8 7
    5 8 7
    -6 8 7
    -6 8 7
    6 8 -7
    -6 -8 7
    -6 -8 7
    6 -8 7
    6 8 7
    6 8 7
    6 8 7
    6 8 7
    -7 8 7
    -7 8 7
    -7 -8 7
    -7 -8 7
    7 8 7
    7 -8 7
    7 8 7
    7 8 7
    7 8 7
    -8 -8 7
    -8 8 7
    -8 8 7
    -8 -8 7
    8 8 7
    8 -8 7
    8 8 7
    8 8 7
    8 8 7
    -9 -8 7
    -9 8 7
    -9 8 7
    -9 -8 7
    9 8 7
    9 -8 7
    -9 8 7
    9 8 7
    9 8 7
    9 8 7
    9 8 7
    -10 -8 7
    -10 8 7
    -10 8 7
    -10 -8 7
    10 8 7
    10 -8 7
    10 8 7
    10 8 7
    10 8 -7
    10 8 7
    10 8 7
    -11 8 7
    -11 8 7
    -11 -8 7
    -11 -8 7
    11 8 7
    11 -8 7
    11 8 -7
    -11 8 -7
    11 8 7
    11 8 7
    -11 8 7
    11 8 7
    -12 8 7
    -12 8 7
    -12 -8 7
    12 8 7
    12 -8 7
    12 8 7
    -12 8 7
    12 8 -7
    -12 8 -7
    12 8 7
    12 8 7
    13 -8 7
    -13 8 7
    -13 8 7
    -13 -8 7
    13 8 7
    13 -8 7
    13 8 7
    13 8 -7
    -13 8 -7
    -13 8 7
    13 8 7
    13 8 7
    14 -8 7
    -14 8 7
    -14 -8 7
    14 8 7
    14 -8 7
    14 8 7
    14 8 -7
    -14 8 7
    -14 8 -7
    14 8 7
    14 8 7
    15 -8 -7
    15 -8 7
    -15 -8 7
    15 -8 7
    15 8 7
    15 8 -7
    -15 8 -7
    15 8 7
    -15 8 7
    16 -8 -7
    -16 -8 7
    16 -8 7
    16 8 7
    -16 8 -7
    16 8 -7
    16 8 7
    17 -8 -7
    17 8 -7
    -17 -8 7
    17 -8 7
    17 8 7
    -17 8 -7
    17 8 -7
    17 8 7
    18 -8 -7
    18 8 -7
    -18 -8 7
    18 -8 7
    18 8 -7
    18 8 7
    19 -8 -7
    19 8 -7
    -19 -8 7
    19 -8 7
    19 8 -7
    -19 -8 -7
    19 8 7
    0 8 -8
    0 -8 8
    0 8 8
    0 8 8
    -1 8 -8
    1 8 -8
    1 -8 8
    -1 8 8
    1 8 8
    1 8 8
    -1 8 8
    1 8 8
    -2 8 -8
    2 8 -8
    2 -8 8
    -2 8 8
    2 8 8
    2 8 8
    -2 8 8
    2 8 8
    3 8 -8
    -3 -8 8
    3 -8 8
    3 8 8
    -3 8 8
    3 8 8
    3 8 8
    -3 8 8
    4 8 -8
    -4 -8 8
    4 -8 8
    4 8 8
    -4 8 8
    4 8 8
    4 8 8
    -4 8 8
    5 8 -8
    -5 -8 8
    5 -8 8
    -5 8 8
    5 8 8
    -5 8 8
    5 8 8
    6 8 -8
    -6 8 8
    -6 -8 8
    6 8 8
    -6 8 8
    6 8 8
    6 -8 8
    -6 8 8
    6 8 8
    6 8 8
    -7 8 8
    7 8 -8
    -7 -8 8
    7 8 8
    -7 8 8
    7 8 8
    7 -8 8
    7 8 8
    7 8 8
    -7 8 8
    -8 8 8
    8 8 -8
    -8 -8 8
    8 8 8
    8 -8 8
    -8 8 8
    8 8 8
    8 8 8
    -8 8 8
    8 8 8
    8 8 8
    -9 8 8
    -9 -8 8
    9 8 8
    9 -8 8
    -9 8 8
    9 8 8
    -9 8 -8
    9 8 8
    9 8 8
    -9 8 8
    9 8 8
    -10 8 8
    -10 -8 8
    10 8 8
    10 -8 8
    10 8 8
    10 8 8
    -10 8 -8
    10 8 8
    -10 8 8
    10 8 8
    -11 -8 8
    11 8 8
    11 -8 8
    -11 8 -8
    -11 8 8
    11 8 8
    11 8 8
    12 -8 8
    -12 -8 8
    12 8 8
    12 -8 8
    12 8 8
    12 8 8
    -12 8 8
    -12 8 -8
    13 -8 8
    -13 -8 8
    13 8 8
    13 -8 8
    13 8 -8
    13 8 8
    13 8 8
    -13 8 8
    14 -8 8
    -14 -8 8
    14 8 8
    14 -8 8
    14 8 -8
    14 8 8
    14 8 8
    -14 8 8
    15 -8 -8
    15 -8 8
    -15 -8 8
    15 -8 8
    15 8 8
    15 8 -8
    -15 8 8
    15 8 8
    16 -8 -8
    16 8 -8
    -16 -8 8
    16 8 8
    16 -8 8
    16 8 8
    16 8 -8
    17 -8 -8
    17 8 -8
    -17 -8 8
    17 -8 8
    17 8 -8
    17 8 8
    18 -8 -8
    18 8 -8
    -18 -8 8
    18 -8 8
    18 8 8
    0 8 9
    0 -8 9
    0 8 9
    0 8 9
    1 8 -9
    -1 -8 9
    -1 8 9
    1 8 9
    1 -8 9
    -1 -8 9
    1 8 9
    -1 8 9
    1 8 9
    -1 8 9
    1 8 9
    2 8 -9
    -2 -8 9
    -2 8 9
    2 8 9
    2 -8 9
    2 8 9
    -2 8 9
    2 8 9
    2 8 9
    -2 8 9
    3 8 -9
    -3 -8 9
    -3 8 9
    3 8 9
    3 -8 9
    3 8 9
    -3 8 9
    3 8 9
    3 8 9
    -3 8 9
    4 8 -9
    -4 -8 9
    4 -8 9
    -4 8 9
    4 8 9
    -4 8 9
    4 8 9
    4 8 9
    -4 8 9
    4 8 9
    5 8 -9
    -5 -8 9
    5 -8 9
    -5 8 9
    5 8 9
    -5 8 9
    -5 8 9
    5 8 9
    5 8 9
    6 8 -9
    -6 -8 9
    -6 8 9
    6 8 9
    6 -8 9
    6 8 9
    -6 8 9
    6 8 9
    -6 8 9
    7 8 -9
    -7 -8 9
    7 -8 9
    -7 8 9
    7 8 9
    -7 8 9
    7 8 9
    7 8 9
    8 8 -9
    -8 -8 9
    8 8 9
    -8 8 9
    8 8 9
    8 -8 9
    8 8 9
    8 8 9
    -8 8 9
    9 8 -9
    -9 -8 9
    9 8 9
    9 -8 9
    -9 8 9
    9 8 9
    9 8 9
    9 8 9
    -9 8 9
    10 -8 9
    10 8 -9
    -10 -8 9
    10 8 9
    10 -8 9
    10 8 9
    10 8 9
    10 8 9
    -10 8 9
    11 -8 9
    11 8 -9
    -11 -8 9
    11 8 9
    11 -8 9
    11 8 9
    11 8 9
    -11 8 9
    12 -8 9
    12 8 -9
    -12 -8 9
    12 8 9
    12 -8 9
    12 8 9
    12 8 9
    -12 8 9
    13 8 -9
    13 -8 9
    -13 -8 9
    13 8 9
    13 -8 9
    -13 8 9
    13 8 9
    13 8 9
    14 -8 -9
    14 8 -9
    14 -8 9
    -14 -8 9
    14 -8 9
    14 8 9
    -14 8 9
    14 8 9
    15 -8 -9
    15 -8 9
    15 8 -9
    -15 -8 9
    15 -8 9
    15 8 9
    16 -8 -9
    16 8 -9
    -16 -8 9
    16 -8 9
    16 8 9
    17 -8 -9
    17 8 -9
    17 -8 9
    -17 8 9
    17 8 9
    0 -8 10
    0 8 10
    0 -8 10
    0 8 10
    0 8 10
    1 -8 10
    -1 -8 10
    1 -8 10
    -1 -8 10
    -1 8 10
    1 8 10
    1 8 10
    1 8 10
    -1 8 10
    1 8 10
    -1 8 10
    -2 -8 10
    -2 8 10
    2 8 10
    2 -8 10
    -2 -8 10
    2 8 10
    -2 8 10
    2 8 10
    2 8 10
    -2 8 10
    -3 -8 10
    3 -8 10
    -3 -8 10
    -3 8 10
    3 8 10
    3 8 10
    3 8 10
    -3 8 10
    3 8 10
    -3 8 10
    4 8 -10
    -4 -8 10
    -4 8 10
    4 8 10
    4 -8 10
    4 8 10
    -4 8 10
    4 8 10
    -4 8 10
    4 8 10
    5 8 -10
    -5 -8 10
    -5 8 10
    5 8 10
    5 -8 10
    5 8 10
    -5 8 10
    5 8 10
    -5 8 10
    6 8 -10
    -6 -8 10
    -6 8 10
    6 -8 10
    -6 8 10
    6 8 10
    6 8 10
    6 8 10
    -6 8 10
    7 8 -10
    -7 -8 10
    -7 8 10
    7 -8 10
    -7 8 10
    7 8 10
    7 8 10
    7 8 10
    -7 8 10
    8 -8 10
    8 8 -10
    -8 -8 10
    -8 8 10
    8 -8 10
    -8 8 10
    8 8 10
    8 8 10
    8 8 10
    -8 8 10
    9 -8 10
    9 8 -10
    -9 -8 10
    -9 8 10
    9 -8 10
    -9 8 10
    9 8 10
    9 8 10
    -9 8 10
    9 8 10
    10 -8 10
    10 8 -10
    -10 -8 10
    -10 8 10
    10 -8 10
    -10 8 10
    10 8 10
    10 8 10
    11 -8 10
    11 8 -10
    11 -8 10
    -11 -8 10
    -11 8 10
    11 -8 10
    -11 8 10
    11 8 10
    11 8 10
    12 -8 10
    12 8 -10
    -12 -8 10
    -12 8 10
    12 -8 10
    -12 8 10
    12 8 10
    12 8 10
    13 8 -10
    13 -8 10
    -13 -8 10
    -13 8 10
    13 -8 10
    13 8 10
    -13 8 10
    14 -8 -10
    14 -8 10
    14 8 -10
    -14 -8 10
    -14 8 10
    14 -8 10
    14 8 10
    -14 8 10
    15 -8 -10
    15 8 -10
    -15 -8 10
    -15 8 10
    15 -8 10
    15 8 10
    0 -8 11
    0 8 11
    0 -8 11
    0 8 11
    0 8 11
    -1 -8 11
    1 -8 11
    -1 -8 11
    -1 8 11
    1 8 11
    -1 8 11
    1 8 11
    -1 8 11
    1 8 11
    1 8 11
    -2 -8 11
    -2 -8 11
    -2 8 11
    2 8 11
    2 -8 11
    -2 -8 11
    2 8 11
    -2 8 11
    2 8 11
    2 8 11
    -2 8 11
    3 -8 11
    -3 -8 11
    -3 -8 11
    -3 8 11
    3 8 11
    3 -8 11
    -3 8 11
    3 8 11
    3 8 11
    3 8 11
    4 -8 11
    -4 -8 11
    -4 -8 11
    -4 8 11
    4 8 11
    4 -8 11
    -4 8 11
    4 8 11
    4 8 11
    5 -8 11
    -5 -8 11
    -5 8 11
    5 8 11
    5 -8 11
    -5 -8 11
    5 8 11
    5 8 11
    -5 8 11
    6 -8 11
    -6 -8 11
    -6 -8 11
    6 -8 11
    -6 8 11
    6 8 11
    -6 8 11
    6 8 11
    6 8 11
    7 -8 11
    7 8 -11
    -7 -8 11
    -7 8 11
    7 -8 11
    -7 8 11
    7 8 11
    -7 8 11
    7 8 11
    7 8 11
    8 -8 11
    8 8 -11
    -8 -8 11
    -8 8 11
    8 -8 11
    -8 8 11
    8 8 11
    8 8 11
    8 8 11
    -8 8 11
    9 8 -11
    9 -8 11
    -9 -8 11
    -9 8 11
    9 -8 11
    9 8 11
    -9 8 11
    9 8 11
    9 8 11
    10 -8 11
    10 8 -11
    10 -8 11
    -10 -8 11
    -10 8 11
    10 -8 11
    10 8 11
    -10 8 11
    11 -8 11
    11 8 -11
    11 -8 11
    -11 -8 11
    -11 8 11
    11 -8 11
    11 8 11
    -11 8 11
    12 8 -11
    12 -8 11
    -12 -8 11
    -12 8 11
    12 -8 11
    12 8 11
    -12 8 11
    13 -8 -11
    13 -8 11
    -13 -8 11
    -13 8 11
    13 -8 11
    13 8 11
    14 8 11
    0 -8 12
    0 -8 12
    0 8 12
    0 8 12
    -1 -8 12
    1 -8 12
    -1 -8 12
    -1 8 12
    1 8 12
    1 -8 12
    1 8 12
    1 8 12
    -1 8 12
    2 -8 12
    -2 -8 12
    -2 -8 12
    -2 8 12
    2 8 12
    2 -8 12
    2 8 12
    2 8 12
    -2 8 12
    3 -8 12
    -3 -8 12
    -3 -8 12
    -3 8 12
    3 8 12
    3 -8 12
    3 8 12
    3 8 12
    -3 8 12
    4 -8 12
    -4 -8 12
    -4 -8 12
    4 -8 12
    -4 8 12
    4 8 12
    4 8 12
    -4 8 12
    5 -8 12
    -5 -8 12
    -5 8 12
    5 8 12
    5 -8 12
    -5 -8 12
    5 8 12
    -5 8 12
    6 -8 12
    -6 -8 12
    -6 -8 12
    6 -8 12
    -6 8 12
    6 8 12
    6 8 12
    -6 8 12
    7 -8 12
    -7 -8 12
    7 -8 12
    -7 8 12
    7 8 12
    -7 -8 12
    7 8 12
    -7 8 12
    8 -8 12
    8 -8 12
    -8 -8 12
    -8 -8 12
    8 -8 12
    8 8 12
    -8 8 12
    9 -8 12
    9 -8 12
    -9 -8 12
    9 -8 12
    -9 -8 12
    9 8 12
    -9 8 12
    10 -8 12
    -10 -8 12
    -10 -8 12
    10 -8 12
    10 8 12
    -10 8 12
    -11 -8 12
    11 -8 12
    11 8 12
    0 8 13
    0 -8 13
    0 8 13
    1 -8 13
    -1 8 13
    1 8 13
    1 -8 13
    -1 -8 13
    1 8 13
    -1 8 13
    2 -8 13
    2 -8 13
    -2 8 13
    2 8 13
    -2 -8 13
    2 8 13
    2 8 13
    -2 8 13
    3 -8 13
    3 -8 13
    -3 8 13
    3 8 13
    -3 -8 13
    3 8 13
    -3 8 13
    4 -8 13
    4 -8 13
    -4 -8 13
    4 8 13
    -4 8 13
    5 -8 13
    5 -8 13
    -5 -8 13
    5 -8 13
    -5 -8 13
    5 8 13
    -5 8 13
    6 -8 13
    6 -8 13
    -6 -8 13
    6 -8 13
    6 8 13
    -6 8 13
    -7 -8 13
    7 -8 13
    7 -8 13
    7 8 13
    -7 8 13
    8 -8 13
    -8 8 13
    0 9 0
    0 -9 0
    0 9 0
    -1 9 0
    1 9 0
    1 -9 0
    -1 -9 0
    -1 9 0
    1 9 0
    -2 -9 0
    -2 9 0
    2 9 0
    2 -9 0
    -2 9 0
    2 9 0
    -3 9 0
    3 9 0
    -3 -9 0
    -3 9 0
    3 9 0
    -4 -9 0
    -4 9 0
    4 9 0
    4 9 0
    -5 -9 0
    -5 9 0
    5 9 0
    5 9 0
    -6 -9 0
    -6 9 0
    6 9 0
    6 9 0
    -7 -9 0
    -7 9 0
    7 9 0
    7 9 0
    -8 -9 0
    -8 9 0
    8 9 0
    8 9 0
    -9 9 0
    9 9 0
    9 9 0
    -10 9 0
    10 9 0
    10 9 0
    11 -9 0
    -11 9 0
    11 9 0
    -11 9 0
    11 9 0
    12 -9 0
    -12 9 0
    12 9 0
    12 9 0
    -12 9 0
    13 -9 0
    -13 9 0
    13 9 0
    -13 9 0
    13 9 0
    14 -9 0
    -14 9 0
    14 9 0
    14 9 0
    -14 9 0
    15 -9 0
    -15 9 0
    -15 -9 0
    -15 9 0
    15 9 0
    16 -9 0
    -16 9 0
    -16 9 0
    16 9 0
    -16 9 0
    -16 -9 0
    -17 9 0
    -17 9 0
    -17 9 0
    17 9 0
    -17 9 0
    -18 9 0
    -18 9 0
    -18 9 0
    18 9 0
    -18 -9 0
    -19 -9 0
    -19 9 0
    -19 9 0
    19 9 0
    -19 -9 0
    -20 -9 0
    -20 9 0
    20 9 0
    0 9 1
    0 9 -1
    0 -9 1
    0 -9 -1
    0 9 1
    0 9 -1
    -1 9 1
    1 9 1
    -1 9 -1
    1 9 -1
    1 -9 1
    1 -9 -1
    -1 -9 1
    -1 -9 -1
    -1 9 1
    -1 9 -1
    1 9 1
    1 9 -1
    -2 -9 1
    -2 9 1
    -2 9 -1
    2 9 1
    2 9 -1
    2 -9 1
    -2 -9 -1
    2 -9 -1
    -2 9 1
    2 9 1
    2 9 -1
    -3 -9 1
    -3 -9 -1
    -3 9 1
    -3 9 -1
    3 9 1
    3 9 -1
    -3 9 1
    3 9 1
    3 9 -1
    -4 -9 1
    -4 -9 -1
    -4 9 1
    -4 9 -1
    4 9 1
    4 9 -1
    4 9 1
    4 9 -1
    -5 -9 1
    -5 -9 -1
    -5 9 1
    -5 9 -1
    5 9 1
    5 9 -1
    5 9 1
    5 9 -1
    -6 -9 -1
    -6 9 -1
    6 9 -1
    -6 9 1
    6 9 1
    -6 -9 1
    6 9 -1
    6 9 1
    -7 -9 1
    -7 -9 -1
    -7 9 1
    -7 9 -1
    7 9 1
    7 9 -1
    7 9 1
    7 9 -1
    -8 9 1
    -8 9 -1
    8 9 1
    8 9 -1
    -8 -9 1
    -8 -9 -1
    8 9 1
    8 9 -1
    9 -9 -1
    -9 -9 1
    -9 9 1
    -9 9 -1
    9 9 1
    9 9 -1
    9 9 1
    9 9 -1
    10 -9 -1
    -10 9 1
    -10 9 -1
    10 9 1
    10 9 -1
    10 9 1
    -10 9 1
    10 9 -1
    11 -9 -1
    -11 9 -1
    11 9 1
    11 9 -1
    -11 9 1
    -11 9 1
    -11 9 -1
    11 9 1
    11 9 -1
    12 -9 -1
    -12 9 1
    -12 9 -1
    12 9 1
    12 9 -1
    12 9 1
    12 9 -1
    -12 9 1
    -12 9 -1
    13 -9 -1
    -13 9 1
    -13 9 -1
    13 9 -1
    13 9 1
    13 9 -1
    -13 9 1
    -13 9 -1
    14 -9 1
    14 -9 -1
    -14 9 -1
    14 9 -1
    -14 9 1
    -14 9 1
    -14 9 1
    14 9 1
    14 9 -1
    -14 9 -1
    15 -9 1
    15 -9 -1
    -15 9 1
    -15 9 -1
    15 9 -1
    -15 9 1
    -15 9 1
    15 9 1
    15 9 -1
    -15 9 1
    -15 -9 -1
    -15 9 -1
    15 9 1
    16 -9 -1
    -16 9 1
    -16 9 -1
    16 9 -1
    -16 9 1
    -16 9 1
    16 9 1
    16 9 -1
    -16 -9 1
    -16 9 1
    -16 9 -1
    -16 -9 -1
    17 -9 -1
    -17 9 -1
    -17 9 1
    -17 9 1
    -17 9 1
    17 9 1
    17 9 -1
    -17 9 1
    -17 -9 1
    -17 9 -1
    -17 -9 -1
    -18 -9 1
    -18 9 1
    -18 9 -1
    -18 9 1
    -18 9 -1
    -18 9 1
    18 9 1
    -18 9 -1
    18 9 -1
    -18 -9 1
    -18 -9 -1
    -19 -9 1
    -19 -9 -1
    -19 9 1
    -19 9 -1
    -19 9 1
    -19 9 -1
    -19 9 -1
    19 9 1
    19 9 -1
    -19 -9 -1
    -20 -9 1
    -20 -9 -1
    -20 9 1
    -20 9 -1
    -20 9 1
    -20 9 -1
    20 9 1
    20 9 -1
    20 9 1
    0 9 2
    0 9 -2
    0 -9 2
    0 -9 -2
    0 9 2
    -1 9 2
    1 9 2
    -1 9 -2
    1 9 -2
    1 -9 2
    1 -9 -2
    -1 -9 2
    -1 -9 -2
    1 -9 2
    -1 9 2
    1 9 2
    1 9 -2
    -2 -9 2
    -2 -9 -2
    -2 9 2
    2 9 2
    -2 9 -2
    2 9 -2
    2 -9 2
    -2 9 2
    2 9 2
    2 9 -2
    -3 -9 2
    -3 -9 -2
    -3 9 2
    -3 9 -2
    3 9 2
    3 9 -2
    3 -9 2
    3 9 2
    3 9 -2
    -4 -9 2
    -4 -9 -2
    -4 9 2
    -4 9 -2
    4 9 2
    4 9 -2
    4 -9 2
    4 9 2
    4 9 -2
    -5 -9 2
    -5 -9 -2
    -5 9 2
    -5 9 -2
    5 9 2
    5 9 -2
    5 -9 2
    5 9 2
    5 9 -2
    -6 -9 2
    -6 -9 -2
    -6 9 2
    -6 9 -2
    6 9 2
    6 9 -2
    -6 9 2
    6 -9 2
    6 9 2
    6 9 -2
    -7 9 2
    -7 9 -2
    7 9 2
    7 9 -2
    -7 -9 2
    -7 -9 -2
    7 -9 2
    7 9 2
    7 9 -2
    -8 -9 2
    -8 -9 -2
    -8 9 2
    -8 9 -2
    8 9 2
    8 9 -2
    8 -9 2
    8 9 2
    8 9 -2
    -9 -9 2
    -9 9 2
    -9 9 -2
    9 9 2
    9 9 -2
    9 -9 2
    9 9 2
    9 9 -2
    -10 -9 2
    -10 9 2
    -10 9 -2
    10 9 -2
    10 -9 2
    10 9 2
    10 9 -2
    -10 9 2
    11 -9 -2
    -11 -9 2
    -11 9 2
    -11 9 -2
    11 9 -2
    11 -9 2
    11 9 2
    11 9 -2
    -11 9 2
    12 -9 -2
    -12 -9 2
    -12 9 2
    -12 9 -2
    12 9 -2
    -12 9 2
    12 -9 2
    -12 9 2
    12 9 2
    12 9 -2
    -12 9 2
    -12 9 -2
    13 -9 -2
    -13 9 2
    -13 9 -2
    13 9 -2
    -13 9 2
    13 -9 2
    -13 9 2
    13 9 2
    13 9 -2
    -13 9 2
    -13 9 -2
    14 -9 -2
    -14 9 2
    -14 9 -2
    14 9 -2
    -14 9 2
    14 -9 2
    -14 9 2
    14 9 2
    14 9 -2
    -14 9 2
    -14 -9 -2
    -14 9 -2
    14 9 2
    15 -9 -2
    -15 -9 2
    -15 9 2
    -15 9 -2
    15 9 -2
    -15 9 2
    15 -9 2
    -15 9 2
    15 9 2
    15 9 -2
    -15 9 2
    -15 -9 -2
    -15 9 -2
    15 9 2
    16 -9 -2
    -16 -9 2
    -16 9 2
    -16 9 -2
    16 9 -2
    -16 9 2
    -16 9 2
    16 9 2
    16 9 -2
    -16 9 2
    -16 9 -2
    -16 -9 -2
    17 -9 -2
    -17 -9 2
    -17 9 2
    -17 9 2
    17 9 -2
    -17 9 2
    -17 9 2
    17 9 2
    17 9 -2
    -17 -9 2
    -17 9 -2
    -17 -9 -2
    18 -9 -2
    -18 -9 2
    -18 9 2
    -18 9 2
    -18 9 -2
    18 9 2
    -18 -9 2
    -18 9 -2
    18 9 -2
    -18 -9 -2
    -19 -9 2
    -19 -9 -2
    -19 9 2
    -19 9 -2
    -19 9 2
    -19 9 -2
    -19 9 -2
    19 9 2
    19 9 -2
    -19 -9 -2
    19 9 2
    -20 -9 2
    -20 -9 -2
    -20 9 2
    -20 9 -2
    -20 9 -2
    20 9 -2
    20 9 2
    0 9 3
    0 9 -3
    0 -9 3
    0 -9 -3
    0 -9 3
    0 9 3
    -1 9 3
    1 9 3
    -1 9 -3
    1 9 -3
    1 -9 3
    1 -9 -3
    -1 -9 3
    -1 -9 -3
    1 -9 3
    -1 9 3
    1 9 3
    -2 9 3
    2 9 3
    -2 9 -3
    2 9 -3
    -2 -9 3
    -2 -9 -3
    2 -9 3
    -2 9 3
    2 9 3
    -3 -9 3
    -3 -9 -3
    -3 9 3
    3 9 3
    -3 9 -3
    3 9 -3
    3 -9 3
    3 9 3
    3 9 -3
    -4 9 3
    4 9 3
    -4 9 -3
    4 9 -3
    -4 -9 3
    -4 -9 -3
    4 -9 3
    -4 9 3
    4 9 3
    4 9 -3
    -5 -9 3
    -5 -9 -3
    -5 9 3
    -5 9 -3
    5 9 3
    5 9 -3
    5 -9 3
    5 9 3
    5 9 -3
    -6 -9 3
    -6 -9 -3
    -6 9 3
    -6 9 -3
    6 9 3
    -6 9 3
    6 9 -3
    6 -9 3
    6 9 3
    6 9 -3
    -7 9 3
    -7 9 -3
    7 9 -3
    -7 9 3
    -7 -9 3
    -7 -9 -3
    7 -9 3
    7 9 3
    7 9 -3
    -8 -9 3
    -8 -9 -3
    -8 9 3
    -8 9 -3
    -8 9 3
    8 9 -3
    8 -9 3
    8 9 3
    8 9 -3
    -8 9 3
    -9 -9 3
    -9 -9 -3
    -9 9 3
    -9 9 -3
    -9 9 3
    9 9 -3
    9 -9 3
    9 9 3
    9 9 -3
    -9 9 3
    -10 -9 3
    -10 9 3
    -10 9 -3
    -10 9 3
    10 9 -3
    10 -9 3
    10 9 3
    10 9 -3
    -10 9 3
    -11 -9 3
    -11 9 3
    -11 9 -3
    -11 9 3
    11 9 -3
    11 -9 3
    11 9 3
    11 9 -3
    -11 9 3
    12 -9 -3
    -12 9 3
    -12 9 -3
    12 9 -3
    -12 9 3
    -12 -9 3
    12 -9 3
    -12 9 -3
    -12 9 3
    12 9 3
    12 9 3
    12 9 -3
    13 -9 -3
    -13 -9 3
    -13 9 3
    -13 9 -3
    -13 9 3
    13 9 -3
    13 -9 3
    13 9 3
    13 9 -3
    -13 9 3
    -13 9 -3
    13 9 3
    14 -9 -3
    -14 -9 3
    -14 9 3
    -14 9 -3
    -14 9 3
    14 9 -3
    14 -9 3
    -14 9 3
    14 9 3
    14 9 -3
    -14 9 3
    -14 -9 -3
    -14 9 -3
    14 9 3
    15 -9 -3
    -15 -9 3
    -15 9 3
    -15 9 -3
    -15 9 3
    15 9 -3
    15 -9 3
    -15 9 3
    15 9 3
    15 9 -3
    -15 9 3
    -15 9 -3
    -15 -9 -3
    15 9 3
    16 -9 -3
    -16 -9 3
    -16 9 3
    -16 9 3
    16 9 -3
    16 -9 3
    -16 9 3
    16 9 3
    -16 9 3
    16 9 -3
    -16 9 -3
    -16 -9 -3
    17 -9 -3
    -17 -9 3
    -17 9 3
    17 9 -3
    17 -9 3
    -17 9 3
    17 9 3
    17 9 -3
    -17 9 -3
    -17 -9 -3
    17 9 3
    18 -9 -3
    -18 -9 3
    -18 -9 -3
    -18 9 3
    18 9 -3
    -18 9 3
    18 9 3
    -18 9 -3
    18 9 -3
    -18 -9 -3
    18 9 3
    19 -9 -3
    -19 -9 3
    -19 -9 -3
    -19 9 3
    -19 9 -3
    -19 9 -3
    19 9 -3
    19 9 3
    -20 9 3
    20 9 -3
    0 9 4
    0 9 -4
    0 -9 4
    0 -9 4
    0 9 4
    -1 9 4
    1 9 4
    -1 9 -4
    1 9 -4
    -1 -9 4
    1 -9 4
    -1 9 4
    -1 9 4
    1 9 4
    -2 9 4
    2 9 4
    -2 9 -4
    2 9 -4
    -2 -9 4
    -2 -9 -4
    2 -9 4
    -2 9 4
    2 9 4
    -3 9 4
    3 9 4
    -3 9 -4
    3 9 -4
    -3 -9 4
    -3 -9 -4
    3 -9 4
    -3 9 4
    3 9 4
    -4 -9 4
    -4 -9 -4
    -4 9 4
    4 9 4
    -4 9 -4
    4 9 -4
    4 -9 4
    4 9 4
    4 9 4
    -4 9 4
    -5 -9 4
    -5 -9 -4
    -5 9 4
    -5 9 -4
    5 9 -4
    5 -9 4
    5 9 4
    5 9 -4
    5 9 4
    -6 -9 4
    -6 -9 -4
    -6 9 4
    -6 9 -4
    -6 9 4
    6 9 -4
    6 -9 4
    6 9 4
    6 9 -4
    -7 -9 4
    -7 -9 -4
    -7 9 4
    -7 9 -4
    -7 9 4
    7 9 -4
    7 -9 4
    7 9 4
    7 9 -4
    -8 -9 4
    -8 -9 -4
    -8 9 4
    -8 9 -4
    -8 9 4
    8 9 -4
    8 -9 4
    8 9 4
    8 9 -4
    -9 9 4
    -9 9 -4
    9 9 -4
    -9 9 4
    -9 -9 4
    -9 -9 -4
    9 -9 4
    -9 9 4
    9 9 4
    9 9 -4
    -10 9 4
    -10 9 -4
    10 9 -4
    -10 9 4
    -10 -9 4
    -10 -9 -4
    10 -9 4
    10 9 4
    10 9 4
    -10 9 4
    10 9 -4
    -11 -9 4
    -11 -9 -4
    -11 9 4
    -11 9 -4
    -11 9 4
    11 9 -4
    11 -9 4
    11 9 4
    11 9 -4
    -11 9 4
    -11 9 -4
    11 9 4
    -12 -9 4
    -12 9 4
    -12 9 -4
    -12 9 4
    12 9 -4
    12 -9 4
    12 9 4
    12 9 -4
    -12 9 4
    -12 9 -4
    12 9 4
    13 -9 -4
    -13 9 4
    13 9 -4
    -13 9 4
    -13 -9 4
    13 -9 4
    -13 9 -4
    13 9 4
    -13 9 4
    13 9 4
    13 9 -4
    -14 -9 4
    14 -9 -4
    -14 9 4
    -14 9 4
    14 9 -4
    14 -9 4
    14 9 4
    -14 9 4
    14 9 -4
    -14 9 -4
    14 9 4
    -15 -9 4
    15 -9 -4
    -15 9 4
    -15 9 4
    15 9 -4
    15 -9 4
    -15 9 4
    15 9 4
    15 9 -4
    -15 9 -4
    -15 -9 -4
    15 9 4
    15 9 4
    -16 -9 4
    16 -9 -4
    -16 -9 -4
    -16 9 4
    16 9 -4
    16 -9 4
    -16 9 4
    16 9 4
    16 9 -4
    -16 9 -4
    -16 -9 -4
    16 9 4
    -16 9 4
    -17 -9 4
    17 -9 -4
    -17 -9 -4
    -17 9 4
    17 9 -4
    17 -9 4
    -17 9 4
    17 9 4
    17 9 -4
    -17 9 -4
    -17 -9 -4
    17 9 4
    -18 -9 4
    18 -9 -4
    -18 -9 -4
    -18 9 4
    18 9 -4
    18 -9 4
    18 9 4
    -18 9 -4
    18 9 -4
    -18 -9 -4
    18 9 4
    19 -9 -4
    -19 9 -4
    19 9 -4
    19 9 4
    0 9 5
    0 9 -5
    0 -9 5
    0 9 5
    -1 9 5
    1 9 5
    -1 9 -5
    1 9 -5
    -1 -9 5
    1 -9 5
    -1 9 5
    1 9 5
    1 9 5
    -2 9 5
    -2 9 -5
    2 9 -5
    -2 -9 5
    2 -9 5
    2 9 5
    -2 9 5
    2 9 5
    -3 9 5
    -3 9 -5
    3 9 -5
    -3 -9 5
    3 -9 5
    3 9 5
    -3 9 5
    3 9 5
    -4 9 5
    -4 9 -5
    4 9 -5
    -4 -9 5
    4 -9 5
    4 9 5
    4 9 5
    -4 9 5
    4 9 5
    -5 -9 5
    -5 9 5
    -5 9 -5
    5 9 -5
    5 -9 5
    5 9 5
    5 9 5
    5 9 5
    -6 -9 5
    -6 9 5
    -6 9 -5
    -6 9 5
    6 9 -5
    6 -9 5
    6 9 5
    6 9 5
    6 9 5
    -7 -9 5
    -7 9 5
    -7 9 -5
    -7 9 5
    7 9 -5
    7 -9 5
    7 9 5
    7 9 -5
    7 9 5
    7 9 5
    -8 -9 5
    -8 -9 -5
    -8 9 5
    -8 9 -5
    -8 9 5
    8 9 -5
    8 -9 5
    8 9 5
    8 9 -5
    8 9 5
    8 9 5
    -9 -9 5
    -9 -9 -5
    -9 9 5
    -9 9 -5
    -9 9 5
    9 9 -5
    9 -9 5
    9 9 5
    9 9 -5
    9 9 5
    9 9 5
    -10 9 5
    -10 9 -5
    10 9 -5
    -10 9 5
    -10 -9 5
    -10 -9 -5
    10 -9 5
    10 9 5
    10 9 5
    10 9 5
    10 9 -5
    -11 -9 5
    -11 -9 -5
    -11 9 5
    -11 9 5
    11 9 -5
    11 -9 5
    11 9 5
    11 9 -5
    -11 9 -5
    11 9 5
    11 9 5
    -12 9 5
    12 9 -5
    -12 9 5
    -12 -9 5
    -12 -9 -5
    12 -9 5
    -12 9 -5
    12 9 5
    12 9 5
    12 9 5
    12 9 -5
    -13 -9 5
    13 -9 -5
    -13 -9 -5
    -13 9 5
    -13 9 5
    13 9 -5
    13 -9 5
    13 9 5
    13 9 -5
    -13 9 -5
    13 9 5
    13 9 5
    -14 -9 5
    14 -9 -5
    -14 -9 -5
    -14 9 5
    -14 9 5
    14 9 -5
    -14 -9 5
    14 -9 5
    14 9 5
    14 9 -5
    -14 9 -5
    -14 9 5
    14 9 5
    14 9 5
    -15 -9 5
    15 -9 -5
    -15 -9 -5
    -15 9 5
    -15 9 5
    15 9 -5
    -15 -9 5
    15 -9 5
    15 9 5
    15 9 -5
    -15 9 -5
    -15 -9 -5
    15 9 5
    -15 9 5
    -16 -9 5
    16 -9 -5
    -16 -9 -5
    -16 9 5
    16 9 -5
    -16 -9 5
    16 -9 5
    16 9 5
    16 9 -5
    -16 9 -5
    -16 -9 -5
    16 9 5
    -17 -9 5
    17 -9 -5
    -17 -9 -5
    17 9 -5
    -17 9 5
    17 -9 5
    17 9 5
    -17 9 -5
    -17 -9 -5
    17 9 5
    17 9 -5
    18 -9 -5
    18 9 -5
    18 -9 5
    -18 9 -5
    18 9 -5
    18 9 5
    0 9 -6
    0 -9 6
    0 9 6
    -1 9 6
    -1 9 -6
    1 9 -6
    1 -9 6
    -1 9 6
    1 9 6
    -2 9 6
    -2 9 -6
    2 9 -6
    2 -9 6
    -2 9 6
    2 9 6
    -3 9 6
    -3 9 -6
    3 9 -6
    -3 -9 6
    3 -9 6
    3 9 6
    3 9 6
    -3 9 6
    3 9 6
    -4 9 6
    -4 9 -6
    4 9 -6
    -4 -9 6
    4 -9 6
    4 9 6
    4 9 6
    -4 9 6
    4 9 6
    -5 9 -6
    -5 9 6
    5 9 -6
    -5 -9 6
    5 -9 6
    5 9 6
    -5 9 6
    5 9 6
    5 9 6
    -6 9 6
    -6 9 -6
    6 9 -6
    -6 9 6
    -6 -9 6
    6 -9 6
    6 9 6
    6 9 6
    6 9 6
    -7 9 6
    -7 9 6
    -7 9 -6
    7 9 -6
    -7 -9 6
    7 -9 6
    7 9 6
    7 9 6
    7 9 6
    -8 -9 6
    -8 9 6
    -8 9 6
    8 9 -6
    8 9 6
    8 9 6
    8 9 6
    -9 9 6
    9 9 -6
    -9 9 6
    -9 -9 6
    9 -9 6
    9 9 6
    9 9 6
    9 9 6
    9 9 -6
    -10 -9 6
    -10 9 6
    -10 9 6
    10 9 -6
    10 -9 6
    10 9 6
    10 9 6
    10 9 -6
    -10 9 -6
    10 9 6
    10 9 6
    -11 -9 6
    -11 9 6
    -11 9 6
    11 9 -6
    11 -9 6
    11 9 6
    11 9 -6
    -11 9 -6
    11 9 6
    11 9 6
    -12 -9 6
    -12 9 6
    -12 9 6
    12 9 -6
    -12 -9 6
    12 -9 6
    12 9 6
    12 9 -6
    -12 9 -6
    -12 9 6
    12 9 6
    12 9 6
    -13 -9 6
    13 -9 6
    13 -9 -6
    -13 9 6
    -13 9 6
    13 9 -6
    -13 -9 6
    13 -9 6
    -13 9 6
    13 9 6
    13 9 -6
    -13 9 -6
    13 9 6
    13 9 6
    -14 -9 6
    14 -9 6
    14 -9 -6
    -14 9 6
    14 9 -6
    -14 -9 6
    14 -9 6
    14 9 6
    14 9 -6
    -14 9 -6
    -14 9 6
    14 9 6
    14 9 6
    15 -9 -6
    15 9 -6
    -15 -9 6
    -15 -9 6
    15 -9 6
    -15 9 6
    15 9 6
    15 9 -6
    -15 9 -6
    15 9 6
    16 -9 -6
    16 9 -6
    -16 -9 6
    16 -9 6
    16 9 -6
    -16 9 -6
    -16 -9 -6
    16 9 6
    17 -9 -6
    17 9 -6
    17 -9 6
    -17 9 -6
    17 9 -6
    17 9 6
    18 -9 -6
    18 9 6
    0 9 -7
    0 -9 7
    0 9 7
    0 9 7
    -1 9 -7
    1 9 -7
    1 -9 7
    -1 -9 7
    1 9 7
    -1 9 7
    1 9 7
    -2 9 -7
    2 9 -7
    2 -9 7
    -2 9 7
    2 9 7
    2 9 7
    -3 9 -7
    3 9 -7
    3 -9 7
    3 9 7
    3 9 7
    -3 9 7
    3 9 7
    -4 9 7
    -4 9 -7
    4 9 -7
    4 -9 7
    4 9 7
    -4 9 7
    4 9 7
    -5 9 7
    -5 9 -7
    5 9 -7
    5 -9 7
    5 9 7
    -5 9 7
    5 9 7
    -6 9 7
    6 9 -7
    6 -9 7
    6 9 7
    6 9 7
    6 9 7
    -7 9 7
    7 9 -7
    -7 -9 7
    7 -9 7
    7 9 7
    7 9 7
    7 9 7
    -8 9 7
    8 9 -7
    -8 -9 7
    8 -9 7
    -8 9 7
    8 9 7
    8 9 7
    8 9 7
    8 9 7
    -9 9 7
    9 9 -7
    -9 -9 7
    9 -9 7
    -9 9 7
    9 9 7
    9 9 7
    9 9 7
    -9 9 7
    9 9 7
    -10 9 7
    10 9 -7
    -10 -9 7
    -10 -9 7
    10 -9 7
    10 9 7
    -10 9 7
    -10 9 -7
    10 9 7
    10 9 7
    -11 9 7
    11 9 -7
    -11 -9 7
    -11 -9 7
    11 -9 7
    11 9 7
    -11 9 -7
    11 9 7
    11 9 7
    -11 9 7
    12 -9 7
    12 9 -7
    -12 -9 7
    12 -9 7
    12 9 7
    -12 9 -7
    -12 9 7
    12 9 7
    12 9 7
    13 -9 7
    13 -9 -7
    13 9 -7
    -13 -9 7
    13 -9 7
    13 9 -7
    -13 9 7
    -13 9 -7
    13 9 7
    13 9 7
    14 -9 -7
    14 9 -7
    14 -9 7
    -14 -9 7
    14 -9 7
    14 9 -7
    -14 9 -7
    14 9 7
    14 9 7
    -14 9 7
    15 -9 -7
    15 9 -7
    -15 -9 7
    15 -9 7
    15 9 -7
    -15 9 -7
    -15 -9 -7
    -15 9 7
    15 9 7
    16 -9 -7
    16 9 -7
    16 -9 7
    16 9 7
    17 -9 -7
    17 9 -7
    17 9 7
    0 9 -8
    0 -9 8
    0 9 8
    0 9 8
    -1 9 -8
    1 9 -8
    1 -9 8
    -1 -9 8
    1 9 8
    -1 9 8
    -1 9 8
    1 9 8
    -2 9 -8
    2 9 -8
    2 -9 8
    -2 -9 8
    2 9 8
    -2 9 8
    2 9 8
    -2 9 8
    3 9 -8
    3 -9 8
    3 9 8
    -3 9 8
    3 9 8
    3 9 8
    -3 9 8
    4 9 -8
    4 -9 8
    -4 9 8
    4 9 8
    4 9 8
    -4 9 8
    4 9 8
    -4 9 8
    5 9 -8
    -5 9 8
    5 9 8
    5 -9 8
    -5 9 8
    5 9 8
    5 9 8
    -5 9 8
    6 9 -8
    6 -9 8
    -6 9 8
    6 9 8
    6 9 8
    6 9 8
    -6 9 8
    -7 9 8
    7 9 -8
    7 -9 8
    -7 9 8
    7 9 8
    7 9 8
    7 9 8
    -7 9 8
    -8 9 8
    8 9 -8
    -8 -9 8
    8 -9 8
    -8 9 8
    8 9 8
    8 9 8
    8 9 8
    -8 9 -8
    -8 9 8
    -9 9 8
    9 9 -8
    -9 -9 8
    9 -9 8
    -9 9 8
    9 9 8
    9 9 8
    -9 9 -8
    9 9 8
    -9 9 8
    10 9 -8
    -10 -9 8
    10 -9 8
    -10 9 8
    -10 9 -8
    10 9 8
    10 9 8
    11 -9 8
    11 9 -8
    -11 -9 8
    11 -9 8
    -11 9 8
    -11 9 -8
    11 9 8
    11 9 8
    12 -9 8
    12 9 -8
    -12 -9 8
    12 -9 8
    -12 9 -8
    12 9 8
    12 9 8
    -12 9 8
    13 -9 -8
    13 9 -8
    13 -9 8
    -13 -9 8
    13 -9 8
    13 9 8
    13 9 8
    -13 9 8
    14 -9 -8
    14 9 -8
    14 -9 8
    -14 -9 8
    14 -9 8
    -14 9 8
    14 9 8
    15 -9 -8
    15 9 -8
    15 -9 8
    15 9 8
    16 -9 -8
    16 9 -8
    16 9 8
    0 -9 9
    0 9 9
    0 9 9
    0 9 9
    1 9 -9
    1 -9 9
    -1 -9 9
    -1 9 9
    1 9 9
    -1 9 9
    1 9 9
    1 9 9
    -1 9 9
    2 9 -9
    2 -9 9
    -2 -9 9
    -2 9 9
    2 9 9
    2 9 9
    -2 9 9
    2 9 9
    -2 9 9
    3 9 -9
    3 -9 9
    -3 -9 9
    -3 9 9
    3 9 9
    -3 9 9
    3 9 9
    3 9 9
    -3 9 9
    3 9 9
    4 9 -9
    -4 -9 9
    -4 9 9
    4 9 9
    4 -9 9
    -4 9 9
    4 9 9
    -4 9 9
    4 9 9
    5 9 -9
    -5 9 9
    5 -9 9
    5 9 9
    -5 9 9
    5 9 9
    -5 9 9
    5 9 9
    6 9 -9
    6 -9 9
    -6 9 9
    6 9 9
    -6 9 9
    6 9 9
    6 9 9
    7 9 -9
    -7 -9 9
    7 -9 9
    -7 9 9
    7 9 9
    -7 9 9
    7 9 9
    7 9 9
    8 9 -9
    -8 -9 9
    8 -9 9
    -8 9 9
    8 9 9
    8 9 9
    8 9 9
    -8 9 9
    9 -9 9
    9 9 -9
    -9 -9 9
    9 -9 9
    -9 9 9
    9 9 9
    9 9 9
    9 9 9
    -9 9 9
    10 -9 9
    10 9 -9
    -10 -9 9
    -10 9 9
    10 -9 9
    10 9 9
    10 9 9
    -10 9 9
    11 -9 9
    11 9 -9
    -11 -9 9
    -11 9 9
    11 -9 9
    -11 9 9
    11 9 9
    11 9 9
    12 9 -9
    12 -9 9
    -12 -9 9
    -12 9 9
    12 -9 9
    -12 9 9
    12 9 9
    12 9 9
    13 -9 -9
    13 -9 9
    13 9 -9
    -13 9 9
    13 -9 9
    13 9 9
    -13 9 9
    14 -9 -9
    14 9 -9
    14 -9 9
    14 9 9
    0 -9 10
    0 9 10
    0 9 10
    0 9 10
    1 -9 10
    -1 -9 10
    -1 9 10
    1 9 10
    1 9 10
    -1 9 10
    -1 9 10
    1 9 10
    -2 9 10
    2 9 10
    2 -9 10
    -2 -9 10
    -2 9 10
    2 9 10
    2 9 10
    -2 9 10
    -3 -9 10
    -3 9 10
    3 9 10
    3 -9 10
    3 9 10
    -3 9 10
    -3 9 10
    3 9 10
    3 9 10
    4 9 -10
    -4 9 10
    4 9 10
    4 -9 10
    -4 -9 10
    4 9 10
    4 9 10
    -4 9 10
    5 9 -10
    -5 -9 10
    5 -9 10
    -5 9 10
    5 9 10
    5 9 10
    -5 9 10
    5 9 10
    6 -9 10
    6 9 -10
    -6 -9 10
    -6 -9 10
    6 -9 10
    -6 9 10
    6 9 10
    6 9 10
    -6 9 10
    6 9 10
    7 -9 10
    7 9 -10
    -7 -9 10
    -7 -9 10
    7 -9 10
    -7 9 10
    7 9 10
    -7 9 10
    7 9 10
    7 9 10
    8 -9 10
    8 9 -10
    -8 -9 10
    -8 -9 10
    8 -9 10
    -8 9 10
    8 9 10
    -8 9 10
    8 9 10
    8 9 10
    9 -9 10
    9 9 -10
    -9 -9 10
    -9 -9 10
    9 -9 10
    -9 9 10
    9 9 10
    9 9 10
    10 9 -10
    10 -9 10
    -10 -9 10
    -10 -9 10
    10 -9 10
    -10 9 10
    10 9 10
    10 9 10
    11 9 -10
    11 -9 10
    11 -9 10
    -11 -9 10
    11 9 10
    -11 9 10
    12 -9 -10
    12 -9 10
    12 -9 10
    -12 -9 10
    12 9 10
    0 -9 11
    0 9 11
    0 -9 11
    0 9 11
    0 9 11
    -1 -9 11
    1 -9 11
    1 -9 11
    -1 -9 11
    -1 9 11
    1 9 11
    1 9 11
    -1 9 11
    1 9 11
    -2 -9 11
    2 -9 11
    -2 -9 11
    -2 9 11
    2 9 11
    2 -9 11
    2 9 11
    2 9 11
    -2 9 11
    3 -9 11
    -3 -9 11
    -3 9 11
    3 9 11
    3 -9 11
    -3 9 11
    3 9 11
    4 -9 11
    -4 -9 11
    4 -9 11
    -4 9 11
    4 9 11
    -4 9 11
    4 9 11
    4 9 11
    5 -9 11
    -5 -9 11
    5 -9 11
    -5 9 11
    5 9 11
    -5 9 11
    5 9 11
    5 9 11
    6 -9 11
    -6 -9 11
    6 -9 11
    -6 9 11
    6 9 11
    -6 9 11
    6 9 11
    6 9 11
    7 -9 11
    7 -9 11
    -7 9 11
    7 9 11
    -7 -9 11
    7 9 11
    7 9 11
    -7 9 11
    8 -9 11
    8 -9 11
    -8 -9 11
    8 -9 11
    8 9 11
    -8 9 11
    9 -9 11
    -9 -9 11
    9 -9 11
    9 9 11
    -9 9 11
    10 -9 11
    -10 -9 11
    10 -9 11
    -10 9 11
    0 9 12
    0 -9 12
    0 9 12
    -1 9 12
    1 9 12
    1 -9 12
    -1 -9 12
    -1 9 12
    2 -9 12
    2 -9 12
    -2 9 12
    2 9 12
    -2 -9 12
    -2 9 12
    3 -9 12
    3 -9 12
    -3 9 12
    3 9 12
    -3 -9 12
    -3 9 12
    4 -9 12
    4 -9 12
    -4 9 12
    4 9 12
    -4 -9 12
    -4 9 12
    5 -9 12
    -5 -9 12
    5 -9 12
    5 9 12
    -5 9 12
    6 -9 12
    6 -9 12
    -6 -9 12
    -6 9 12
    -7 9 12
    0 10 0
    0 -10 0
    0 10 0
    -1 10 0
    1 10 0
    -1 -10 0
    -1 10 0
    1 10 0
    -2 10 0
    2 10 0
    -2 -10 0
    2 10 0
    -3 -10 0
    -3 10 0
    3 10 0
    3 10 0
    -4 -10 0
    -4 10 0
    4 10 0
    4 10 0
    -5 -10 0
    -5 10 0
    5 10 0
    5 10 0
    -6 -10 0
    -6 10 0
    6 10 0
    6 10 0
    -7 -10 0
    -7 10 0
    7 10 0
    7 10 0
    -8 -10 0
    -8 10 0
    8 10 0
    8 10 0
    -9 -10 0
    -9 10 0
    9 10 0
    9 10 0
    -10 -10 0
    -10 10 0
    10 10 0
[truncated: 49,558 more chars]
